# Supplementary material for: Identification of Lipases Involved in PBAN Stimulated Pheromone Production in Bombyx mori Using the DGE and RNAi Approaches
Source: PLoS One. 2012 Feb 16;7(2):e31045. doi: 10.1371/journal.pone.0031045 (PMC3281041; doi:10.1371/journal.pone.0031045)
Supplement: Table S1 — Differentially expressed genes between −72 h and 0 h PGs. (XLS) [file pone.0031045.s003.xls]

## Sheet: Sheet1
Supplemental Table S1. Differentially expressed genes between- 72 h PGs and 0 h PGs
Gene	-72 h PGs(TPM)	0 h PGs (TPM)	log2 Ratio(0 hPGs/- 72 h PGs)	P-Value	FDR	blast nr
BGIBMGA014378-TA	0.01	2953.67	18.1721	0	0	gi|195435137|ref|XP_002065558.1|/2.54883e-41/GK14608 [Drosophila willistoni]
BGIBMGA002567-TA	0.01	2599.58	17.9879	0	0	-
BGIBMGA002689-TA	0.01	278.72	14.7665	0	0	gi|112983118|ref|NP_001037045.1|/1.78426e-26/seroin 1 [Bombyx mori]
BGIBMGA008960-TA	0.33	3469.84	13.3601	0.00012121	0.000480968	gi|110762844|ref|XP_001121656.1|/6.8922e-35/PREDICTED: similar to CG6472-PA [Apis mellifera]
BGIBMGA003330-TA	0.01	103.16	13.3326	0	0	gi|193643626|ref|XP_001944746.1|/2.30519e-40/PREDICTED: similar to inosine-uridine preferring nucleoside hydrolase [Acyrthosiphon pisum]
BGIBMGA008354-TA	0.01	59.63	12.5418	0	0	gi|226000891|dbj|BAH36759.1|/5.28924e-79/odorant binding protein [Bombyx mori]
BGIBMGA010726-TA	0.01	47.74	12.221	0	0	gi|158290721|ref|XP_312290.4|/0/AGAP002638-PA [Anopheles gambiae str. PEST]
BGIBMGA012925-TA	0.01	44.76	12.128	0	0	gi|158287945|ref|XP_309822.4|/1.49179e-17/AGAP010879-PA [Anopheles gambiae str. PEST]
BGIBMGA002602-TA	0.01	40.04	11.9672	0	0	gi|290559935|ref|NP_001166792.1|/2.2215e-28/cuticular protein glycine-rich 10 [Bombyx mori]
BGIBMGA013542-TA	0.01	39.87	11.9611	0	0	-
BGIBMGA011864-TA	0.01	39.52	11.9484	0	0	gi|270001417|gb|EEZ97864.1|/2.59019e-30/hypothetical protein TcasGA2_TC000236 [Tribolium castaneum]
BGIBMGA014478-TA	0.01	39.52	11.9484	0	0	gi|157132596|ref|XP_001656088.1|/2.52767e-43/hypothetical protein AaeL_AAEL002857 [Aedes aegypti]
BGIBMGA009378-TA	0.01	35.15	11.7793	0	0	-
BGIBMGA010548-TA	0.01	26.23	11.357	0	0	-
BGIBMGA012997-TA	0.83	2080.44	11.2915	3.15e-05	0.000139587	gi|158288468|ref|XP_310335.3|/1.85793e-123/AGAP003785-PA [Anopheles gambiae str. PEST]
BGIBMGA004726-TA	1.82	3830.57	11.0394	1.18e-06	6.27e-06	gi|226342914|ref|NP_001139719.1|/9.64357e-101/serine protease inhibitor 28 [Bombyx mori]
BGIBMGA001863-TA	0.01	20.28	10.9858	0	0	gi|154412515|ref|XP_001579290.1|/4.5991e-16/dentin sialophosphoprotein precursor [Trichomonas vaginalis G3]
BGIBMGA004441-TA	0.01	18.19	10.8289	0	0	gi|291235004|ref|XP_002737435.1|/1.13185e-28/PREDICTED: dual specificity phosphatase 23-like [Saccoglossus kowalevskii]
BGIBMGA011459-TA	0.01	17.66	10.7863	0	0	gi|237648972|ref|NP_001153663.1|/4.88001e-146/odorant binding protein LOC100301495 [Bombyx mori]
BGIBMGA013105-TA	0.01	16.09	10.6519	0	0	-
BGIBMGA010889-TA	0.01	15.56	10.6036	0	0	gi|170063054|ref|XP_001866937.1|/4.17907e-36/scavenger receptor cysteine-rich protein [Culex quinquefasciatus]
BGIBMGA012521-TA	0.01	15.39	10.5878	0	0	gi|156545768|ref|XP_001605587.1|/3.18008e-63/PREDICTED: similar to GA21107-PA [Nasonia vitripennis]
BGIBMGA007199-TA	0.01	13.99	10.4502	0	0	gi|170063325|ref|XP_001867055.1|/1.15881e-176/alpha-glucosidase [Culex quinquefasciatus]
BGIBMGA014026-TA	0.01	13.64	10.4136	0	0	gi|86450731|gb|ABC96701.1|/4.15455e-28/yellow8 [Bombyx mori]
BGIBMGA002630-TA	0.01	13.64	10.4136	0	0	gi|237648976|ref|NP_001153665.1|/1.11409e-12/odorant binding protein LOC100301497 [Bombyx mori]
BGIBMGA012115-TA	0.01	12.76	10.3174	0	0	gi|261335921|emb|CBH09301.1|/5.64294e-97/putative ecdysone oxidase [Heliconius melpomene]
BGIBMGA005608-TA	0.01	12.59	10.2981	0	0	gi|195174265|ref|XP_002027899.1|/1.94473e-71/GL27092 [Drosophila persimilis]
BGIBMGA014171-TA	0.01	12.07	10.2372	0	0	gi|110649254|emb|CAL25136.1|/2.37238e-39/microvitellogenin [Manduca sexta]
BGIBMGA003918-TA	0.01	11.72	10.1948	0	0	gi|86450731|gb|ABC96701.1|/1.08758e-62/yellow8 [Bombyx mori]
BGIBMGA007223-TA	0.01	10.49	10.0348	0	0	-
BGIBMGA000667-TA	0.01	10.49	10.0348	0	0	gi|187281766|ref|NP_001119733.1|/1.28333e-08/bombyxin E-1 precursor [Bombyx mori]
BGIBMGA000672-TA	0.01	9.44	9.88264	0	0	gi|91083623|ref|XP_970124.1|/0/PREDICTED: similar to citrate synthase [Tribolium castaneum]
BGIBMGA002077-TA	0.01	9.44	9.88264	0	0	gi|294459899|ref|NP_001170882.1|/0/tan protein [Bombyx mori]
BGIBMGA013545-TA	0.01	9.09	9.82814	0	0	gi|283483979|ref|NP_001164470.1|/1.98639e-92/19.5 kDa heat shock protein [Bombyx mori]
BGIBMGA008072-TA	0.01	8.92	9.8009	0	0	gi|118777275|ref|XP_307795.3|/4.40348e-92/AGAP003289-PA [Anopheles gambiae str. PEST]
BGIBMGA008902-TA	0.01	8.92	9.8009	0	0	gi|91088533|ref|XP_972286.1|/2.33032e-56/PREDICTED: similar to short-chain dehydrogenase [Tribolium castaneum]
BGIBMGA012552-TA	0.01	8.57	9.74315	0	0	gi|158299290|ref|XP_554132.3|/3.69636e-73/AGAP010221-PA [Anopheles gambiae str. PEST]
BGIBMGA014025-TA	0.01	8.57	9.74315	0	0	gi|114051738|ref|NP_001040426.1|/6.24414e-60/alcohol dehydrogenase [Bombyx mori]
BGIBMGA012706-TA	0.01	7.87	9.62022	7.55e-15	9.01e-14	gi|110764155|ref|XP_395630.3|/7.6183e-84/PREDICTED: similar to X-linked retinitis pigmentosa GTPase regulator, partial [Apis mellifera]
BGIBMGA014131-TA	0.01	7.52	9.55459	3.33e-14	3.83e-13	gi|112983438|ref|NP_001036978.1|/4.398e-17/conventional protein kinase C [Bombyx mori]
BGIBMGA014221-TA	0.01	7.34	9.51964	6.91e-14	7.54e-13	gi|112984026|ref|NP_001036831.1|/0/saposin-related [Bombyx mori]
BGIBMGA007388-TA	0.01	6.99	9.44915	2.94e-13	2.81e-12	gi|189239844|ref|XP_973440.2|/0/PREDICTED: similar to conserved hypothetical protein [Tribolium castaneum]
BGIBMGA005695-TA	0.01	6.99	9.44915	2.94e-13	2.81e-12	gi|114052150|ref|NP_001040220.1|/0/triacylglycerol lipase [Bombyx mori]
BGIBMGA010761-TA	0.01	6.82	9.41363	6.05e-13	5.46e-12	gi|157109209|ref|XP_001650571.1|/0/abc transporter [Aedes aegypti]
BGIBMGA004728-TA	0.01	6.29	9.29692	5.26e-12	4.24e-11	gi|56462284|gb|AAV91425.1|/7.34622e-66/protease inhibitor 3 [Lonomia obliqua]
BGIBMGA009363-TA	0.01	6.29	9.29692	5.26e-12	4.23e-11	gi|9622208|gb|AAF89672.1|AF169311_1/1.91263e-11/diapause-associated protein [Ostrinia furnacalis]
BGIBMGA004206-TA	0.01	6.12	9.25739	1.08e-11	8.49e-11	gi|29465750|gb|AAM14415.1|/0/putative odorant-degrading enzyme [Antheraea polyphemus]
BGIBMGA003046-TA	0.01	5.77	9.17243	4.57e-11	3.44e-10	gi|158297650|ref|XP_554755.3|/3.95066e-162/AGAP011459-PA [Anopheles gambiae str. PEST]
BGIBMGA011052-TA	0.01	5.77	9.17243	4.57e-11	3.43e-10	gi|170052018|ref|XP_001862031.1|/3.36139e-21/PFTAIRE-interacting factor 1A [Culex quinquefasciatus]
BGIBMGA011954-TA	0.01	5.42	9.08215	1.93e-10	1.41e-09	gi|113865941|ref|NP_001038956.1|/5.97044e-36/ecdysteroid 22-kinase [Bombyx mori]
BGIBMGA006742-TA	0.01	5.25	9.03617	3.97e-10	2.85e-09	gi|148298843|ref|NP_001091793.1|/5.25889e-75/troponin C type IIIa-like protein [Bombyx mori]
BGIBMGA013821-TA	0.83	429.45	9.01516	3.15e-05	0.000139804	gi|157121033|ref|XP_001653741.1|/5.95972e-76/inward rectifier potassium channel, putative [Aedes aegypti]
BGIBMGA010448-TA	0.01	5.07	8.98584	8.17e-10	5.74e-09	gi|261335921|emb|CBH09301.1|/4.59166e-111/putative ecdysone oxidase [Heliconius melpomene]
BGIBMGA001004-TA	0.01	5.07	8.98584	8.17e-10	5.73e-09	gi|163838676|ref|NP_001106221.1|/0/cytochrome P450 [Bombyx mori]
BGIBMGA004468-TA	0.01	4.9	8.93664	1.68e-09	1.15e-08	gi|187281703|ref|NP_001119728.1|/8.72286e-81/hemolymph protein [Bombyx mori]
BGIBMGA001968-TA	0.01	4.9	8.93664	1.68e-09	1.15e-08	gi|242004686|ref|XP_002423210.1|/3.20854e-12/ADAMTS-4 precursor, putative [Pediculus humanus corporis]
BGIBMGA009010-TA	0.01	4.9	8.93664	1.68e-09	1.15e-08	gi|47230598|emb|CAF99791.1|/4.95329e-84/unnamed protein product [Tetraodon nigroviridis]
BGIBMGA012055-TA	0.01	4.9	8.93664	1.68e-09	1.15e-08	gi|91092926|ref|XP_971772.1|/3.43941e-22/PREDICTED: similar to CG12012 CG12012-PA [Tribolium castaneum]
BGIBMGA003453-TA	0.01	4.9	8.93664	1.68e-09	1.15e-08	-
BGIBMGA004810-TA	0.01	4.72	8.88264	3.45e-09	2.32e-08	gi|156537701|ref|XP_001607921.1|/4.00021e-49/PREDICTED: similar to 2-Keto-3-deoxy-(6-phospho-)gluconate aldolase, putative [Nasonia vitripennis]
BGIBMGA004727-TA	0.01	4.55	8.82972	7.09e-09	4.68e-08	gi|56462284|gb|AAV91425.1|/5.81681e-55/protease inhibitor 3 [Lonomia obliqua]
BGIBMGA010036-TA	0.01	4.37	8.77149	1.46e-08	9.28e-08	-
BGIBMGA014148-TA	0.01	4.2	8.71425	3e-08	1.87e-07	gi|118788042|ref|XP_557100.2|/2.13608e-99/AGAP006426-PA [Anopheles gambiae str. PEST]
BGIBMGA012460-TA	0.01	4.2	8.71425	3e-08	1.87e-07	-
BGIBMGA000416-TA	0.01	4.2	8.71425	3e-08	1.87e-07	gi|242009172|ref|XP_002425366.1|/2.61939e-16/protein FAM107B, putative [Pediculus humanus corporis]
BGIBMGA008401-TA	0.01	4.02	8.65105	6.16e-08	3.71e-07	gi|66523631|ref|XP_394009.2|/3.58107e-148/PREDICTED: similar to CG16771-PA isoform 1 [Apis mellifera]
BGIBMGA004665-TA	0.01	3.85	8.58871	1.27e-07	7.42e-07	-
BGIBMGA003740-TA	0.01	3.67	8.51964	2.6e-07	1.48e-06	gi|195150333|ref|XP_002016109.1|/8.35219e-159/GL11419 [Drosophila persimilis]
BGIBMGA012217-TA	0.01	3.67	8.51964	2.6e-07	1.48e-06	gi|39655053|gb|AAR29602.1|/2.95491e-86/pattern recognition serine proteinase precursor [Manduca sexta]
BGIBMGA010319-TA	0.01	3.67	8.51964	2.6e-07	1.48e-06	gi|158301061|ref|XP_320833.4|/7.33271e-75/AGAP011680-PA [Anopheles gambiae str. PEST]
BGIBMGA013007-TA	0.01	3.5	8.45121	5.35e-07	2.96e-06	gi|270009086|gb|EFA05534.1|/3.57707e-141/hypothetical protein TcasGA2_TC015721 [Tribolium castaneum]
BGIBMGA013268-TA	0.01	3.5	8.45121	5.35e-07	2.96e-06	gi|195575348|ref|XP_002105641.1|/1.67298e-50/GD16370 [Drosophila simulans]
BGIBMGA011853-TA	0.01	3.5	8.45121	5.35e-07	2.96e-06	gi|156550017|ref|XP_001604631.1|/7.76046e-22/PREDICTED: similar to LD11871p [Nasonia vitripennis]
BGIBMGA013812-TA	0.01	3.5	8.45121	5.35e-07	2.95e-06	gi|168823411|ref|NP_001108339.1|/0/integument esterase 1 [Bombyx mori]
BGIBMGA012890-TA	0.01	3.32	8.37504	1.1e-06	5.88e-06	gi|112982878|ref|NP_001037574.1|/2.22669e-53/fatty acid binding protein [Bombyx mori]
BGIBMGA009474-TA	0.01	3.32	8.37504	1.1e-06	5.88e-06	gi|156543170|ref|XP_001605993.1|/1.54764e-14/PREDICTED: similar to venom acid phosphatase [Nasonia vitripennis]
BGIBMGA008066-TA	0.01	3.32	8.37504	1.1e-06	5.87e-06	gi|156538020|ref|XP_001608209.1|/1.29481e-146/PREDICTED: similar to protease m1 zinc metalloprotease [Nasonia vitripennis]
BGIBMGA002041-TA	0.01	3.32	8.37504	1.1e-06	5.87e-06	gi|270010726|gb|EFA07174.1|/3.94372e-15/hypothetical protein TcasGA2_TC010173 [Tribolium castaneum]
BGIBMGA001999-TA	0.01	3.32	8.37504	1.1e-06	5.86e-06	gi|156540792|ref|XP_001599247.1|/9.51548e-66/PREDICTED: similar to GA21132-PA [Nasonia vitripennis]
BGIBMGA006559-TA	0.01	3.15	8.29921	2.26e-06	1.17e-05	gi|91090053|ref|XP_968775.1|/0/PREDICTED: similar to neural stem cell-derived dendrite regulator [Tribolium castaneum]
BGIBMGA001466-TA	0.01	3.15	8.29921	2.26e-06	1.17e-05	gi|124506421|ref|XP_001351808.1|/3.36543e-06/conserved Plasmodium protein, unknown function [Plasmodium falciparum 3D7]
BGIBMGA000023-TA	0.01	3.15	8.29921	2.26e-06	1.17e-05	gi|112984238|ref|NP_001037460.1|/1.21462e-27/cecropin-B precursor [Bombyx mori]
BGIBMGA000643-TA	0.01	2.97	8.21432	4.65e-06	2.32e-05	gi|110760723|ref|XP_623820.2|/0/PREDICTED: similar to O-glycosyltransferase CG10392-PB, isoform B [Apis mellifera]
BGIBMGA007777-TA	0.01	2.97	8.21432	4.65e-06	2.32e-05	gi|270010849|gb|EFA07297.1|/9.38284e-51/hypothetical protein TcasGA2_TC014537 [Tribolium castaneum]
BGIBMGA010043-TA	0.01	2.8	8.12928	9.56e-06	4.6e-05	-
BGIBMGA013063-TA	0.01	2.8	8.12928	9.56e-06	4.6e-05	gi|156553655|ref|XP_001600547.1|/3.70586e-124/PREDICTED: similar to mitochondrial malate dehydrogenase [Nasonia vitripennis]
BGIBMGA001942-TA	0.01	2.8	8.12928	9.56e-06	4.59e-05	gi|270009429|gb|EFA05877.1|/0/hypothetical protein TcasGA2_TC008686 [Tribolium castaneum]
BGIBMGA007001-TA	0.01	2.62	8.03342	1.97e-05	8.99e-05	-
BGIBMGA007789-TA	0.01	2.62	8.03342	1.97e-05	8.98e-05	gi|148533563|gb|ABQ84983.1|/0/antennal cryptochrome 2 [Spodoptera littoralis]
BGIBMGA012814-TA	0.01	2.62	8.03342	1.97e-05	8.97e-05	gi|156544602|ref|XP_001603801.1|/4.02678e-77/PREDICTED: similar to GA15714-PA [Nasonia vitripennis]
BGIBMGA009746-TA	0.01	2.62	8.03342	1.97e-05	8.96e-05	gi|225706392|gb|ACO09042.1|/9.21007e-06/Androgen-induced protein 1 [Osmerus mordax]
BGIBMGA006551-TA	0.01	2.62	8.03342	1.97e-05	8.96e-05	gi|270013710|gb|EFA10158.1|/0/hypothetical protein TcasGA2_TC012347 [Tribolium castaneum]
BGIBMGA011227-TA	0.01	2.62	8.03342	1.97e-05	8.95e-05	-
BGIBMGA001715-TA	0.01	2.45	7.93664	4.04e-05	0.000176672	gi|91094283|ref|XP_970886.1|/6.36774e-18/PREDICTED: similar to BTB/POZ domain-containing protein 7 [Tribolium castaneum]
BGIBMGA006251-TA	0.01	2.45	7.93664	4.04e-05	0.000176537	-
BGIBMGA010718-TA	0.01	2.45	7.93664	4.04e-05	0.000176402	gi|170041293|ref|XP_001848403.1|/7.30266e-31/zinc finger protein [Culex quinquefasciatus]
BGIBMGA007668-TA	0.01	2.45	7.93664	4.04e-05	0.000176268	gi|110756461|ref|XP_392730.3|/1.97368e-40/PREDICTED: similar to NHL (ring finger b-box coiled coil) domain containing family member (nhl-3) [Apis mellifera]
BGIBMGA006232-TA	0.01	2.45	7.93664	4.04e-05	0.000176133	gi|110750058|ref|XP_393377.3|/1.97208e-80/PREDICTED: similar to transcription factor Dp-2 (E2F dimerization partner 2) [Apis mellifera]
BGIBMGA013261-TA	0.01	2.45	7.93664	4.04e-05	0.000175999	gi|290563478|ref|NP_001166821.1|/1.39481e-82/phosphatidylethanolamine binding protein isoform 1 [Bombyx mori]
BGIBMGA014207-TA	0.01	2.27	7.82655	8.31e-05	0.000341752	gi|164448654|ref|NP_001106739.1|/3.24243e-68/cytochrome b5 [Bombyx mori]
BGIBMGA001058-TA	0.01	2.27	7.82655	8.31e-05	0.000341506	gi|189236205|ref|XP_970721.2|/8.89804e-10/PREDICTED: similar to iPLA-2 [Tribolium castaneum]
BGIBMGA000584-TA	0.01	2.27	7.82655	8.31e-05	0.00034126	gi|195122932|ref|XP_002005964.1|/1.0665e-25/GI18809 [Drosophila mojavensis]
BGIBMGA012487-TA	0.01	2.27	7.82655	8.31e-05	0.000341015	gi|91088131|ref|XP_975884.1|/9.57444e-97/PREDICTED: similar to CG17928 CG17928-PA isoform 2 [Tribolium castaneum]
BGIBMGA012216-TA	0.01	2.27	7.82655	8.31e-05	0.00034077	gi|39655053|gb|AAR29602.1|/7.93363e-19/pattern recognition serine proteinase precursor [Manduca sexta]
BGIBMGA000069-TA	0.01	2.27	7.82655	8.31e-05	0.000340526	gi|170040269|ref|XP_001847927.1|/3.41542e-114/conserved hypothetical protein [Culex quinquefasciatus]
BGIBMGA010111-TA	0.01	2.27	7.82655	8.31e-05	0.000340282	gi|242010134|ref|XP_002425831.1|/6.98839e-08/hypothetical protein Phum_PHUM221870 [Pediculus humanus corporis]
BGIBMGA011198-TA	0.01	2.27	7.82655	8.31e-05	0.000340038	gi|156540483|ref|XP_001599903.1|/3.58195e-150/PREDICTED: similar to Pollux protein [Nasonia vitripennis]
BGIBMGA010117-TA	0.01	2.27	7.82655	8.31e-05	0.000339794	gi|189238516|ref|XP_971527.2|/1.34124e-29/PREDICTED: similar to AGAP002559-PA [Tribolium castaneum]
BGIBMGA001874-TA	0.01	2.27	7.82655	8.31e-05	0.000339551	gi|153792203|ref|NP_001093281.1|/1.43462e-167/vesicle amine transport protein [Bombyx mori]
BGIBMGA004416-TA	0.01	2.27	7.82655	8.31e-05	0.000339309	gi|156552772|ref|XP_001602426.1|/0/PREDICTED: similar to CG18076-PB [Nasonia vitripennis]
BGIBMGA009376-TA	0.01	2.1	7.71425	0.000170781	0.000660247	gi|193709227|ref|XP_001944504.1|/2.30829e-68/PREDICTED: similar to AGAP007667-PA [Acyrthosiphon pisum]
BGIBMGA009137-TA	0.01	2.1	7.71425	0.000170781	0.0006598	gi|270009787|gb|EFA06235.1|/1.17587e-60/hypothetical protein TcasGA2_TC009085 [Tribolium castaneum]
BGIBMGA006646-TA	0.01	2.1	7.71425	0.000170781	0.000659355	gi|270014770|gb|EFA11218.1|/0/hypothetical protein TcasGA2_TC005182 [Tribolium castaneum]
BGIBMGA007825-TA	0.01	2.1	7.71425	0.000170781	0.000658909	gi|91091862|ref|XP_968876.1|/0/PREDICTED: similar to GA15778-PA [Tribolium castaneum]
BGIBMGA012745-TA	0.01	2.1	7.71425	0.000170781	0.000658465	gi|170032869|ref|XP_001844302.1|/2.20782e-71/lipase 1 [Culex quinquefasciatus]
BGIBMGA007084-TA	0.01	2.1	7.71425	0.000170781	0.000658021	gi|156555095|ref|XP_001604415.1|/2.18066e-92/PREDICTED: hypothetical protein [Nasonia vitripennis]
BGIBMGA001262-TA	0.01	2.1	7.71425	0.000170781	0.000657577	-
BGIBMGA010094-TA	0.01	2.1	7.71425	0.000170781	0.000657135	gi|169234678|ref|NP_001108460.1|/7.59187e-95/glutathione S-transferase epsilon 4 [Bombyx mori]
BGIBMGA010890-TA	9.11	1823.4	7.64496	0	0	gi|33860163|sp|P82176.2|IMPI_GALME/3.4547e-14/RecName: Full=Inducible metalloproteinase inhibitor protein; Contains: RecName: Full=IMPI alpha; Flags: Precursor
BGIBMGA007767-TA	3.81	564.09	7.20999	8.58e-10	6.01e-09	gi|112983422|ref|NP_001036983.1|/0/glycerophosphoryl diester phosphodiesterase [Bombyx mori]
BGIBMGA010891-TA	1.66	204.93	6.9478	2.1e-06	1.1e-05	gi|33860163|sp|P82176.2|IMPI_GALME/6.60317e-13/RecName: Full=Inducible metalloproteinase inhibitor protein; Contains: RecName: Full=IMPI alpha; Flags: Precursor
BGIBMGA004074-TA	0.99	109.81	6.79337	1.9e-05	8.72e-05	gi|290563346|ref|NP_001166785.1|/1.60232e-19/cuticular protein glycine-rich 19 [Bombyx mori]
BGIBMGA014360-TA	15.24	1499.21	6.6202	0	0	gi|148298841|ref|NP_001091819.1|/4.99985e-94/putative defense protein precursor [Bombyx mori]
BGIBMGA001745-TA	0.83	77.99	6.55403	3.15e-05	0.000139479	gi|56462344|gb|AAV91455.1|/1.40628e-116/serine protease 7 [Lonomia obliqua]
BGIBMGA012062-TA	11.59	798.74	6.10677	0	0	gi|157127733|ref|XP_001661154.1|/5.9108e-57/collagen alpha 1(xviii) chain [Aedes aegypti]
BGIBMGA001600-TA	0.33	21.33	6.01427	0.00012121	0.000481637	gi|157120965|ref|XP_001659801.1|/3.62202e-51/organic cation transporter [Aedes aegypti]
BGIBMGA007458-TA	6.96	398.15	5.83808	1.14e-13	1.2e-12	gi|195431212|ref|XP_002063641.1|/4.00006e-48/GK22025 [Drosophila willistoni]
BGIBMGA006775-TA	0.5	27.1	5.76022	7.96e-05	0.000330637	gi|187281722|ref|NP_001119732.1|/1.8017e-79/lebocin-3 precursor [Bombyx mori]
BGIBMGA003964-TA	0.33	17.84	5.75651	0.00012121	0.000481302	gi|156548736|ref|XP_001603725.1|/0/PREDICTED: similar to ENSANGP00000015362 [Nasonia vitripennis]
BGIBMGA012456-TA	1.32	68.54	5.69834	6.48e-06	3.18e-05	gi|163838690|ref|NP_001106228.1|/7.29221e-142/aquaporin [Bombyx mori]
BGIBMGA008146-TA	0.83	43.01	5.69542	3.15e-05	0.00014013	gi|7407187|gb|AAF61949.1|AF236641_1/3.87777e-55/insulin-related peptide binding protein [Spodoptera frugiperda]
BGIBMGA000005-TA	0.66	32.87	5.63816	5.1e-05	0.000217954	gi|168823415|ref|NP_001108341.1|/1.98847e-14/cytochrome P450 CYP366A1 [Bombyx mori]
BGIBMGA008382-TA	0.99	43.19	5.44712	1.9e-05	8.7e-05	gi|281398210|gb|ADA67928.1|/6.60065e-41/putative lipase [Bombyx mori]
BGIBMGA010977-TA	3.97	151.6	5.25499	4.64e-10	3.31e-09	gi|189234203|ref|XP_001808385.1|/1.18342e-13/PREDICTED: similar to AGAP012043-PA [Tribolium castaneum]
BGIBMGA003021-TA	1.16	43.19	5.2185	1.12e-05	5.33e-05	gi|156548354|ref|XP_001603588.1|/1.88559e-41/PREDICTED: similar to anarchy 1 [Nasonia vitripennis]
BGIBMGA000858-TA	1.16	38.12	5.03835	1.12e-05	5.32e-05	gi|156542456|ref|XP_001599154.1|/6.7155e-127/PREDICTED: similar to conserved hypothetical protein [Nasonia vitripennis]
BGIBMGA009864-TA	0.66	20.81	4.97867	5.1e-05	0.000218117	gi|156551872|ref|XP_001603255.1|/6.0673e-56/PREDICTED: similar to GA12600-PA isoform 1 [Nasonia vitripennis]
BGIBMGA012264-TA	9.27	290.61	4.97037	2.53e-14	2.95e-13	gi|281398208|gb|ADA67927.1|/0/putative lysozyme [Bombyx mori]
BGIBMGA004103-TA	181.36	5544.85	4.93422	2.64e-12	2.2e-11	gi|148298768|ref|NP_001091767.1|/5.81157e-99/heat shock protein 1 [Bombyx mori]
BGIBMGA002905-TA	273.44	7976.23	4.86641	5.53e-12	4.44e-11	gi|112983198|ref|NP_001037023.1|/2.73563e-43/acyl-CoA binding protein-like [Bombyx mori]
BGIBMGA011479-TA	0.33	9.27	4.81203	0.00012121	0.000481972	gi|156548795|ref|XP_001605557.1|/0/PREDICTED: similar to ENSANGP00000010003 [Nasonia vitripennis]
BGIBMGA007804-TA	1.32	34.45	4.70589	6.48e-06	3.18e-05	gi|172356113|ref|NP_001116499.1|/0/matrix metalloproteinase 1 isoform 1 [Bombyx mori]
BGIBMGA012312-TA	0.33	8.22	4.6386	0.00012121	0.000480634	-
BGIBMGA003841-TA	0.5	12.41	4.63343	7.96e-05	0.000330156	gi|194882595|ref|XP_001975396.1|/7.25693e-107/GG20582 [Drosophila erecta]
BGIBMGA005226-TA	1.82	44.94	4.62599	1.18e-06	6.29e-06	gi|242024834|ref|XP_002432831.1|/0/ABC transporter, putative [Pediculus humanus corporis]
BGIBMGA013796-TA	0.66	15.56	4.55923	5.1e-05	0.00021828	-
BGIBMGA002920-TA	6.79	154.22	4.50543	1.48e-13	1.52e-12	gi|9624381|gb|AAF90148.1|AF274022_1/6.17213e-99/tetraspanin D76 [Manduca sexta]
BGIBMGA009544-TA	6.13	139.01	4.50316	3.09e-13	2.93e-12	gi|189181680|ref|NP_001121191.1|/0/integument esterase 2 [Bombyx mori]
BGIBMGA013000-TA	5.13	115.06	4.48728	6.59e-12	5.22e-11	gi|158288468|ref|XP_310335.3|/1.67356e-124/AGAP003785-PA [Anopheles gambiae str. PEST]
BGIBMGA002915-TA	1.82	40.22	4.4659	1.18e-06	6.28e-06	gi|270014168|gb|EFA10616.1|/6.16492e-26/hypothetical protein TcasGA2_TC012878 [Tribolium castaneum]
BGIBMGA013819-TA	0.5	11.02	4.46205	7.96e-05	0.000330396	gi|48111618|ref|XP_393140.1|/1.38593e-132/PREDICTED: similar to CG6282-PA, isoform A isoform 1 [Apis mellifera]
BGIBMGA001215-TA	0.83	17.66	4.41123	3.15e-05	0.000139912	gi|242021565|ref|XP_002431215.1|/2.67301e-20/ubiquitin-protein ligase bre1, putative [Pediculus humanus corporis]
BGIBMGA012426-TA	0.66	13.99	4.40579	5.1e-05	0.0002191	gi|114053005|ref|NP_001040537.1|/2.90221e-65/serine protease 7 [Bombyx mori]
BGIBMGA011108-TA	1.32	27.98	4.40579	6.48e-06	3.17e-05	gi|260908004|gb|ACX53801.1|/2.12708e-95/short-chain dehydrogenase [Heliothis virescens]
BGIBMGA002527-TA	0.66	13.81	4.3871	5.1e-05	0.000218771	gi|237648998|ref|NP_001153676.1|/0/male reproductive organ angiotensin-converting enzyme-related protein 2 [Bombyx mori]
BGIBMGA012826-TA	0.33	6.64	4.33065	0.00012121	0.000480302	-
BGIBMGA005057-TA	0.33	6.64	4.33065	0.00012121	0.000479969	gi|157133437|ref|XP_001656249.1|/1.86776e-79/glycerol-3-phosphate acyltransferase [Aedes aegypti]
BGIBMGA006002-TA	7.62	149.85	4.29758	8.28e-14	8.93e-13	gi|269959182|ref|NP_001161755.1|/0/integrin beta subunit 2 [Bombyx mori]
BGIBMGA009095-TA	23.52	459.35	4.28763	2.4e-13	2.34e-12	gi|112983466|ref|NP_001037532.1|/6.85953e-10/fungal protease inhibitor F precursor [Bombyx mori]
BGIBMGA009488-TA	29.32	565.31	4.26909	0	0	gi|156550075|ref|XP_001605452.1|/9.14247e-40/PREDICTED: similar to venom acid phosphatase [Nasonia vitripennis]
BGIBMGA010913-TA	0.33	6.12	4.21299	0.000121212	0.000479644	gi|290543468|ref|NP_001166291.1|/0/cuticular protein RR-3 motif 148 [Bombyx mori]
BGIBMGA002565-TA	123.56	2242.53	4.18184	0	0	-
BGIBMGA008668-TA	0.33	5.95	4.17235	0.000121214	0.00047932	gi|112982842|ref|NP_001036891.1|/0/clip domain serine protease 4 [Bombyx mori]
BGIBMGA012728-TA	1.82	32.17	4.14371	1.18e-06	6.28e-06	gi|182509206|ref|NP_001116814.1|/0/alpha-esterase 40 [Bombyx mori]
BGIBMGA006185-TA	0.99	17.49	4.14296	1.9e-05	8.73e-05	gi|197209926|ref|NP_001127727.1|/0/fatty acid transport protein [Bombyx mori]
BGIBMGA010458-TA	11.26	190.24	4.07854	0	0	gi|112983380|ref|NP_001036967.1|/0/fatty-acyl reductase [Bombyx mori]
BGIBMGA005443-TA	2.65	44.59	4.07266	6.14e-08	3.7e-07	gi|272979724|gb|ACZ97420.1|/7.64273e-135/UGT35E1 [Zygaena filipendulae]
BGIBMGA009101-TA	1.16	19.23	4.05116	1.12e-05	5.32e-05	gi|91093419|ref|XP_967856.1|/1.78508e-79/PREDICTED: similar to conserved hypothetical protein [Tribolium castaneum]
BGIBMGA014246-TA	4.14	68.37	4.04566	2.51e-10	1.82e-09	gi|157115851|ref|XP_001658313.1|/2.07083e-105/sodium-dependent phosphate transporter [Aedes aegypti]
BGIBMGA007432-TA	3.48	56.13	4.01161	2.93e-09	1.98e-08	gi|157115750|ref|XP_001652678.1|/8.91229e-66/ubiquitin-conjugating enzyme E2 q [Aedes aegypti]
BGIBMGA011369-TA	0.33	5.25	3.99178	0.000121269	0.000479204	gi|156537169|ref|XP_001603970.1|/2.62047e-09/PREDICTED: similar to ENSANGP00000032030 [Nasonia vitripennis]
BGIBMGA008049-TA	0.5	7.69	3.94298	7.96e-05	0.000329917	gi|156549389|ref|XP_001602288.1|/1.04351e-89/PREDICTED: similar to diacylglycerol o-acyltransferase [Nasonia vitripennis]
BGIBMGA000424-TA	0.33	5.07	3.94145	0.000121324	0.00047909	gi|156553614|ref|XP_001599996.1|/4.96909e-67/PREDICTED: similar to CG31522-PA [Nasonia vitripennis]
BGIBMGA013108-TA	65.92	994.41	3.91505	6.1e-13	5.48e-12	gi|112983018|ref|NP_001037078.1|/2.0462e-98/apolipophorin III [Bombyx mori]
BGIBMGA014208-TA	5.96	89	3.90042	4.67e-13	4.32e-12	gi|163838696|ref|NP_001106231.1|/7.86576e-65/cytochrome b5 [Bombyx mori]
BGIBMGA005266-TA	1.99	29.55	3.89232	6.62e-07	3.62e-06	gi|272979598|gb|ACZ97415.1|/2.82382e-14/cytochrome P450 CYP333B8 [Zygaena filipendulae]
BGIBMGA001219-TA	1.49	22.03	3.88609	3.71e-06	1.87e-05	gi|198469749|ref|XP_001355113.2|/1.0005e-68/GA17499 [Drosophila pseudoobscura pseudoobscura]
BGIBMGA006768-TA	90.26	1300.93	3.84931	0	0	gi|148298818|ref|NP_001091784.1|/3.41386e-119/C-type lectin 10 [Bombyx mori]
BGIBMGA001034-TA	6.13	85.15	3.79605	3.09e-13	2.94e-12	-
BGIBMGA002457-TA	0.33	4.55	3.78533	0.000122023	0.000481517	gi|170058564|ref|XP_001864975.1|/1.74972e-155/aldehyde dehydrogenase [Culex quinquefasciatus]
BGIBMGA003672-TA	0.66	8.92	3.75651	5.1e-05	0.000219265	gi|170028124|ref|XP_001841946.1|/1.94333e-124/schnurri [Culex quinquefasciatus]
BGIBMGA004280-TA	0.33	4.37	3.7271	0.000122769	0.000484129	gi|289741853|gb|ADD19674.1|/8.66252e-125/glutamine synthetase [Glossina morsitans morsitans]
BGIBMGA000462-TA	15.57	205.81	3.72447	0	0	gi|112983548|ref|NP_001036878.1|/9.43943e-129/27 kDa glycoprotein precursor [Bombyx mori]
BGIBMGA008496-TA	2.15	28.33	3.71992	3.68e-07	2.07e-06	gi|270013361|gb|EFA09809.1|/1.61777e-122/hypothetical protein TcasGA2_TC011954 [Tribolium castaneum]
BGIBMGA009235-TA	0.66	8.57	3.69876	5.1e-05	0.000218935	gi|270005801|gb|EFA02249.1|/2.46397e-176/hypothetical protein TcasGA2_TC007912 [Tribolium castaneum]
BGIBMGA012675-TA	0.83	10.67	3.68431	3.15e-05	0.000140021	gi|148298652|ref|NP_001091832.1|/3.19781e-104/eukaryotic initiation factor 4E-1 [Bombyx mori]
BGIBMGA004608-TA	1.99	25.18	3.66144	6.62e-07	3.62e-06	gi|157167757|ref|XP_001655615.1|/0/fimbrin/plastin [Aedes aegypti]
BGIBMGA008521-TA	0.5	6.29	3.65306	7.96e-05	0.000329709	gi|156542319|ref|XP_001599533.1|/4.24207e-153/PREDICTED: similar to xaa-pro dipeptidase pepd/pepq(e.coli) [Nasonia vitripennis]
BGIBMGA003156-TA	0.66	8.22	3.6386	5.1e-05	0.000218607	gi|91083301|ref|XP_974629.1|/1.11384e-98/PREDICTED: similar to alpha methylacyl-coa racemase [Tribolium castaneum]
BGIBMGA009974-TA	0.99	12.24	3.62803	1.9e-05	8.72e-05	gi|270008312|gb|EFA04760.1|/0/hypothetical protein TcasGA2_TC030624 [Tribolium castaneum]
BGIBMGA005051-TA	0.5	6.12	3.61353	7.96e-05	0.000329498	gi|91087537|ref|XP_970192.1|/1.47781e-104/PREDICTED: similar to suppressor of T-cell receptor signaling 1 [Tribolium castaneum]
BGIBMGA011918-TA	0.5	6.12	3.61353	7.96e-05	0.00032926	gi|170033824|ref|XP_001844776.1|/3.93097e-86/g-protein coupled receptor [Culex quinquefasciatus]
BGIBMGA005345-TA	0.83	10.14	3.6108	3.15e-05	0.000139695	gi|158294081|ref|XP_315386.4|/3.11333e-42/AGAP005378-PC [Anopheles gambiae str. PEST]
BGIBMGA006335-TA	0.66	8.04	3.60666	5.1e-05	0.000218443	gi|91077746|ref|XP_966706.1|/3.65413e-100/PREDICTED: similar to conserved hypothetical protein [Tribolium castaneum]
BGIBMGA004140-TA	0.33	4.02	3.60666	0.000126907	0.00049907	gi|170048584|ref|XP_001853361.1|/0/methylcrotonoyl-CoA carboxylase beta chain, mitochondrial [Culex quinquefasciatus]
BGIBMGA004615-TA	0.66	7.87	3.57583	5.1e-05	0.000217791	gi|170032190|ref|XP_001843965.1|/1.54301e-69/sugar transporter [Culex quinquefasciatus]
BGIBMGA001713-TA	0.66	7.69	3.54245	5.1e-05	0.000217629	gi|91076580|ref|XP_967796.1|/7.0164e-32/PREDICTED: similar to toll [Tribolium castaneum]
BGIBMGA012968-TA	3.48	40.39	3.53684	2.93e-09	1.99e-08	gi|296040408|dbj|BAJ07616.1|/0/Bm8 interacting protein 2d-4 [Bombyx mori]
BGIBMGA008780-TA	787.04	9083.06	3.52867	1.71e-11	1.33e-10	gi|112982960|ref|NP_001037584.1|/5.2792e-127/ferritin [Bombyx mori]
BGIBMGA006698-TA	0.99	11.19	3.49864	1.9e-05	8.71e-05	gi|195583296|ref|XP_002081459.1|/2.44236e-52/GD11024 [Drosophila simulans]
BGIBMGA002600-TA	1.49	16.79	3.49422	3.71e-06	1.87e-05	-
BGIBMGA005812-TA	105.17	1170.49	3.47632	1.28e-12	1.11e-11	gi|112983926|ref|NP_001037402.1|/0/arginine kinase [Bombyx mori]
BGIBMGA013050-TA	67.74	750.48	3.46973	5.73e-13	5.21e-12	gi|270012762|gb|EFA09210.1|/3.30555e-11/serine protease P68 [Tribolium castaneum]
BGIBMGA009680-TA	1.82	19.76	3.44057	1.18e-06	6.26e-06	gi|195121484|ref|XP_002005250.1|/1.2496e-13/GI19187 [Drosophila mojavensis]
BGIBMGA009515-TA	12.75	135.51	3.40983	0	0	gi|153792309|ref|NP_001093304.1|/0/pyruvate dehydrogenase [Bombyx mori]
BGIBMGA012972-TA	0.33	3.5	3.40682	0.00016014	0.000621629	gi|157125290|ref|XP_001654274.1|/3.73667e-73/hypothetical protein AaeL_AAEL010178 [Aedes aegypti]
BGIBMGA001174-TA	0.33	3.5	3.40682	0.00016014	0.000621207	gi|242011707|ref|XP_002426588.1|/6.4692e-84/SEC14 cytosolic factor, putative [Pediculus humanus corporis]
BGIBMGA007558-TA	21.2	223.12	3.39568	0	0	gi|270007560|gb|EFA04008.1|/4.70501e-116/hypothetical protein TcasGA2_TC014157 [Tribolium castaneum]
BGIBMGA008440-TA	2.32	24.13	3.37863	2.03e-07	1.18e-06	gi|160333247|ref|NP_001103811.1|/0/aldehyde oxidase 2 [Bombyx mori]
BGIBMGA012803-TA	1.32	13.46	3.35007	6.48e-06	3.17e-05	gi|289739873|gb|ADD18684.1|/7.85257e-17/hypothetical conserved protein [Glossina morsitans morsitans]
BGIBMGA002677-TA	79.17	801.71	3.34005	1.04e-12	9.09e-12	gi|91094301|ref|XP_971831.1|/6.02184e-20/PREDICTED: similar to CG2765 CG2765-PA [Tribolium castaneum]
BGIBMGA008860-TA	0.33	3.32	3.33065	0.000194578	0.000740717	gi|114842153|dbj|BAF32562.1|/7.27712e-84/Arylphorin-like hexamerin-2 [Plutella xylostella]
BGIBMGA008439-TA	9.27	92.85	3.32426	2.53e-14	2.95e-13	gi|160333249|ref|NP_001103812.1|/0/aldehyde oxidase 1 [Bombyx mori]
BGIBMGA003533-TA	1.16	11.54	3.31445	1.12e-05	5.31e-05	gi|110750006|ref|XP_624180.2|/1.52904e-22/PREDICTED: similar to ATP/GTP binding protein 1 [Apis mellifera]
BGIBMGA007254-TA	464.91	4616.72	3.31184	0	0	gi|112984054|ref|NP_001037422.1|/0/yellow-d [Bombyx mori]
BGIBMGA014407-TA	24.84	242.87	3.28945	0	0	gi|112983100|ref|NP_001037053.1|/3.19188e-94/clip domain serine protease 11 [Bombyx mori]
BGIBMGA013930-TA	8.94	85.15	3.25166	5.17e-14	5.82e-13	gi|157908523|dbj|BAF81491.1|/0/juvenile hormone epoxide hydrolase [Bombyx mori]
BGIBMGA002916-TA	23.85	225.74	3.2426	5.62e-14	6.29e-13	-
BGIBMGA003493-TA	28.65	267.35	3.22212	3.41e-13	3.21e-12	gi|157119631|ref|XP_001653426.1|/6.51825e-119/synaptic glycoprotein sc2 [Aedes aegypti]
BGIBMGA003481-TA	133.33	1222.07	3.19625	2e-12	1.69e-11	gi|112983304|ref|NP_001036961.1|/0/wing disc-specific protein [Bombyx mori]
BGIBMGA007950-TA	6.29	57.35	3.18866	2.31e-13	2.26e-12	gi|112984012|ref|NP_001036837.1|/0/heat shock 70 kD protein cognate [Bombyx mori]
BGIBMGA009660-TA	0.5	4.55	3.18587	8.39e-05	0.00034189	gi|58391758|ref|XP_318853.2|/6.11075e-144/AGAP009765-PA [Anopheles gambiae str. PEST]
BGIBMGA005862-TA	11.92	108.41	3.18504	0	0	gi|195055931|ref|XP_001994866.1|/4.36555e-65/GH17475 [Drosophila grimshawi]
BGIBMGA007343-TA	1.49	13.46	3.17529	3.71e-06	1.87e-05	gi|170056698|ref|XP_001864148.1|/4.71937e-19/predicted protein [Culex quinquefasciatus]
BGIBMGA014465-TA	17.56	156.5	3.1558	0	0	gi|299930649|gb|ADJ58540.1|/9.42655e-12/seminal fluid protein HACP044 [Heliconius erato]
BGIBMGA006227-TA	0.99	8.74	3.14213	1.9e-05	8.69e-05	gi|112983338|ref|NP_001037622.1|/0/timeless [Bombyx mori]
BGIBMGA009576-TA	0.66	5.77	3.12803	5.13e-05	0.00021842	gi|239788574|dbj|BAH70961.1|/4.50888e-09/ACYPI005088 [Acyrthosiphon pisum]
BGIBMGA001276-TA	0.66	5.6	3.08489	5.15e-05	0.000219201	gi|291464109|gb|ADE05592.1|/0/cytochrome P450 333B11 [Manduca sexta]
BGIBMGA009872-TA	0.66	5.6	3.08489	5.15e-05	0.000219038	gi|255683283|dbj|BAH95822.1|/1.4137e-135/alkaline phosphatase [Bombyx mori]
BGIBMGA012298-TA	26.67	222.42	3.06	0	0	gi|114053253|ref|NP_001040525.1|/0/6-phosphogluconate dehydrogenase [Bombyx mori]
BGIBMGA013932-TA	2.48	20.63	3.05633	1.12e-07	6.59e-07	gi|226342878|ref|NP_001139701.1|/0/serine protease inhibitor 7 [Bombyx mori]
BGIBMGA013371-TA	0.5	4.02	3.0072	0.000106964	0.000428307	gi|193678995|ref|XP_001944332.1|/5.54831e-18/PREDICTED: similar to conserved hypothetical protein [Acyrthosiphon pisum]
BGIBMGA014197-TA	2.32	18.53	2.99767	2.03e-07	1.17e-06	gi|189240715|ref|XP_974213.2|/1.27981e-32/PREDICTED: similar to lipase [Tribolium castaneum]
BGIBMGA013777-TA	1.49	11.54	2.95326	3.71e-06	1.87e-05	gi|114050941|ref|NP_001040329.1|/5.36062e-96/receptor expression enhancing protein isoform 2 [Bombyx mori]
BGIBMGA005410-TA	0.5	3.85	2.94486	0.000129877	0.000510048	gi|157412324|ref|NP_001098702.1|/7.6926e-136/nanos-like protein [Bombyx mori]
BGIBMGA005458-TA	1.16	8.92	2.94292	1.12e-05	5.31e-05	gi|91090758|ref|XP_968627.1|/2.19276e-61/PREDICTED: similar to serine-pyruvate aminotransferase, mitochondrial [Tribolium castaneum]
BGIBMGA010328-TA	0.66	5.07	2.94145	5.4e-05	0.000228486	gi|257480033|gb|ACV60230.1|/4.65571e-94/antennal esterase CXE3 [Spodoptera littoralis]
BGIBMGA002188-TA	4.47	33.92	2.92379	7.34e-11	5.44e-10	gi|157110815|ref|XP_001651257.1|/3.41396e-148/Tetratricopeptide repeat protein, putative [Aedes aegypti]
BGIBMGA009545-TA	41.57	314.57	2.91977	6.84e-14	7.5e-13	gi|24638702|ref|NP_524628.2|/7.13206e-28/eyeless, isoform A [Drosophila melanogaster]
BGIBMGA006415-TA	3.81	28.15	2.88527	8.58e-10	6e-09	gi|112982938|ref|NP_001037099.1|/0/chorion b-ZIP transcription factor [Bombyx mori]
BGIBMGA002709-TA	1.16	8.39	2.85455	1.12e-05	5.31e-05	gi|189233825|ref|XP_971944.2|/1.40027e-123/PREDICTED: similar to CG8026 CG8026-PB [Tribolium castaneum]
BGIBMGA011563-TA	135.98	979.54	2.84871	0	0	gi|162809332|ref|NP_001037017.2|/3.62886e-161/acyl-CoA delta-11 desaturase/conjugase [Bombyx mori]
BGIBMGA006124-TA	0.83	5.95	2.84171	3.21e-05	0.000142018	gi|270007767|gb|EFA04215.1|/1.05462e-10/hypothetical protein TcasGA2_TC014464 [Tribolium castaneum]
BGIBMGA012916-TA	0.66	4.72	2.83825	6.09e-05	0.000255908	gi|193678995|ref|XP_001944332.1|/2.54156e-10/PREDICTED: similar to conserved hypothetical protein [Acyrthosiphon pisum]
BGIBMGA001341-TA	3.64	25.53	2.81018	1.59e-09	1.09e-08	gi|157129896|ref|XP_001661806.1|/7.85719e-61/hypothetical protein AaeL_AAEL011630 [Aedes aegypti]
BGIBMGA009572-TA	0.5	3.5	2.80735	0.000246926	0.000928247	gi|281211752|gb|EFA85914.1|/4.79108e-149/helicase [Polysphondylium pallidum PN500]
BGIBMGA010605-TA	0.5	3.5	2.80735	0.000246926	0.000927637	gi|112983446|ref|NP_001036977.1|/1.73793e-123/pheromone biosynthesis activating neuropeptide receptor [Bombyx mori]
BGIBMGA007423-TA	5.13	35.67	2.79768	6.59e-12	5.23e-11	gi|270011546|gb|EFA07994.1|/1.68279e-80/hypothetical protein TcasGA2_TC005583 [Tribolium castaneum]
BGIBMGA013048-TA	28.82	200.38	2.7976	1.05e-13	1.11e-12	gi|56418419|gb|AAV91017.1|/1.11494e-66/hemolymph proteinase 19 [Manduca sexta]
BGIBMGA013593-TA	2.65	18.19	2.77908	6.14e-08	3.7e-07	gi|114051003|ref|NP_001040143.1|/0/perilipin [Bombyx mori]
BGIBMGA002760-TA	1.16	7.87	2.76224	1.12e-05	5.31e-05	gi|66544552|ref|XP_395043.2|/1.21655e-27/PREDICTED: similar to Ubiquitin carboxyl-terminal hydrolase 14 (Ubiquitin thioesterase 14) (Ubiquitin-specific-processing protease 14) (Deubiquitinating enzyme 14), partial [Apis mellifera]
BGIBMGA007361-TA	2.82	19.06	2.75678	3.36e-08	2.07e-07	gi|114050917|ref|NP_001040414.1|/2.04044e-38/3-hydroxyacyl-CoA dehydrogenase [Bombyx mori]
BGIBMGA012343-TA	0.99	6.64	2.74568	1.92e-05	8.79e-05	gi|189242242|ref|XP_971440.2|/9.45566e-78/PREDICTED: similar to protein tyrosine phosphatase, non-receptor type 11 [Tribolium castaneum]
BGIBMGA008861-TA	2.32	15.56	2.74565	2.03e-07	1.17e-06	gi|114051976|ref|NP_001040443.1|/5.63151e-81/troponin C 25D [Bombyx mori]
BGIBMGA012939-TA	0.66	4.37	2.7271	8.32e-05	0.000339409	gi|157412314|ref|NP_001098698.1|/0/adenosine deaminase related growth factor [Bombyx mori]
BGIBMGA006837-TA	0.83	5.42	2.70711	3.5e-05	0.000154209	gi|162462676|ref|NP_001104834.1|/0/NADPH cytochrome P450 reductase [Bombyx mori]
BGIBMGA003709-TA	106.33	688.41	2.69472	0	0	gi|91076084|ref|XP_967873.1|/0/PREDICTED: similar to AGAP008596-PA [Tribolium castaneum]
BGIBMGA000884-TA	15.57	100.19	2.6859	0	0	gi|195029849|ref|XP_001987784.1|/1.0424e-26/GH19761 [Drosophila grimshawi]
BGIBMGA003808-TA	5.63	36.2	2.68478	1.22e-12	1.06e-11	gi|189236180|ref|XP_967893.2|/1.48941e-33/PREDICTED: similar to serine hydrolase protein [Tribolium castaneum]
BGIBMGA014236-TA	0.66	4.2	2.66985	0.000108595	0.000433925	gi|242008511|ref|XP_002425047.1|/8.62207e-51/myosin IA, putative [Pediculus humanus corporis]
BGIBMGA009838-TA	1.49	9.44	2.66347	3.71e-06	1.87e-05	gi|242003549|ref|XP_002422770.1|/9.70558e-116/conserved hypothetical protein [Pediculus humanus corporis]
BGIBMGA008120-TA	5.13	32.35	2.65673	6.59e-12	5.22e-11	gi|148298796|ref|NP_001091804.1|/2.9607e-21/thioredoxin-like protein [Bombyx mori]
BGIBMGA000715-TA	1.66	10.32	2.63619	2.1e-06	1.1e-05	gi|283993133|gb|ADB57042.1|/0/acyl-CoA dehydrogenase [Heliothis virescens]
BGIBMGA009018-TA	50.85	312.99	2.6218	0	0	gi|114051914|ref|NP_001040193.1|/0/2-hydroxyphytanoyl-CoA lyase [Bombyx mori]
BGIBMGA008768-TA	126.21	775.49	2.61928	1.89e-12	1.6e-11	gi|112982932|ref|NP_001037580.1|/6.78116e-94/ferritin [Bombyx mori]
BGIBMGA012425-TA	2.32	14.16	2.60962	2.03e-07	1.17e-06	gi|56418399|gb|AAV91007.1|/1.80941e-53/hemolymph proteinase 9 [Manduca sexta]
BGIBMGA014136-TA	1.49	9.09	2.60897	3.71e-06	1.87e-05	gi|48097764|ref|XP_391945.1|/6.73043e-153/PREDICTED: similar to Proteasome p44.5 subunit CG10149-PB, isoform B isoform 1 [Apis mellifera]
BGIBMGA009992-TA	9.94	60.5	2.60562	0	0	gi|157126105|ref|XP_001654538.1|/0/past-1 [Aedes aegypti]
BGIBMGA000894-TA	1.16	6.99	2.59117	1.14e-05	5.41e-05	gi|157116237|ref|XP_001658396.1|/7.00645e-78/lava lamp protein [Aedes aegypti]
BGIBMGA001929-TA	148.23	891.59	2.58854	1.04e-12	9.14e-12	gi|91085817|ref|XP_974784.1|/0/PREDICTED: similar to estradiol 17 beta-dehydrogenase [Tribolium castaneum]
BGIBMGA005455-TA	214.32	1288.86	2.58826	2.23e-12	1.88e-11	gi|153791332|ref|NP_001093285.1|/4.05828e-31/coiled-coil-helix-coiled-coil-helix domain-containing protein 2, mitochondrial-like [Bombyx mori]
BGIBMGA006603-TA	1.66	9.97	2.58641	2.11e-06	1.1e-05	gi|256773186|ref|NP_001157948.1|/0/sarco/endoplasmic reticulum calcium ATPase [Bombyx mori]
BGIBMGA008205-TA	1.16	6.82	2.55565	1.16e-05	5.49e-05	gi|119514503|gb|ABL76064.1|/9.02083e-47/cationic peptide CP8 precursor [Bombyx mandarina]
BGIBMGA000104-TA	1.16	6.82	2.55565	1.16e-05	5.48e-05	gi|289629220|ref|NP_001166194.1|/0/coatomer protein complex subunit delta [Bombyx mori]
BGIBMGA004779-TA	1.82	10.67	2.55155	1.18e-06	6.26e-06	-
BGIBMGA011068-TA	15.4	89.88	2.54507	2.42e-14	2.84e-13	-
BGIBMGA010641-TA	0.66	3.85	2.54432	0.000233102	0.000878592	gi|270002488|gb|EEZ98935.1|/7.55341e-38/hypothetical protein TcasGA2_TC004558 [Tribolium castaneum]
BGIBMGA002209-TA	7.12	41.44	2.54107	1.23e-13	1.28e-12	gi|112983314|ref|NP_001037618.1|/4.26694e-117/ras-related GTP-binding protein Rab11 [Bombyx mori]
BGIBMGA005793-TA	1.66	9.62	2.53485	2.11e-06	1.1e-05	gi|164448662|ref|NP_001106743.1|/1.48542e-73/cytochrome c oxidase subunit Va [Bombyx mori]
BGIBMGA013129-TA	32.96	190.77	2.53305	2.71e-14	3.13e-13	gi|270009513|gb|EFA05961.1|/2.09131e-149/hypothetical protein TcasGA2_TC008779 [Tribolium castaneum]
BGIBMGA006083-TA	1.32	7.52	2.51019	6.62e-06	3.24e-05	gi|260907890|gb|ACX53746.1|/2.75615e-111/carbonyl reductase [Heliothis virescens]
BGIBMGA005834-TA	4.97	28.15	2.50182	1.19e-11	9.34e-11	gi|289629214|ref|NP_001166191.1|/1.45688e-166/cactus [Bombyx mori]
BGIBMGA009365-TA	2.82	15.91	2.49617	3.36e-08	2.07e-07	-
BGIBMGA001164-TA	2.48	13.99	2.49598	1.12e-07	6.58e-07	gi|112983390|ref|NP_001036987.1|/1.26236e-140/juvenile hormone binding protein brP-2095 [Bombyx mori]
BGIBMGA001236-TA	56.81	318.94	2.48907	0	0	gi|194757578|ref|XP_001961041.1|/4.17112e-36/GF11203 [Drosophila ananassae]
BGIBMGA001307-TA	2.15	12.07	2.48902	3.68e-07	2.07e-06	gi|112982998|ref|NP_001037084.1|/1.07676e-85/superoxide dismutase [Cu-Zn] [Bombyx mori]
BGIBMGA007779-TA	455.47	2510.93	2.46279	0	0	gi|296427863|gb|ADH16761.1|/1.5471e-49/microsomal glutathione transferase [Heliothis virescens]
BGIBMGA003362-TA	10.6	58.23	2.4577	0	0	gi|66509679|ref|XP_395764.2|/5.7575e-117/PREDICTED: similar to CTP:phosphocholine cytidylyltransferase 1 CG1049-PA, isoform A [Apis mellifera]
BGIBMGA000232-TA	22.03	119.25	2.43645	7.51e-14	8.15e-13	gi|114051117|ref|NP_001040396.1|/1.75323e-112/calcyphosphine isoform 2 [Bombyx mori]
BGIBMGA000944-TA	540.43	2916.25	2.43193	0	0	gi|112983414|ref|NP_001036985.1|/5.25148e-96/heat shock protein hsp21.4 [Bombyx mori]
BGIBMGA008838-TA	6.46	34.8	2.42948	1.71e-13	1.72e-12	gi|270012059|gb|EFA08507.1|/4.62786e-141/hypothetical protein TcasGA2_TC006159 [Tribolium castaneum]
BGIBMGA004511-TA	34.95	186.05	2.41233	2.73e-13	2.63e-12	gi|267844867|ref|NP_001161186.1|/1.17714e-74/sugar transporter protein [Bombyx mori]
BGIBMGA009625-TA	0.99	5.25	2.40682	3.94e-05	0.000172351	gi|156543116|ref|XP_001605486.1|/7.25675e-49/PREDICTED: similar to ENSANGP00000011728 [Nasonia vitripennis]
BGIBMGA012508-TA	1.49	7.87	2.40105	3.86e-06	1.94e-05	gi|112983436|ref|NP_001037638.1|/8.62158e-37/RNA binding motif protein X-linked 2 [Bombyx mori]
BGIBMGA006508-TA	12.92	67.84	2.39253	0	0	gi|170047167|ref|XP_001851105.1|/5.06416e-62/transmembrane emp24 domain-containing protein 7 [Culex quinquefasciatus]
BGIBMGA011141-TA	1.82	9.44	2.37485	1.19e-06	6.31e-06	gi|156545140|ref|XP_001602613.1|/5.71745e-148/PREDICTED: similar to ENSANGP00000012390 [Nasonia vitripennis]
BGIBMGA013852-TA	27.16	140.58	2.37184	1.04e-13	1.1e-12	gi|112982980|ref|NP_001037090.1|/0/serine protease inhibitor 4 [Bombyx mori]
BGIBMGA007268-TA	2.32	11.89	2.35755	2.03e-07	1.17e-06	gi|114052086|ref|NP_001040208.1|/0/proteasome 26S non-ATPase subunit 12 [Bombyx mori]
BGIBMGA009690-TA	3.97	20.28	2.35285	4.64e-10	3.31e-09	gi|297677158|ref|XP_002816473.1|/1.49152e-19/PREDICTED: uncharacterized protein C6orf105-like isoform 2 [Pongo abelii]
BGIBMGA001032-TA	2.98	15.21	2.35164	1.83e-08	1.16e-07	gi|195135443|ref|XP_002012142.1|/1.45277e-148/GI16597 [Drosophila mojavensis]
BGIBMGA013849-TA	86.95	442.91	2.34876	6.02e-14	6.69e-13	gi|112984548|ref|NP_001037205.1|/0/serine protease inhibitor 5 [Bombyx mori]
BGIBMGA012873-TA	3.31	16.79	2.3427	5.41e-09	3.61e-08	gi|114051139|ref|NP_001040394.1|/1.70476e-121/vacuolar protein sorting 37B [Bombyx mori]
BGIBMGA008519-TA	1.66	8.39	2.33749	2.2e-06	1.14e-05	gi|91080025|ref|XP_972114.1|/2.58404e-104/PREDICTED: similar to Ofd1 protein, putative [Tribolium castaneum]
BGIBMGA014126-TA	1.32	6.64	2.33065	8.8e-06	4.25e-05	gi|189241070|ref|XP_001808548.1|/0/PREDICTED: similar to AGAP007135-PA [Tribolium castaneum]
BGIBMGA011270-TA	26.17	130.09	2.31352	0	0	gi|183979313|dbj|BAG30755.1|/0/similar to CG8199 [Papilio xuthus]
BGIBMGA008002-TA	2.82	13.81	2.29195	3.36e-08	2.07e-07	gi|157104752|ref|XP_001648552.1|/1.22864e-93/amidase [Aedes aegypti]
BGIBMGA012323-TA	2.82	13.81	2.29195	3.36e-08	2.06e-07	gi|114051417|ref|NP_001040314.1|/0/DNA-damage inducible protein [Bombyx mori]
BGIBMGA011525-TA	9.27	45.29	2.28855	2.53e-14	2.96e-13	gi|183979392|dbj|BAG30748.1|/1.235e-82/hypothetical protein [Papilio xuthus]
BGIBMGA003785-TA	12.26	59.63	2.28208	0	0	gi|91083777|ref|XP_972333.1|/1.15592e-41/PREDICTED: similar to tetratricopeptide repeat protein [Tribolium castaneum]
BGIBMGA010528-TA	4.47	21.68	2.27802	7.34e-11	5.45e-10	gi|219522042|ref|NP_001137203.1|/1.54612e-48/bloated tubules [Tribolium castaneum]
BGIBMGA005140-TA	1.16	5.6	2.2713	3.15e-05	0.000140162	gi|282848147|ref|NP_001164292.1|/5.26048e-45/kayak isoform A [Tribolium castaneum]
BGIBMGA000767-TA	1.16	5.6	2.2713	3.15e-05	0.000140053	gi|157134123|ref|XP_001663157.1|/0/atlastin [Aedes aegypti]
BGIBMGA001915-TA	65.09	310.37	2.25348	0	0	gi|53148461|dbj|BAD52258.1|/9.25341e-102/proteasome alpha 4 subunit [Plutella xylostella]
BGIBMGA009744-TA	3.31	15.74	2.24953	5.41e-09	3.6e-08	gi|91084147|ref|XP_970126.1|/7.76581e-79/PREDICTED: similar to candidate tumor suppressor protein [Tribolium castaneum]
BGIBMGA013841-TA	1.99	9.44	2.24602	6.92e-07	3.78e-06	gi|157272124|ref|XP_001664333.1|/1.6084e-33/hypothetical protein AaeL_AAEL005985 [Aedes aegypti]
BGIBMGA006160-TA	26.5	125.37	2.24213	3.91e-14	4.47e-13	gi|112982820|ref|NP_001037542.1|/8.58356e-169/L-threonine dehydrogenase [Bombyx mori]
BGIBMGA003793-TA	4.97	23.43	2.23704	1.19e-11	9.32e-11	-
BGIBMGA001867-TA	16.4	76.94	2.23004	4.88e-15	5.89e-14	gi|157115739|ref|XP_001658286.1|/8.86552e-19/hypothetical protein AaeL_AAEL007321 [Aedes aegypti]
BGIBMGA012893-TA	1.16	5.42	2.22417	4.59e-05	0.000198885	gi|114051652|ref|NP_001040170.1|/4.63887e-83/trafficking protein particle complex subunit 3 [Bombyx mori]
BGIBMGA003544-TA	1.32	6.12	2.21299	1.8e-05	8.33e-05	gi|113866028|ref|NP_001038957.1|/9.66031e-41/ubiquinol-cytochrome C reductase complex 14kD subunit [Bombyx mori]
BGIBMGA009298-TA	13.25	61.2	2.20754	0	0	gi|110755510|ref|XP_397256.3|/4.43358e-105/PREDICTED: similar to Inositol 1,4,5-triphosphate kinase 1 CG4026-PA [Apis mellifera]
BGIBMGA012427-TA	54.82	251.97	2.20048	0	0	gi|114053005|ref|NP_001040537.1|/0/serine protease 7 [Bombyx mori]
BGIBMGA005301-TA	0.99	4.55	2.20037	0.000197797	0.000749976	gi|148298789|ref|NP_001091801.1|/1.0487e-76/hypothetical protein LOC778506 [Bombyx mori]
BGIBMGA006936-TA	1.49	6.82	2.19446	7.58e-06	3.69e-05	gi|50788723|dbj|BAD34476.1|/0/cytochrome P450 [Bombyx mori]
BGIBMGA007118-TA	22.36	102.29	2.19367	1.77e-13	1.78e-12	gi|114051868|ref|NP_001040436.1|/0/hydroxysteroid dehydrogenase [Bombyx mori]
BGIBMGA004540-TA	18.55	84.46	2.18685	0	0	gi|112983420|ref|NP_001036984.1|/3.73201e-98/heat shock protein hsp 19.9 [Bombyx mori]
BGIBMGA014066-TA	24.02	109.28	2.18572	0	0	gi|270009519|gb|EFA05967.1|/2.07073e-22/hypothetical protein TcasGA2_TC008787 [Tribolium castaneum]
BGIBMGA003874-TA	1.32	5.95	2.17235	2.61e-05	0.000116216	gi|156547351|ref|XP_001602868.1|/3.01872e-78/PREDICTED: similar to CG17888-PC [Nasonia vitripennis]
BGIBMGA007409-TA	71.05	319.29	2.16796	0	0	gi|170041182|ref|XP_001848352.1|/7.70523e-65/3-hydroxyacyl-coa dehyrogenase [Culex quinquefasciatus]
BGIBMGA004920-TA	9.11	40.92	2.16728	0	0	gi|156551201|ref|XP_001604903.1|/1.47582e-89/PREDICTED: similar to CG6178-PA [Nasonia vitripennis]
BGIBMGA010556-TA	1.99	8.92	2.16428	8.1e-07	4.41e-06	gi|91081779|ref|XP_973526.1|/8.48504e-57/PREDICTED: similar to abc transporter [Tribolium castaneum]
BGIBMGA001075-TA	1.99	8.92	2.16428	8.1e-07	4.4e-06	gi|189242464|ref|XP_968866.2|/6.17182e-104/PREDICTED: similar to spingomyelin synthetase [Tribolium castaneum]
BGIBMGA002368-TA	5.8	25.88	2.15771	7.35e-13	6.53e-12	gi|226342886|ref|NP_001139705.1|/2.47548e-60/serine protease inhibitor 13 [Bombyx mori]
BGIBMGA002444-TA	1.49	6.64	2.15587	1.02e-05	4.9e-05	gi|270001229|gb|EEZ97676.1|/6.58017e-62/hypothetical protein TcasGA2_TC016221 [Tribolium castaneum]
BGIBMGA007267-TA	63.43	281.52	2.15	1.91e-13	1.91e-12	gi|114052454|ref|NP_001040478.1|/1.07018e-94/NADH dehydrogenase [ubiquinone] 1 beta subcomplex subunit 10 [Bombyx mori]
BGIBMGA006976-TA	2.65	11.72	2.14491	6.34e-08	3.8e-07	gi|112983960|ref|NP_001036843.1|/0/BAG domain-containing protein Samui [Bombyx mori]
BGIBMGA000819-TA	52.01	229.94	2.1444	5.31e-14	5.96e-13	gi|91087179|ref|XP_975411.1|/3.1735e-64/PREDICTED: similar to CG9471 CG9471-PB [Tribolium castaneum]
BGIBMGA013998-TA	5.63	24.83	2.14088	1.22e-12	1.06e-11	gi|114051499|ref|NP_001040361.1|/1.42924e-128/heme oxygenase [Bombyx mori]
BGIBMGA008047-TA	3.81	16.79	2.13974	8.59e-10	6e-09	gi|270001008|gb|EEZ97455.1|/2.36592e-31/hypothetical protein TcasGA2_TC011286 [Tribolium castaneum]
BGIBMGA009073-TA	2.15	9.44	2.13445	4.52e-07	2.52e-06	gi|112983466|ref|NP_001037532.1|/6.68362e-10/fungal protease inhibitor F precursor [Bombyx mori]
BGIBMGA005958-TA	10.93	47.56	2.12146	0	0	gi|157118369|ref|XP_001659081.1|/5.78329e-50/hypothetical protein AaeL_AAEL008275 [Aedes aegypti]
BGIBMGA007482-TA	23.85	103.51	2.11771	5.62e-14	6.28e-13	gi|91088443|ref|XP_968621.1|/2.78687e-78/PREDICTED: similar to CG17593 CG17593-PA [Tribolium castaneum]
BGIBMGA005814-TA	15.4	66.79	2.1167	2.42e-14	2.85e-13	-
BGIBMGA013244-TA	28.82	124.15	2.10694	1.05e-13	1.11e-12	gi|112982822|ref|NP_001037540.1|/3.63337e-138/phosphoglyceromutase [Bombyx mori]
BGIBMGA009681-TA	39.42	167.16	2.08423	6.35e-13	5.69e-12	gi|270010125|gb|EFA06573.1|/1.82963e-74/hypothetical protein TcasGA2_TC009484 [Tribolium castaneum]
BGIBMGA008524-TA	1.82	7.69	2.07905	3.25e-06	1.66e-05	gi|91081615|ref|XP_966640.1|/7.41247e-175/PREDICTED: similar to AMP dependent coa ligase [Tribolium castaneum]
BGIBMGA003656-TA	12.92	54.56	2.07824	0	0	gi|114051239|ref|NP_001040113.1|/2.76246e-178/cystathionine gamma-lyase [Bombyx mori]
BGIBMGA006708-TA	5.96	24.83	2.0587	4.67e-13	4.31e-12	gi|242017839|ref|XP_002429393.1|/1.76487e-58/hypothetical protein Phum_PHUM431970 [Pediculus humanus corporis]
BGIBMGA011807-TA	2.98	12.41	2.05812	2.01e-08	1.26e-07	gi|156543870|ref|XP_001606895.1|/0/PREDICTED: similar to CG1066-PA [Nasonia vitripennis]
BGIBMGA008983-TA	1.66	6.82	2.03859	1.23e-05	5.81e-05	gi|270011560|gb|EFA08008.1|/1.2932e-52/hypothetical protein TcasGA2_TC005597 [Tribolium castaneum]
BGIBMGA003679-TA	10.1	41.44	2.03667	3.15e-14	3.63e-13	gi|270015122|gb|EFA11570.1|/1.18361e-160/serine protease P54 [Tribolium castaneum]
BGIBMGA003319-TA	36.44	149.5	2.03655	3.49e-13	3.28e-12	gi|156554459|ref|XP_001601449.1|/7.90232e-145/PREDICTED: similar to ENSANGP00000011707 [Nasonia vitripennis]
BGIBMGA013451-TA	103.35	414.06	2.0023	2.64e-13	2.56e-12	gi|255710243|gb|ACU30941.1|/3.87909e-29/putative NADH:ubiquinone dehydrogenase [Ochlerotatus triseriatus]
BGIBMGA013254-TA	3.15	12.59	1.99885	1.27e-08	8.13e-08	gi|91080325|ref|XP_974493.1|/1.66693e-57/PREDICTED: similar to aldo-keto reductase [Tribolium castaneum]
BGIBMGA006176-TA	6.13	24.48	1.99764	3.09e-13	2.93e-12	gi|189236806|ref|XP_971087.2|/7.24776e-58/PREDICTED: similar to putative acid phosphatase 1 [Tribolium castaneum]
BGIBMGA007098-TA	16.73	66.79	1.99719	0	0	gi|148298833|ref|NP_001091765.1|/0/NADP-dependent oxidoreductase [Bombyx mori]
BGIBMGA011677-TA	1.32	5.25	1.99178	0.000159424	0.000619271	gi|91094249|ref|XP_968795.1|/1.23428e-25/PREDICTED: similar to crotonobetainyl-CoA-hydratase, putative [Tribolium castaneum]
BGIBMGA010659-TA	1.82	7.17	1.97803	1.05e-05	5.03e-05	gi|91081765|ref|XP_973226.1|/5.78696e-168/PREDICTED: similar to kek1 [Tribolium castaneum]
BGIBMGA011856-TA	3.31	12.94	1.96693	7.89e-09	5.19e-08	gi|193713771|ref|XP_001946690.1|/1.10347e-39/PREDICTED: similar to ankyrin repeat domain 54 [Acyrthosiphon pisum]
BGIBMGA010457-TA	216.47	844.9	1.96461	2.8e-12	2.32e-11	gi|260907982|gb|ACX53790.1|/1.16302e-84/fatty-acyl reductase [Heliothis virescens]
BGIBMGA001415-TA	13.91	54.21	1.96244	0	0	gi|156552611|ref|XP_001599434.1|/0/PREDICTED: similar to polyubiquitin [Nasonia vitripennis]
BGIBMGA011278-TA	19.54	76.06	1.96071	0	0	gi|260807993|ref|XP_002598792.1|/2.25328e-134/hypothetical protein BRAFLDRAFT_74529 [Branchiostoma floridae]
BGIBMGA007676-TA	8.61	33.4	1.95576	6.37e-14	7.07e-13	gi|189235059|ref|XP_974413.2|/0/PREDICTED: similar to ubiquitin specific protease 39 and snrnp assembly factor [Tribolium castaneum]
BGIBMGA011168-TA	8.12	31.47	1.95443	4.55e-14	5.16e-13	gi|153791817|ref|NP_001093271.1|/0/S-adenosyl-L-homocysteine hydrolase [Bombyx mori]
BGIBMGA005797-TA	2.32	8.92	1.94292	1.17e-06	6.21e-06	gi|157126087|ref|XP_001654529.1|/1.81151e-56/hypothetical protein AaeL_AAEL010404 [Aedes aegypti]
BGIBMGA011316-TA	1.32	5.07	1.94145	0.000258648	0.00096976	gi|229487412|emb|CAY54165.1|/0/unnamed protein product [Heliconius melpomene]
BGIBMGA006608-TA	19.05	72.91	1.93633	0	0	gi|189241213|ref|XP_970686.2|/1.81045e-92/PREDICTED: similar to predicted protein [Tribolium castaneum]
BGIBMGA002455-TA	64.26	245.67	1.93473	7.41e-13	6.58e-12	gi|91091540|ref|XP_970769.1|/1.17319e-17/PREDICTED: similar to mitochondrial NADH-ubiquinone oxidoreductase AGGG subunit [Tribolium castaneum]
BGIBMGA005391-TA	23.19	88.65	1.93462	0	0	gi|112984194|ref|NP_001037442.1|/9.36004e-150/pyridoxine 5'-phosphate oxidase [Bombyx mori]
BGIBMGA006139-TA	17.06	65.05	1.93093	0	0	gi|289742641|gb|ADD20068.1|/1.04439e-97/glyoxylase [Glossina morsitans morsitans]
BGIBMGA000418-TA	12.42	47.21	1.92643	0	0	gi|112984066|ref|NP_001037426.1|/7.05297e-156/yellow-c [Bombyx mori]
BGIBMGA013854-TA	3.64	13.81	1.9237	2.85e-09	1.93e-08	gi|195332139|ref|XP_002032756.1|/2.73322e-155/GM20785 [Drosophila sechellia]
BGIBMGA006794-TA	241.81	913.1	1.9169	3.51e-12	2.88e-11	gi|291049783|ref|NP_001091820.2|/1.00622e-120/Bax inhibitor-1-like protein [Bombyx mori]
BGIBMGA001233-TA	3.15	11.89	1.91632	2.91e-08	1.82e-07	gi|156549806|ref|XP_001606527.1|/3.01446e-95/PREDICTED: similar to mitochondrial ornithine transporter [Nasonia vitripennis]
BGIBMGA013958-TA	5.63	21.16	1.91013	1.29e-12	1.11e-11	gi|226342888|ref|NP_001139706.1|/0/serine protease inhibitor 14 [Bombyx mori]
BGIBMGA008292-TA	1.49	5.6	1.91011	0.000140833	0.000550048	gi|189236568|ref|XP_975609.2|/6.56452e-55/PREDICTED: similar to CG11138 CG11138-PC [Tribolium castaneum]
BGIBMGA003746-TA	4.47	16.79	1.90926	9.95e-11	7.34e-10	gi|170053850|ref|XP_001862863.1|/1.84626e-09/conserved hypothetical protein [Culex quinquefasciatus]
BGIBMGA013879-TA	2.98	11.19	1.90883	7.43e-08	4.43e-07	gi|290462537|gb|ADD24316.1|/1.64086e-11/Probable 5-hydroxyisourate hydrolase R09H10.3 [Lepeophtheirus salmonis]
BGIBMGA012485-TA	20.54	77.11	1.90848	8.99e-14	9.66e-13	gi|114052677|ref|NP_001040269.1|/0/phosphoserine aminotransferase 1 [Bombyx mori]
BGIBMGA007301-TA	7.78	29.2	1.90813	0	0	gi|91088925|ref|XP_973309.1|/1.90272e-47/PREDICTED: similar to CG8128 CG8128-PA [Tribolium castaneum]
BGIBMGA001323-TA	5.96	22.21	1.89783	4.87e-13	4.48e-12	gi|114050771|ref|NP_001040154.1|/3.62219e-122/short-chain dehydrogenease/reductase [Bombyx mori]
BGIBMGA001395-TA	71.88	266.83	1.89226	0	0	gi|114052162|ref|NP_001040460.1|/1.15094e-109/proteasome beta 3 subunit [Bombyx mori]
BGIBMGA000627-TA	90.6	336.07	1.89118	0	0	gi|169234708|ref|NP_001108475.1|/3.55502e-112/ubiquitin conjugating enzyme 4 [Bombyx mori]
BGIBMGA001906-TA	18.22	67.32	1.88551	0	0	gi|110749651|ref|XP_393459.3|/5.03701e-42/PREDICTED: similar to thrombospondin repeat protein 1 [Apis mellifera]
BGIBMGA009012-TA	62.77	230.11	1.87418	6.79e-14	7.5e-13	gi|194303591|gb|ACF41193.1|/8.79848e-58/mitochondrial cytochrome c [Bombyx mori]
BGIBMGA002788-TA	19.87	72.57	1.86878	0	0	gi|195580147|ref|XP_002079917.1|/6.01937e-121/GD21763 [Drosophila simulans]
BGIBMGA007424-TA	13.08	47.56	1.86239	0	0	gi|242007160|ref|XP_002424410.1|/5.93087e-98/amidotransferase subunit A, putative [Pediculus humanus corporis]
BGIBMGA007631-TA	8.28	30.08	1.8611	4.6e-14	5.2e-13	gi|66513683|ref|XP_394878.2|/2.98893e-91/PREDICTED: similar to CG2875-PB, isoform B [Apis mellifera]
BGIBMGA014177-TA	76.85	277.85	1.85419	0	0	gi|1709799|sp|P54814.1|PRS8_MANSE/0/RecName: Full=26S protease regulatory subunit 8; AltName: Full=Protein 18-56
BGIBMGA000971-TA	71.38	257.74	1.85232	0	0	gi|156550755|ref|XP_001600925.1|/9.70256e-41/PREDICTED: similar to MGC89819 protein [Nasonia vitripennis]
BGIBMGA011504-TA	177.88	641.2	1.84987	4.57e-13	4.24e-12	gi|114053277|ref|NP_001040526.1|/2.39011e-100/H+ transporting ATP synthase O subunit isoform 1 [Bombyx mori]
BGIBMGA013340-TA	5.63	20.28	1.84885	1.92e-12	1.63e-11	gi|25090191|sp|Q9U8B8.1|DYR_HELVI/3.09804e-85/RecName: Full=Dihydrofolate reductase
BGIBMGA010684-TA	136.64	491	1.84534	0	0	-
BGIBMGA003235-TA	3.31	11.89	1.84485	5.01e-08	3.04e-07	-
BGIBMGA010490-TA	3.31	11.89	1.84485	5.01e-08	3.03e-07	gi|270006433|gb|EFA02881.1|/2.39587e-58/sloppy-paired 2 [Tribolium castaneum]
BGIBMGA013511-TA	74.03	265.61	1.84313	5.96e-13	5.38e-12	gi|114051097|ref|NP_001040398.1|/3.92467e-50/H+ transporting ATP synthase subunit g [Bombyx mori]
BGIBMGA008874-TA	1.66	5.95	1.84171	0.000123266	0.000485753	gi|170062542|ref|XP_001866714.1|/1.21286e-112/UBX domain-containing protein 8 [Culex quinquefasciatus]
BGIBMGA000484-TA	1.66	5.95	1.84171	0.000123266	0.000485418	gi|112983936|ref|NP_001036846.1|/0/nonclathrin coat protein gamma1-COP [Bombyx mori]
BGIBMGA011458-TA	772.64	2756.6	1.83502	2.35e-11	1.81e-10	gi|255977206|dbj|BAH97095.1|/6.27836e-146/juvenile hormone binding protein [Bombyx mori]
BGIBMGA000117-TA	3.15	11.19	1.82879	1.4e-07	8.15e-07	gi|157135054|ref|XP_001663410.1|/1.14728e-46/hypothetical protein AaeL_AAEL013228 [Aedes aegypti]
BGIBMGA005106-TA	57.64	204.58	1.82752	0	0	gi|66508862|ref|XP_392367.2|/0/PREDICTED: similar to Fermitin 1 CG14991-PA, isoform A isoform 1 [Apis mellifera]
BGIBMGA005659-TA	12.59	44.41	1.81861	0	0	gi|261335967|emb|CBH09252.1|/2.28636e-30/HM00015 [Heliconius melpomene]
BGIBMGA001660-TA	87.12	307.05	1.8174	0	0	-
BGIBMGA004229-TA	11.43	40.22	1.81509	0	0	gi|298566244|ref|NP_001177297.1|/0/antennal esterase [Bombyx mori]
BGIBMGA000389-TA	3.48	12.24	1.81444	4.24e-08	2.59e-07	-
BGIBMGA012585-TA	14.08	49.48	1.8132	0	0	gi|195963357|ref|NP_001124351.1|/0/beta-esterase 2 [Bombyx mori]
BGIBMGA008231-TA	8.61	30.25	1.81285	6.37e-14	7.06e-13	gi|157129152|ref|XP_001661619.1|/5.48207e-25/sugar transporter [Aedes aegypti]
BGIBMGA006589-TA	4.64	16.26	1.80913	2.86e-10	2.07e-09	gi|189241063|ref|XP_967018.2|/7.06742e-153/PREDICTED: similar to restin (Reed-Steinberg cell-expressed intermediate filament-associated protein) [Tribolium castaneum]
BGIBMGA000865-TA	6.46	22.56	1.80416	2.66e-13	2.57e-12	gi|194742844|ref|XP_001953910.1|/1.03455e-118/GF18003 [Drosophila ananassae]
BGIBMGA000680-TA	1.66	5.77	1.79739	0.000197611	0.000749769	gi|91079628|ref|XP_967731.1|/1.70925e-148/PREDICTED: similar to AGAP002355-PA [Tribolium castaneum]
BGIBMGA011029-TA	62.11	215.07	1.79191	0	0	gi|153791621|ref|NP_001093296.1|/0/acetoacetyl-CoA thiolase [Bombyx mori]
BGIBMGA014404-TA	95.56	328.03	1.77935	2.83e-13	2.71e-12	gi|112983100|ref|NP_001037053.1|/0/clip domain serine protease 11 [Bombyx mori]
BGIBMGA012381-TA	1.99	6.82	1.777	5.81e-05	0.000244743	-
BGIBMGA004884-TA	41.57	141.81	1.77034	6.84e-14	7.49e-13	gi|194910250|ref|XP_001982098.1|/4.54758e-30/GG12408 [Drosophila erecta]
BGIBMGA000177-TA	3.97	13.46	1.76147	1.72e-08	1.09e-07	gi|170041659|ref|XP_001848572.1|/1.18376e-50/transmembrane protein 70 [Culex quinquefasciatus]
BGIBMGA007988-TA	6.62	22.38	1.75731	4.7e-13	4.33e-12	gi|91076252|ref|XP_967051.1|/1.6721e-108/PREDICTED: similar to AGAP003398-PA [Tribolium castaneum]
BGIBMGA005900-TA	33.12	111.73	1.75424	0	0	gi|156541630|ref|XP_001601986.1|/4.67125e-59/PREDICTED: hypothetical protein [Nasonia vitripennis]
BGIBMGA011710-TA	49.19	165.41	1.74961	3.21e-13	3.04e-12	gi|163838684|ref|NP_001106225.1|/0/ubiquinol-cytochrome c reductase core protein II [Bombyx mori]
BGIBMGA003828-TA	1.82	6.12	1.74959	0.000170434	0.00065935	gi|170050069|ref|XP_001859178.1|/1.61894e-35/transcription initiation factor TFIID subunit 10 [Culex quinquefasciatus]
BGIBMGA013339-TA	17.22	57.53	1.74023	0	0	gi|156546886|ref|NP_001037028.1|/8.80309e-66/ornithine decarboxylase antizyme [Bombyx mori]
BGIBMGA007072-TA	2.15	7.17	1.73764	5e-05	0.000215333	gi|112984100|ref|NP_001037430.1|/0/yellow-b [Bombyx mori]
BGIBMGA001973-TA	2.15	7.17	1.73764	5e-05	0.000215171	gi|110777805|ref|XP_001122792.1|/5.69092e-17/PREDICTED: similar to CG11438-PA, partial [Apis mellifera]
BGIBMGA012948-TA	10.6	35.15	1.72946	0	0	gi|302025915|gb|ADK90114.1|/4.28848e-133/apyrase [Helicoverpa zea]
BGIBMGA013051-TA	16.07	52.98	1.72108	4.09e-14	4.66e-13	gi|56418419|gb|AAV91017.1|/2.18289e-73/hemolymph proteinase 19 [Manduca sexta]
BGIBMGA003009-TA	147.9	487.32	1.72025	0	0	gi|114053073|ref|NP_001040536.1|/3.11165e-160/proteasome subunit beta 7 [Bombyx mori]
BGIBMGA012304-TA	14.24	46.86	1.71841	0	0	gi|157313403|gb|ABV32570.1|/4.81271e-130/1-Cys peroxiredoxin [Bombyx mori]
BGIBMGA004009-TA	55.65	182.02	1.70964	1.71e-13	1.72e-12	gi|157137192|ref|XP_001663929.1|/1.53832e-58/NADH:ubiquinone dehydrogenase, putative [Aedes aegypti]
BGIBMGA006645-TA	9.27	30.08	1.69816	2.53e-14	2.96e-13	gi|157138233|ref|XP_001664189.1|/2.14168e-86/hypothetical protein AaeL_AAEL003791 [Aedes aegypti]
BGIBMGA012979-TA	22.69	73.61	1.69785	2.18e-13	2.15e-12	gi|18447461|gb|AAL68293.1|/6.19256e-10/RE39480p [Drosophila melanogaster]
BGIBMGA003924-TA	2.48	8.04	1.69686	2.33e-05	0.000105329	gi|114051372|ref|NP_001040316.1|/8.63537e-116/NADH dehydrogenase ubiquinone Fe-S 8 [Bombyx mori]
BGIBMGA002382-TA	4.8	15.56	1.69674	3.34e-09	2.26e-08	gi|239754944|ref|XP_001717734.2|/8.3863e-17/PREDICTED: hypothetical protein [Homo sapiens]
BGIBMGA013252-TA	2.98	9.62	1.69072	3.78e-06	1.9e-05	gi|91086833|ref|XP_974052.1|/4.43815e-60/PREDICTED: similar to CCR4-NOT transcription complex, subunit 10 [Tribolium castaneum]
BGIBMGA000511-TA	42.57	136.56	1.68163	4.58e-13	4.25e-12	gi|114051676|ref|NP_001040424.1|/1.63095e-138/3-hydroxyacyl-CoA dehydrogenase [Bombyx mori]
BGIBMGA002520-TA	22.52	72.22	1.68119	1.53e-13	1.56e-12	gi|114052835|ref|NP_001040496.1|/8.34375e-133/cysteine-type peptidase [Bombyx mori]
BGIBMGA009375-TA	10.27	32.87	1.67834	0	0	gi|170049794|ref|XP_001870930.1|/4.21547e-32/conserved hypothetical protein [Culex quinquefasciatus]
BGIBMGA001808-TA	14.41	45.99	1.67425	0	0	gi|157128818|ref|XP_001655208.1|/4.2553e-145/monocarboxylate transporter [Aedes aegypti]
BGIBMGA000845-TA	16.73	53.16	1.6679	0	0	gi|170050428|ref|XP_001861307.1|/1.46975e-32/amino acid transporter [Culex quinquefasciatus]
BGIBMGA011858-TA	3.31	10.49	1.66411	1.77e-06	9.28e-06	gi|195377034|ref|XP_002047297.1|/5.43692e-28/GJ12012 [Drosophila virilis]
BGIBMGA005698-TA	2.98	9.44	1.66347	5.92e-06	2.93e-05	-
BGIBMGA005612-TA	21.7	68.72	1.66303	3.53e-14	4.05e-13	gi|217330562|ref|NP_001136083.1|/4.53801e-98/globin 1 [Bombyx mori]
BGIBMGA009118-TA	11.76	37.24	1.66297	0	0	gi|170052104|ref|XP_001862070.1|/2.39391e-73/ubiquitin-conjugating enzyme E2 C [Culex quinquefasciatus]
BGIBMGA011437-TA	2.32	7.34	1.66166	6.73e-05	0.000281084	gi|91093789|ref|XP_967550.1|/1.53243e-60/PREDICTED: similar to SON DNA-binding protein [Tribolium castaneum]
BGIBMGA005966-TA	2.32	7.34	1.66166	6.73e-05	0.000280879	gi|229576953|ref|NP_001153409.1|/0/glucose-6-phosphate dehydrogenase [Tribolium castaneum]
BGIBMGA002417-TA	7.12	22.38	1.65226	3.25e-12	2.69e-11	gi|91078160|ref|XP_966365.1|/3.43914e-74/PREDICTED: similar to CG13886 CG13886-PA [Tribolium castaneum]
BGIBMGA008670-TA	44.22	138.84	1.65065	6.36e-13	5.7e-12	gi|114052262|ref|NP_001040232.1|/9.08985e-136/ATP synthase [Bombyx mori]
BGIBMGA008504-TA	4.97	15.56	1.64652	6.93e-09	4.58e-08	gi|158292193|ref|XP_313752.4|/1.08785e-117/AGAP004458-PA [Anopheles gambiae str. PEST]
BGIBMGA014185-TA	71.38	221.89	1.63625	0	0	gi|110764754|ref|XP_001120569.1|/3.95469e-34/PREDICTED: similar to roadblock CG10751-PA [Apis mellifera]
BGIBMGA007413-TA	13.75	42.66	1.63345	1.27e-13	1.32e-12	gi|157123179|ref|XP_001660046.1|/2.71918e-140/serine/threonine-protein kinase rio3 (rio kinase 3) [Aedes aegypti]
BGIBMGA006323-TA	42.9	133.07	1.63314	5.71e-14	6.36e-13	gi|270006949|gb|EFA03397.1|/1.74014e-19/hypothetical protein TcasGA2_TC013383 [Tribolium castaneum]
BGIBMGA001098-TA	36.77	112.78	1.61691	0	0	gi|270005303|gb|EFA01751.1|/4.52966e-150/hypothetical protein TcasGA2_TC007349 [Tribolium castaneum]
BGIBMGA008984-TA	32.79	100.37	1.614	0	0	gi|270011560|gb|EFA08008.1|/1.29495e-44/hypothetical protein TcasGA2_TC005597 [Tribolium castaneum]
BGIBMGA005938-TA	6.29	19.23	1.61223	2.22e-10	1.61e-09	gi|156548362|ref|XP_001603752.1|/2.32773e-41/PREDICTED: similar to SJCHGC05576 protein [Nasonia vitripennis]
BGIBMGA003116-TA	21.2	64.52	1.60568	0	0	gi|114053127|ref|NP_001040337.1|/7.59983e-131/aspartate aminotransferase [Bombyx mori]
BGIBMGA004500-TA	12.59	38.29	1.60469	0	0	gi|110766825|ref|XP_001122214.1|/3.63019e-177/PREDICTED: similar to CG8494-PA [Apis mellifera]
BGIBMGA006584-TA	4.14	12.59	1.60458	3.28e-07	1.85e-06	gi|157133738|ref|XP_001662990.1|/1.30086e-179/regulator of g protein signaling [Aedes aegypti]
BGIBMGA011143-TA	42.4	128.52	1.59986	0	0	gi|195431479|ref|XP_002063767.1|/1.91651e-12/GK15845 [Drosophila willistoni]
BGIBMGA005485-TA	23.68	71.69	1.5981	0	0	gi|91088121|ref|XP_970262.1|/2.80576e-82/PREDICTED: similar to nudix hydrolase 6 [Tribolium castaneum]
BGIBMGA012199-TA	4.97	15.04	1.59749	2.55e-08	1.6e-07	gi|158285048|ref|XP_560377.3|/3.93603e-24/AGAP011049-PA [Anopheles gambiae str. PEST]
BGIBMGA004893-TA	48.53	146.7	1.59592	4.83e-13	4.45e-12	gi|170045305|ref|XP_001850255.1|/2.86806e-28/conserved hypothetical protein [Culex quinquefasciatus]
BGIBMGA002381-TA	1609.2	4846.65	1.59064	0	0	gi|112982828|ref|NP_001036892.1|/0/heat shock cognate protein [Bombyx mori]
BGIBMGA008090-TA	3.15	9.44	1.58344	1.21e-05	5.7e-05	-
BGIBMGA010119-TA	10.93	32.7	1.581	0	0	gi|156550233|ref|XP_001602081.1|/4.24659e-112/PREDICTED: similar to zinc finger protein, putative [Nasonia vitripennis]
BGIBMGA001159-TA	10.77	32.17	1.5787	0	0	gi|66559873|ref|XP_395542.2|/7.23819e-117/PREDICTED: similar to CG10711-PA [Apis mellifera]
BGIBMGA005648-TA	153.04	454.97	1.57186	0	0	gi|261335990|emb|CBH09270.1|/3.92467e-50/Similar to CG4692 [Heliconius melpomene]
BGIBMGA002674-TA	34.45	101.94	1.56514	2.86e-13	2.74e-12	gi|91092172|ref|XP_968236.1|/1.10992e-103/PREDICTED: similar to Type III alcohol dehydrogenase CG3425-PA [Tribolium castaneum]
BGIBMGA013107-TA	100.7	297.25	1.56161	1.53e-12	1.31e-11	gi|193631811|ref|XP_001951848.1|/1.08085e-158/PREDICTED: similar to GA17592-PA [Acyrthosiphon pisum]
BGIBMGA012985-TA	5.63	16.61	1.56085	8.54e-09	5.57e-08	gi|156545854|ref|XP_001606393.1|/1.62965e-51/PREDICTED: similar to GA10816-PA [Nasonia vitripennis]
BGIBMGA014571-TA	19.21	56.65	1.56022	9.61e-14	1.03e-12	gi|56418419|gb|AAV91017.1|/4.00855e-18/hemolymph proteinase 19 [Manduca sexta]
BGIBMGA006891-TA	2.32	6.82	1.55565	0.00025337	0.00095122	gi|189241428|ref|XP_971364.2|/0/PREDICTED: similar to guanylate cyclase [Tribolium castaneum]
BGIBMGA007043-TA	50.35	147.93	1.55485	0	0	gi|156541766|ref|XP_001599614.1|/9.27422e-23/PREDICTED: similar to signal peptidase 12kDa subunit, putative [Nasonia vitripennis]
BGIBMGA002684-TA	13.08	38.29	1.54961	0	0	gi|270000743|gb|EEZ97190.1|/1.30582e-11/hypothetical protein TcasGA2_TC004377 [Tribolium castaneum]
BGIBMGA003153-TA	6.46	18.88	1.54725	1.03e-09	7.17e-09	gi|255652881|ref|NP_001157381.1|/0/DnaJ (Hsp40) homolog 3 [Bombyx mori]
BGIBMGA012249-TA	11.43	33.4	1.54702	0	0	gi|270003947|gb|EFA00395.1|/3.29112e-41/hypothetical protein TcasGA2_TC003243 [Tribolium castaneum]
BGIBMGA012007-TA	4.31	12.59	1.54652	6.52e-07	3.58e-06	gi|112983234|ref|NP_001037606.1|/6.81034e-160/TAR DNA binding protein homolog [Bombyx mori]
BGIBMGA013662-TA	8.61	25	1.53784	2.67e-12	2.22e-11	gi|170066199|ref|XP_001868149.1|/9.04767e-19/conserved hypothetical protein [Culex quinquefasciatus]
BGIBMGA003456-TA	25.51	73.96	1.53568	1.61e-13	1.65e-12	gi|156546322|ref|XP_001606351.1|/3.23399e-59/PREDICTED: similar to MGC64464 protein [Nasonia vitripennis]
BGIBMGA012070-TA	25.01	72.04	1.52629	0	0	-
BGIBMGA004196-TA	27.33	78.69	1.52569	0	0	gi|114051566|ref|NP_001040306.1|/0/presenilin-like signal peptide peptidase [Bombyx mori]
BGIBMGA004376-TA	86.46	247.95	1.51994	0	0	gi|210148640|gb|ACJ09226.1|/1.11186e-141/proteasome subunit beta 5 [Helicoverpa armigera]
BGIBMGA006320-TA	9.94	28.5	1.51964	8.17e-14	8.83e-13	gi|157118381|ref|XP_001659087.1|/8.07324e-25/hypothetical protein AaeL_AAEL008274 [Aedes aegypti]
BGIBMGA007873-TA	35.44	101.59	1.51931	0	0	-
BGIBMGA011031-TA	16.73	47.74	1.51276	0	0	gi|289741673|gb|ADD19584.1|/9.59974e-30/hypothetical conserved protein [Glossina morsitans morsitans]
BGIBMGA000624-TA	54.16	153.87	1.50641	6.16e-13	5.54e-12	gi|18700461|dbj|BAB85198.1|/0/Titin-like protein [Bombyx mori]
BGIBMGA010212-TA	92.58	262.11	1.5014	2.09e-13	2.07e-12	gi|114051043|ref|NP_001040318.1|/0/serine protease inhibitor 3 [Bombyx mori]
BGIBMGA010309-TA	36.27	102.64	1.50074	2.87e-13	2.75e-12	gi|156550362|ref|XP_001607497.1|/2.314e-72/PREDICTED: similar to ENSANGP00000012458 [Nasonia vitripennis]
BGIBMGA014059-TA	101.69	287.11	1.49743	3.97e-14	4.54e-13	gi|195453208|ref|XP_002073687.1|/2.55774e-98/GK14239 [Drosophila willistoni]
BGIBMGA000957-TA	14.57	40.92	1.48981	2.22e-15	2.69e-14	gi|157124788|ref|XP_001660524.1|/6.18954e-24/hypothetical protein AaeL_AAEL009976 [Aedes aegypti]
BGIBMGA002454-TA	7.62	21.33	1.48502	3.04e-10	2.19e-09	gi|281362481|ref|NP_001036756.2|/4.77246e-08/CG34150 [Drosophila melanogaster]
BGIBMGA012870-TA	2.82	7.87	1.48067	0.000145968	0.000568937	gi|195132825|ref|XP_002010840.1|/1.35994e-93/GI21764 [Drosophila mojavensis]
BGIBMGA004231-TA	91.76	254.94	1.47422	0	0	gi|164448660|ref|NP_001106742.1|/3.49286e-51/cytochrome c oxidase polypeptide Vb [Bombyx mori]
BGIBMGA010593-TA	2.98	8.22	1.46383	0.000120912	0.000481124	gi|91079782|ref|XP_967732.1|/2.99187e-107/PREDICTED: similar to mitochondrial ribosomal protein, L38, putative [Tribolium castaneum]
BGIBMGA006907-TA	5.96	16.44	1.46383	4.78e-08	2.91e-07	gi|114051866|ref|NP_001040134.1|/0/isocitrate dehydrogenase [Bombyx mori]
BGIBMGA002942-TA	501.18	1381.71	1.46305	0	0	gi|112983250|ref|NP_001037610.1|/7.03347e-42/putative alcohol dehydrogenase [Bombyx mori]
BGIBMGA013504-TA	60.95	167.16	1.45553	6.79e-14	7.48e-13	gi|156551876|ref|XP_001603428.1|/4.91654e-15/PREDICTED: similar to ENSANGP00000025500 [Nasonia vitripennis]
BGIBMGA004417-TA	3.64	9.97	1.45366	2.49e-05	0.000111387	gi|270009780|gb|EFA06228.1|/2.55132e-32/hypothetical protein TcasGA2_TC009077 [Tribolium castaneum]
BGIBMGA004546-TA	7.95	21.51	1.43598	7.1e-10	5e-09	gi|270014673|gb|EFA11121.1|/0/hypothetical protein TcasGA2_TC004721 [Tribolium castaneum]
BGIBMGA012710-TA	2.98	8.04	1.43188	0.000182576	0.000695956	gi|114051135|ref|NP_001040311.1|/2.30416e-109/BWK-1-like protein [Bombyx mori]
BGIBMGA014105-TA	3.64	9.79	1.42737	3.75e-05	0.000164101	gi|156550913|ref|XP_001602874.1|/0/PREDICTED: similar to inorganic phosphate cotransporter, putative [Nasonia vitripennis]
BGIBMGA005544-TA	15.24	40.92	1.42494	0	0	gi|163914901|ref|NP_001106636.1|/6.69532e-139/Rab geranylgeranyltransferase, beta subunit [Xenopus (Silurana) tropicalis]
BGIBMGA003596-TA	6.79	18.19	1.42166	1.9e-08	1.2e-07	gi|156542628|ref|XP_001604690.1|/1.01763e-11/PREDICTED: similar to conserved hypothetical protein [Nasonia vitripennis]
BGIBMGA007346-TA	3.15	8.39	1.41332	0.000150408	0.000585045	gi|156540852|ref|XP_001601940.1|/1.58608e-88/PREDICTED: similar to activating signal cointegrator 1 complex subunit 2 [Nasonia vitripennis]
BGIBMGA004565-TA	4.14	11.02	1.41242	1.41e-05	6.59e-05	gi|195133200|ref|XP_002011027.1|/5.19179e-77/GI16316 [Drosophila mojavensis]
BGIBMGA008864-TA	80.33	213.67	1.41137	7.29e-13	6.49e-12	gi|66560571|ref|XP_623750.1|/2.19285e-45/PREDICTED: similar to CG31715-PA [Apis mellifera]
BGIBMGA000187-TA	8.94	23.61	1.40105	2.33e-10	1.69e-09	gi|189241218|ref|XP_971240.2|/0/PREDICTED: similar to FLJ12716-like protein [Tribolium castaneum]
BGIBMGA005944-TA	40.25	105.79	1.39414	0	0	gi|270007046|gb|EFA03494.1|/7.36111e-38/hypothetical protein TcasGA2_TC013494 [Tribolium castaneum]
BGIBMGA013491-TA	4.47	11.72	1.39063	9.59e-06	4.6e-05	gi|91092542|ref|XP_968010.1|/4.09958e-86/PREDICTED: similar to nucleoporin Nup43 [Tribolium castaneum]
BGIBMGA011743-TA	18.88	49.48	1.38999	8.15e-14	8.84e-13	gi|242021782|ref|XP_002431322.1|/2.00473e-57/conserved hypothetical protein [Pediculus humanus corporis]
BGIBMGA012753-TA	32.13	84.11	1.38836	4.98e-13	4.57e-12	gi|195394999|ref|XP_002056124.1|/0/GJ10398 [Drosophila virilis]
BGIBMGA010488-TA	6.96	18.19	1.38599	3.46e-08	2.12e-07	gi|48098489|ref|XP_392072.1|/6.69428e-67/PREDICTED: similar to CG4980-PA [Apis mellifera]
BGIBMGA003066-TA	21.2	55.25	1.38191	0	0	gi|164448652|ref|NP_001106738.1|/2.06909e-142/ubiquinol-cytochrome c reductase [Bombyx mori]
BGIBMGA009338-TA	10.27	26.75	1.3811	2.37e-11	1.82e-10	-
BGIBMGA010215-TA	52.83	137.44	1.37937	0	0	gi|110766467|ref|XP_623507.2|/3.7414e-07/PREDICTED: similar to G2/mitotic-specific cyclin-A [Apis mellifera]
BGIBMGA000851-TA	6.46	16.79	1.378	1.34e-07	7.83e-07	gi|91079400|ref|XP_966449.1|/2.33931e-95/PREDICTED: similar to arginyl-tRNA synthetase [Tribolium castaneum]
BGIBMGA010471-TA	72.71	188.14	1.37158	0	0	gi|156543854|ref|XP_001606812.1|/0/PREDICTED: similar to CG33715-PB [Nasonia vitripennis]
BGIBMGA010627-TA	17.39	44.94	1.36974	0	0	gi|183979364|dbj|BAG30734.1|/2.00998e-26/hypothetical protein [Papilio xuthus]
BGIBMGA011204-TA	5.96	15.39	1.36861	5.2e-07	2.89e-06	-
BGIBMGA007352-TA	18.88	48.61	1.36439	8.15e-14	8.82e-13	gi|91088231|ref|XP_973706.1|/1.39958e-08/PREDICTED: similar to coagulation factor VIII-associated protein [Tribolium castaneum]
BGIBMGA007025-TA	5.3	13.64	1.36378	2.46e-06	1.27e-05	gi|91088005|ref|XP_973827.1|/2.58073e-94/PREDICTED: similar to l-asparaginase [Tribolium castaneum]
BGIBMGA004024-TA	7.95	20.28	1.35103	1.1e-08	7.1e-08	gi|195476233|ref|XP_002086047.1|/6.34306e-16/GE11326 [Drosophila yakuba]
BGIBMGA004612-TA	11.76	29.9	1.34626	4.21e-12	3.43e-11	gi|112983556|ref|NP_001036876.1|/0/90-kDa heat shock protein [Bombyx mori]
BGIBMGA012268-TA	86.12	218.92	1.34598	1.12e-12	9.75e-12	gi|66505114|ref|XP_624237.1|/2.17909e-83/PREDICTED: similar to CG18547-PA [Apis mellifera]
BGIBMGA009934-TA	47.2	119.78	1.34353	5.76e-13	5.23e-12	gi|195107508|ref|XP_001998354.1|/6.67326e-33/GI23675 [Drosophila mojavensis]
BGIBMGA005511-TA	31.63	80.26	1.34339	6.79e-14	7.47e-13	gi|146746652|gb|ABQ43785.1|/2.94234e-37/mitochondrial cytochrome c oxidase subunit VIa [Bombyx mori]
BGIBMGA000412-TA	41.07	104.04	1.34098	0	0	gi|157131292|ref|XP_001662178.1|/1.76987e-57/hypothetical protein AaeL_AAEL002719 [Aedes aegypti]
BGIBMGA001966-TA	5.13	12.94	1.33481	6.48e-06	3.17e-05	gi|290560653|ref|NP_001166835.1|/0/aldehyde dehydrogenase isoform 1 [Bombyx mori]
BGIBMGA005372-TA	50.52	127.3	1.33331	5.64e-13	5.14e-12	gi|91077606|ref|XP_973520.1|/8.12094e-46/PREDICTED: similar to SD08653p [Tribolium castaneum]
BGIBMGA011783-TA	118.42	298.13	1.33203	0	0	gi|114052412|ref|NP_001040244.1|/2.40724e-63/autophagy related protein Atg8 [Bombyx mori]
BGIBMGA006800-TA	12.09	30.42	1.33121	4.14e-12	3.38e-11	gi|194751748|ref|XP_001958187.1|/4.62361e-79/GF23651 [Drosophila ananassae]
BGIBMGA005878-TA	18.38	45.99	1.32318	0	0	gi|118786363|ref|XP_315392.3|/2.46748e-83/AGAP005382-PA [Anopheles gambiae str. PEST]
BGIBMGA007103-TA	13.91	34.8	1.32296	1.33e-13	1.38e-12	gi|41053309|ref|NP_956337.1|/9.07471e-89/hydroxyacylglutathione hydrolase, mitochondrial [Danio rerio]
BGIBMGA011593-TA	29.48	73.61	1.32017	8.44e-14	9.08e-13	gi|195157732|ref|XP_002019750.1|/1.46314e-36/GL12041 [Drosophila persimilis]
BGIBMGA002398-TA	51.34	128.17	1.3199	1.5e-13	1.54e-12	gi|91076950|ref|XP_975254.1|/1.58886e-38/PREDICTED: similar to MGC85327 protein [Tribolium castaneum]
BGIBMGA006583-TA	174.73	435.39	1.31718	2.21e-12	1.86e-11	gi|112983082|ref|NP_001037668.1|/2.03447e-151/cytosolic juvenile hormone binding protein 36 kDa subunit [Bombyx mori]
BGIBMGA003367-TA	26.17	65.05	1.31364	0	0	gi|114052765|ref|NP_001040278.1|/8.31058e-122/stromal cell-derived factor 2 precursor [Bombyx mori]
BGIBMGA007144-TA	35.11	87.25	1.31327	0	0	gi|195963353|ref|NP_001124349.1|/3.32864e-172/3-hydroxyisobutyrate dehydrogenase [Bombyx mori]
BGIBMGA008194-TA	11.92	29.55	1.30977	1.59e-11	1.24e-10	gi|158300419|ref|XP_001238304.2|/8.89487e-42/AGAP012189-PA [Anopheles gambiae str. PEST]
BGIBMGA010247-TA	17.72	43.89	1.30851	0	0	gi|114052088|ref|NP_001040451.1|/1.33537e-77/vacuolar ATP synthase subunit E [Bombyx mori]
BGIBMGA011626-TA	14.57	36.02	1.3058	1.15e-13	1.2e-12	gi|270004213|gb|EFA00661.1|/2.87908e-73/hypothetical protein TcasGA2_TC003537 [Tribolium castaneum]
BGIBMGA001303-TA	25.84	63.65	1.30055	1.13e-13	1.19e-12	gi|91081359|ref|XP_971395.1|/4.00455e-104/PREDICTED: similar to CG7830 CG7830-PA [Tribolium castaneum]
BGIBMGA004889-TA	8.78	21.51	1.29271	1.28e-08	8.22e-08	gi|91094123|ref|XP_968324.1|/4.10682e-115/PREDICTED: similar to cation efflux protein/ zinc transporter [Tribolium castaneum]
BGIBMGA010664-TA	11.59	28.33	1.28945	7.16e-11	5.33e-10	gi|66535216|ref|XP_624706.1|/3.29726e-107/PREDICTED: similar to CG5287-PA [Apis mellifera]
BGIBMGA006115-TA	65.42	159.82	1.28864	1.43e-13	1.47e-12	gi|189237956|ref|XP_001811714.1|/3.23495e-60/PREDICTED: similar to DC2 protein [Tribolium castaneum]
BGIBMGA012981-TA	16.73	40.57	1.27798	0	0	gi|91084965|ref|XP_971914.1|/7.1053e-71/PREDICTED: similar to predicted protein [Tribolium castaneum]
BGIBMGA001748-TA	11.26	27.28	1.27664	2.21e-10	1.61e-09	gi|156549734|ref|XP_001605845.1|/9.37991e-81/PREDICTED: similar to conserved hypothetical protein [Nasonia vitripennis]
BGIBMGA006849-TA	34.78	84.11	1.27402	1.93e-14	2.29e-13	gi|157125980|ref|XP_001654477.1|/1.23233e-61/rer1 protein [Aedes aegypti]
BGIBMGA006013-TA	39.92	96	1.26592	1.65e-13	1.68e-12	gi|158299072|ref|XP_319184.4|/0/AGAP010039-PA [Anopheles gambiae str. PEST]
BGIBMGA007010-TA	18.22	43.71	1.26244	0	0	gi|195441858|ref|XP_002068680.1|/1.52828e-44/GK17897 [Drosophila willistoni]
BGIBMGA008237-TA	7.45	17.84	1.2598	3.97e-07	2.23e-06	gi|66519549|ref|XP_393737.2|/1.44598e-113/PREDICTED: similar to RUN domain containing 1 [Apis mellifera]
BGIBMGA004054-TA	43.89	105.09	1.25966	5.85e-13	5.3e-12	gi|156549766|ref|XP_001606216.1|/3.49137e-115/PREDICTED: similar to Spastic paraplegia 21 (H. sapiens) [Nasonia vitripennis]
BGIBMGA011694-TA	34.78	82.71	1.2498	1.93e-14	2.28e-13	gi|153791441|ref|NP_001093295.1|/0/cAMP-dependent protein kinase R1 [Bombyx mori]
BGIBMGA011311-TA	23.68	56.3	1.24947	0	0	gi|91091654|ref|XP_971131.1|/2.01086e-102/PREDICTED: similar to Haspin CG40080-PA [Tribolium castaneum]
BGIBMGA007050-TA	9.94	23.61	1.24808	6.65e-09	4.4e-08	gi|170058644|ref|XP_001865009.1|/1.59739e-64/TM2 domain containing 1 [Culex quinquefasciatus]
BGIBMGA003584-TA	21.53	51.06	1.24585	0	0	gi|118785681|ref|XP_314814.3|/1.46157e-20/AGAP008708-PA [Anopheles gambiae str. PEST]
BGIBMGA001841-TA	47.2	111.91	1.24548	5.76e-13	5.22e-12	gi|294846790|gb|ADF43468.1|/1.49994e-161/carboxyl/choline esterase CCE002a [Helicoverpa armigera]
BGIBMGA007640-TA	18.22	43.19	1.24517	0	0	gi|158289210|ref|XP_310964.4|/2.82866e-45/AGAP000173-PA [Anopheles gambiae str. PEST]
BGIBMGA002974-TA	8.94	21.16	1.24299	4.54e-08	2.77e-07	gi|91078258|ref|XP_970899.1|/5.63396e-110/PREDICTED: similar to GA15161-PA [Tribolium castaneum]
BGIBMGA004134-TA	4.14	9.79	1.24168	0.000210358	0.000796017	gi|91093730|ref|XP_968403.1|/2.6717e-68/PREDICTED: similar to AGAP003723-PA [Tribolium castaneum]
BGIBMGA001060-TA	126.87	299.18	1.23766	1.27e-12	1.1e-11	gi|157112314|ref|XP_001657491.1|/8.50923e-38/clathrin light chain [Aedes aegypti]
BGIBMGA004218-TA	46.87	110.51	1.23744	0	0	gi|114052258|ref|NP_001040468.1|/1.03878e-134/dolichyl-phosphate mannosyltransferase [Bombyx mori]
BGIBMGA011342-TA	326.11	768.32	1.23635	4.92e-12	3.98e-11	gi|164420679|ref|NP_001037464.2|/0/fibroinase [Bombyx mori]
BGIBMGA009562-TA	86.46	203.36	1.23393	0	0	gi|114052504|ref|NP_001040344.1|/1.48316e-132/proteasome 25 kDa subunit [Bombyx mori]
BGIBMGA004381-TA	28.98	68.02	1.2309	3.36e-13	3.17e-12	gi|195490441|ref|XP_002093141.1|/9.66042e-31/GE21161 [Drosophila yakuba]
BGIBMGA009103-TA	4.47	10.49	1.23067	0.000138953	0.000544194	gi|112983786|ref|NP_001037378.1|/0/sterol carrier protein x [Bombyx mori]
BGIBMGA005897-TA	4.47	10.49	1.23067	0.000138953	0.000543821	gi|110762382|ref|XP_001120306.1|/4.52545e-106/PREDICTED: similar to spermidine synthase [Apis mellifera]
BGIBMGA000138-TA	13.42	31.47	1.22959	3.47e-11	2.62e-10	gi|209571448|ref|NP_001129357.1|/0/deoxyhypusine synthase [Bombyx mori]
BGIBMGA005360-TA	15.9	37.24	1.22783	4.62e-13	4.28e-12	gi|195385098|ref|XP_002051245.1|/2.15332e-74/GJ14899 [Drosophila virilis]
BGIBMGA009551-TA	240.98	563.91	1.22655	5.62e-12	4.48e-11	gi|114052256|ref|NP_001040462.1|/0/serine proteinase-like protein [Bombyx mori]
BGIBMGA009953-TA	664.81	1551.85	1.22298	1.67e-11	1.3e-10	gi|253809711|gb|ACT36278.1|/2.6253e-178/antitrypsin isoform 3 [Bombyx mori]
BGIBMGA013680-TA	243.3	566.01	1.21809	2.32e-12	1.94e-11	gi|118918433|ref|NP_001073120.1|/9.65409e-102/cytochrome c oxidase polypeptide IV [Bombyx mori]
BGIBMGA009127-TA	5.13	11.89	1.21272	6.07e-05	0.000255186	gi|170033526|ref|XP_001844628.1|/1.33848e-19/conserved hypothetical protein [Culex quinquefasciatus]
BGIBMGA012250-TA	13.08	30.25	1.20957	1.49e-10	1.09e-09	-
BGIBMGA013120-TA	13.25	30.6	1.20754	1.22e-10	8.97e-10	gi|115292423|ref|NP_001041679.1|/2.48138e-44/Arp2/3 complex subunit [Bombyx mori]
BGIBMGA007063-TA	29.32	67.67	1.20663	0	0	gi|198431767|ref|XP_002131111.1|/4.7412e-30/PREDICTED: similar to MGC83827 protein [Ciona intestinalis]
BGIBMGA000916-TA	6.46	14.86	1.20183	8.16e-06	3.95e-05	gi|170030265|ref|XP_001843010.1|/7.57736e-09/conserved hypothetical protein [Culex quinquefasciatus]
BGIBMGA001708-TA	56.15	129.04	1.20046	1.14e-13	1.2e-12	gi|58377038|ref|XP_309365.2|/1.48933e-58/AGAP011281-PA [Anopheles gambiae str. PEST]
BGIBMGA003688-TA	100.7	231.33	1.19989	1.53e-12	1.3e-11	gi|56462300|gb|AAV91433.1|/1.64664e-143/putative serine protease-like protein 2 [Lonomia obliqua]
BGIBMGA011482-TA	10.6	24.3	1.19689	1.24e-08	7.95e-08	gi|270000978|gb|EEZ97425.1|/0/hypothetical protein TcasGA2_TC011255 [Tribolium castaneum]
BGIBMGA006993-TA	46.87	107.36	1.19572	0	0	gi|91087961|ref|XP_972932.1|/1.52826e-75/PREDICTED: similar to multiple inositol polyphosphate phosphatase [Tribolium castaneum]
BGIBMGA002593-TA	17.56	40.22	1.19562	1.66e-13	1.68e-12	gi|156544088|ref|XP_001603578.1|/1.1979e-156/PREDICTED: similar to Prolyl endopeptidase [Nasonia vitripennis]
BGIBMGA007948-TA	5.13	11.72	1.19194	8.69e-05	0.000352692	gi|242019111|ref|XP_002430009.1|/0/Spectrin alpha chain, putative [Pediculus humanus corporis]
BGIBMGA001217-TA	6.13	13.99	1.19044	1.76e-05	8.13e-05	gi|157123090|ref|XP_001660002.1|/1.59479e-86/ccr4-associated factor [Aedes aegypti]
BGIBMGA001549-TA	794	1807.31	1.18663	1.6e-11	1.25e-10	gi|112983984|ref|NP_001036839.1|/2.9546e-80/polyubiquitin [Bombyx mori]
BGIBMGA000305-TA	53.66	122.05	1.18555	0	0	gi|270015667|gb|EFA12115.1|/3.86979e-53/hypothetical protein TcasGA2_TC002261 [Tribolium castaneum]
BGIBMGA002886-TA	4.64	10.49	1.17682	0.000232372	0.000876418	gi|260907980|gb|ACX53789.1|/5.82069e-82/short-chain dehydrogenase [Heliothis virescens]
BGIBMGA000125-TA	13.08	29.55	1.1758	5.99e-10	4.25e-09	gi|91079959|ref|XP_969470.1|/4.04727e-36/PREDICTED: similar to three prime repair exonuclease 1 [Tribolium castaneum]
BGIBMGA004892-TA	165.46	371.74	1.16781	5.17e-13	4.74e-12	gi|38141765|dbj|BAD00701.1|/4.38449e-180/TIA-1 homologue [Bombyx mori]
BGIBMGA008595-TA	49.69	111.56	1.16679	1.4e-13	1.45e-12	gi|147901737|ref|NP_001084749.1|/1.33489e-85/proteasome 26S non-ATPase subunit 8 a [Xenopus laevis]
BGIBMGA001636-TA	5.3	11.89	1.16568	0.000100543	0.000402876	gi|296004929|ref|XP_002808808.1|/9.52706e-06/conserved Plasmodium protein, unknown function [Plasmodium falciparum 3D7]
BGIBMGA005994-TA	46.04	102.82	1.15916	1.45e-13	1.5e-12	gi|114052713|ref|NP_001040543.1|/4.71702e-145/proteasome 26S non-ATPase subunit 7 [Bombyx mori]
BGIBMGA007379-TA	7.78	17.31	1.15376	3.17e-06	1.62e-05	gi|242008297|ref|XP_002424943.1|/2.94221e-11/conserved hypothetical protein [Pediculus humanus corporis]
BGIBMGA001182-TA	8.61	19.06	1.14646	1.14e-06	6.04e-06	gi|170029147|ref|XP_001842455.1|/3.63145e-178/conserved hypothetical protein [Culex quinquefasciatus]
BGIBMGA000549-TA	18.55	40.92	1.14139	1.02e-12	8.99e-12	gi|66546911|ref|XP_395356.2|/9.39967e-105/PREDICTED: similar to CG9953-PA [Apis mellifera]
BGIBMGA007420-TA	28.16	62.07	1.14025	3.36e-13	3.17e-12	-
BGIBMGA003475-TA	136.47	300.75	1.13998	9.07e-13	8e-12	gi|112983886|ref|NP_001036853.1|/3.8647e-106/elongation factor 1 delta [Bombyx mori]
BGIBMGA001474-TA	59.62	130.27	1.12764	3.48e-13	3.27e-12	gi|87248357|gb|ABD36231.1|/1.94225e-81/ribosomal protein L23 [Bombyx mori]
BGIBMGA013097-TA	7.95	17.31	1.12258	5.1e-06	2.54e-05	gi|242013353|ref|XP_002427374.1|/9.35677e-46/protein C22orf13, putative [Pediculus humanus corporis]
BGIBMGA001011-TA	16.4	35.67	1.12102	5.68e-11	4.25e-10	gi|91080889|ref|XP_973062.1|/0/PREDICTED: similar to mannosyl-oligosaccharide 1,2-alpha-mannosidase IB [Tribolium castaneum]
BGIBMGA002243-TA	8.61	18.71	1.11972	2.24e-06	1.16e-05	gi|66548725|ref|XP_623164.1|/1.67832e-56/PREDICTED: similar to CG1939-PA isoform 2 [Apis mellifera]
BGIBMGA002164-TA	668.46	1446.41	1.11356	8.48e-12	6.69e-11	gi|112984156|ref|NP_001037243.1|/3.50789e-38/ribosomal protein L35A [Bombyx mori]
BGIBMGA005462-TA	104.34	225.56	1.11222	6.68e-13	5.98e-12	gi|157112956|ref|XP_001657696.1|/2.2139e-45/NADH dehydrogenase, putative [Aedes aegypti]
BGIBMGA008426-TA	58.13	125.37	1.10884	0	0	gi|193714976|ref|XP_001949833.1|/5.37395e-133/PREDICTED: similar to proteosome subunit RPN2 isoform 2 [Acyrthosiphon pisum]
BGIBMGA002493-TA	16.4	35.32	1.10679	1.1e-10	8.11e-10	gi|91093363|ref|XP_969584.1|/4.92417e-144/PREDICTED: similar to CG10576 CG10576-PA [Tribolium castaneum]
BGIBMGA011438-TA	70.39	151.25	1.10349	1.32e-12	1.14e-11	gi|112983348|ref|NP_001036999.1|/8.46154e-114/glutathione peroxidase [Bombyx mori]
BGIBMGA003312-TA	6.29	13.46	1.09755	8.01e-05	0.000331267	gi|198454637|ref|XP_001359658.2|/1.96352e-119/GA19827 [Drosophila pseudoobscura pseudoobscura]
BGIBMGA013150-TA	6.29	13.46	1.09755	8.01e-05	0.000331028	gi|221112816|ref|XP_002155070.1|/1.46944e-50/PREDICTED: similar to predicted protein [Hydra magnipapillata]
BGIBMGA000603-TA	6.13	13.11	1.09671	9.88e-05	0.00039679	gi|189235038|ref|XP_973389.2|/0/PREDICTED: similar to jnk/sapk-associated protein [Tribolium castaneum]
BGIBMGA000121-TA	13.42	28.68	1.09566	8.2e-09	5.36e-08	gi|91079230|ref|XP_970650.1|/8.79955e-92/PREDICTED: similar to AGAP010434-PA [Tribolium castaneum]
BGIBMGA005147-TA	7.45	15.91	1.09462	1.86e-05	8.57e-05	gi|66545215|ref|XP_395411.2|/6.48937e-156/PREDICTED: similar to morula CG3060-PA, partial [Apis mellifera]
BGIBMGA006237-TA	7.95	16.96	1.09311	9.97e-06	4.77e-05	gi|242008936|ref|XP_002425250.1|/0/DNA ligase, putative [Pediculus humanus corporis]
BGIBMGA005896-TA	17.39	37.07	1.09199	6.25e-11	4.67e-10	gi|170579239|ref|XP_001894741.1|/6.58442e-11/dihydrouridine synthase domain containing protein [Brugia malayi]
BGIBMGA004023-TA	11.59	24.65	1.08871	1.07e-07	6.34e-07	gi|91085997|ref|XP_972384.1|/4.79906e-79/PREDICTED: similar to cyclin [Tribolium castaneum]
BGIBMGA009671-TA	13.91	29.55	1.08704	6.16e-09	4.09e-08	gi|114052855|ref|NP_001040541.1|/2.66888e-110/isochorismatase domain containing protein [Bombyx mori]
BGIBMGA007813-TA	95.73	202.83	1.08323	0	0	gi|158290865|ref|XP_563637.2|/1.46149e-28/AGAP002526-PA [Anopheles gambiae str. PEST]
BGIBMGA008574-TA	7.45	15.74	1.07912	2.59e-05	0.000115495	gi|157108746|ref|XP_001650367.1|/1.74121e-07/hypothetical protein AaeL_AAEL015047 [Aedes aegypti]
BGIBMGA011281-TA	14.24	30.08	1.07886	5.67e-09	3.77e-08	gi|229487388|emb|CAY54155.1|/1.55435e-87/unnamed protein product [Heliconius melpomene]
BGIBMGA001495-TA	24.35	51.23	1.07307	9.79e-14	1.04e-12	gi|156537423|ref|XP_001606904.1|/9.03841e-23/PREDICTED: similar to conserved hypothetical protein [Nasonia vitripennis]
BGIBMGA013531-TA	22.36	47.04	1.07297	5.6e-13	5.11e-12	gi|110756547|ref|XP_392361.3|/0/PREDICTED: similar to CG33519-PB isoform 1 [Apis mellifera]
BGIBMGA009020-TA	10.43	21.86	1.06755	8.65e-07	4.66e-06	gi|193664662|ref|XP_001949763.1|/7.1227e-68/PREDICTED: similar to inhibitor of growth family, member 3 [Acyrthosiphon pisum]
BGIBMGA006265-TA	10.27	21.51	1.06657	1.06e-06	5.69e-06	gi|66526662|ref|XP_392102.2|/1.39441e-57/PREDICTED: similar to CG1837-PA isoform 1 [Apis mellifera]
BGIBMGA003112-TA	8.12	16.96	1.06258	1.56e-05	7.28e-05	gi|119114103|ref|XP_319037.3|/0/AGAP009919-PA [Anopheles gambiae str. PEST]
BGIBMGA006998-TA	7.45	15.56	1.06253	3.59e-05	0.000157778	gi|193610630|ref|XP_001945537.1|/4.91696e-36/PREDICTED: similar to predicted protein [Acyrthosiphon pisum]
BGIBMGA009359-TA	48.36	100.89	1.0609	0	0	gi|170053309|ref|XP_001862614.1|/0/DNA polymerase subunit gamma 1, mitochondrial [Culex quinquefasciatus]
BGIBMGA003124-TA	6.79	14.16	1.06034	8.28e-05	0.000340952	gi|156538665|ref|XP_001607732.1|/1.27025e-158/PREDICTED: similar to CDC23 (cell division cycle 23, yeast, homolog) [Nasonia vitripennis]
BGIBMGA001477-TA	26	54.21	1.06005	0	0	gi|123976893|ref|XP_001330650.1|/5.11065e-06/viral A-type inclusion protein [Trichomonas vaginalis G3]
BGIBMGA004337-TA	6.96	14.51	1.05989	6.72e-05	0.000280586	gi|156543591|ref|XP_001604082.1|/7.21973e-98/PREDICTED: similar to RE02759p [Nasonia vitripennis]
BGIBMGA006369-TA	16.73	34.8	1.05665	7.01e-10	4.94e-09	gi|156541566|ref|XP_001600489.1|/1.36973e-50/PREDICTED: similar to Rab GTPase-interacting factor golgi membrane protein [Nasonia vitripennis]
BGIBMGA009885-TA	15.07	31.3	1.05448	5.35e-09	3.57e-08	gi|91088115|ref|XP_969791.1|/0/PREDICTED: similar to GA21647-PA [Tribolium castaneum]
BGIBMGA013021-TA	53.99	111.91	1.05157	5.89e-13	5.33e-12	gi|148298685|ref|NP_001091766.1|/0/fructose 1,6-bisphosphate aldolase [Bombyx mori]
BGIBMGA010381-TA	21.2	43.89	1.04983	5.57e-12	4.46e-11	gi|157124684|ref|XP_001654152.1|/0/vesicle protein sorting-associated [Aedes aegypti]
BGIBMGA000384-TA	32.63	67.32	1.04484	0	0	gi|270006682|gb|EFA03130.1|/1.73356e-48/hypothetical protein TcasGA2_TC013041 [Tribolium castaneum]
BGIBMGA003945-TA	6.62	13.64	1.04294	0.000141367	0.000551755	gi|134254438|ref|NP_001077079.1|/0/cytochrome P450 9a20 [Bombyx mori]
BGIBMGA004647-TA	35.44	72.91	1.04074	0	0	gi|156548848|ref|XP_001605970.1|/0/PREDICTED: similar to brefeldin a-inhibited guanine nucleotide-exchange protein [Nasonia vitripennis]
BGIBMGA012389-TA	12.59	25.88	1.03956	1.57e-07	9.1e-07	gi|157131405|ref|XP_001662233.1|/1.20414e-34/hypothetical protein AaeL_AAEL012076 [Aedes aegypti]
BGIBMGA012653-TA	12.26	25	1.02797	3.23e-07	1.82e-06	gi|170064065|ref|XP_001867373.1|/2.08489e-142/muskelin [Culex quinquefasciatus]
BGIBMGA003347-TA	44.72	90.93	1.02384	3.92e-13	3.67e-12	gi|299782479|ref|NP_001177690.1|/9.32629e-08/dynactin subunit 3 [Nasonia vitripennis]
BGIBMGA012220-TA	14.08	28.33	1.00868	8.66e-08	5.13e-07	gi|158292916|ref|XP_314232.4|/4.2613e-45/AGAP003336-PA [Anopheles gambiae str. PEST]
BGIBMGA006889-TA	168.94	339.57	1.0072	0	0	gi|91090366|ref|XP_968305.1|/8.31017e-125/PREDICTED: similar to AGAP011964-PA [Tribolium castaneum]
BGIBMGA011237-TA	54.66	109.81	1.00645	2.28e-13	2.24e-12	gi|114051770|ref|NP_001040331.1|/0/26S proteasome non-ATPase regulatory subunit 13 [Bombyx mori]
BGIBMGA012550-TA	56.31	112.96	1.00435	9.5e-14	1.02e-12	gi|157132025|ref|XP_001662412.1|/3.93234e-144/ubiquitin-activating enzyme E1c [Aedes aegypti]
BGIBMGA005838-TA	9.61	19.23	1.00075	1.18e-05	5.58e-05	gi|157126661|ref|XP_001660934.1|/1.93026e-51/hypoxia associated factor [Aedes aegypti]
BGIBMGA008847-TA	748.79	1498.34	1.00073	3.43e-11	2.6e-10	gi|195580539|ref|XP_002080093.1|/8.80609e-07/GD24291 [Drosophila simulans]
BGIBMGA008015-TA	7.78	15.56	1	8.47e-05	0.000344524	gi|91078206|ref|XP_968659.1|/0/PREDICTED: similar to protease m1 zinc metalloprotease [Tribolium castaneum]
BGIBMGA010654-TA	2260.93	0.01	-17.7866	0	0	-
BGIBMGA011731-TA	1010.47	0.01	-16.6247	0	0	gi|290560828|ref|NP_001166769.1|/7.15223e-69/cuticular protein hypothetical 8 [Bombyx mori]
BGIBMGA010968-TA	821.49	0.01	-16.326	0	0	gi|262034591|gb|ACY06920.1|/3.02588e-34/putative cuticle protein CPG41 [Bombyx mori]
BGIBMGA012602-TA	772.47	0.01	-16.2372	0	0	gi|290560808|ref|NP_001166736.1|/0/cuticular protein RR-1 motif 12 [Bombyx mori]
BGIBMGA000281-TA	693.8	0.01	-16.0822	0	0	gi|223671268|tpd|FAA00586.1|/2.06395e-56/TPA: putative cuticle protein [Bombyx mori]
BGIBMGA000273-TA	690.15	0.01	-16.0746	0	0	gi|290560630|ref|NP_001166671.1|/1.52185e-33/cuticular protein RR-2 motif 91 [Bombyx mori]
BGIBMGA006112-TA	520.39	0.01	-15.6673	0	0	gi|270007710|gb|EFA04158.1|/3.17116e-121/hypothetical protein TcasGA2_TC014404 [Tribolium castaneum]
BGIBMGA005259-TA	29889.5	0.7	-15.3819	0	0	gi|223671404|tpd|FAA00654.1|/1.57523e-33/TPA: putative cuticle protein [Bombyx mori]
BGIBMGA000280-TA	386.9	0.01	-15.2397	0	0	gi|290560628|ref|NP_001166678.1|/2.06079e-55/cuticular protein RR-2 motif 84 [Bombyx mori]
BGIBMGA003773-TA	356.09	0.01	-15.12	0	0	gi|270297222|ref|NP_001161924.1|/3.75116e-47/cuticular protein analogous to peritrophins 1-G [Tribolium castaneum]
BGIBMGA007901-TA	336.55	0.01	-15.0385	0	0	gi|270297230|ref|NP_001161908.1|/3.91983e-102/cuticular protein analogous to peritrophins 3-D1 [Tribolium castaneum]
BGIBMGA005631-TA	142.11	0.01	-13.7947	4.98e-249	1.34e-247	gi|290558780|ref|NP_001166686.1|/3.36331e-54/cuticular protein RR-2 motif 74 [Bombyx mori]
BGIBMGA012603-TA	139.95	0.01	-13.7726	2.88e-245	7.65e-244	gi|290563257|ref|NP_001166735.1|/6.23374e-133/cuticular protein RR-1 motif 13 [Bombyx mori]
BGIBMGA009659-TA	135.48	0.01	-13.7258	1.88e-237	4.96e-236	gi|290560834|ref|NP_001166775.1|/4.63208e-22/cuticular protein hypothetical 2 [Bombyx mori]
BGIBMGA010652-TA	128.03	0.01	-13.6442	1.98e-224	5.19e-223	gi|189236423|ref|XP_001813653.1|/9.89141e-24/PREDICTED: similar to conserved hypothetical protein [Tribolium castaneum]
BGIBMGA003406-TA	119.58	0.01	-13.5457	1.14e-209	2.97e-208	gi|91082525|ref|XP_973459.1|/5.65113e-23/PREDICTED: similar to CG14661 CG14661-PA [Tribolium castaneum]
BGIBMGA013667-TA	111.3	0.01	-13.4422	3.37e-195	8.63e-194	-
BGIBMGA000282-TA	108.81	0.01	-13.4095	7.39e-191	1.87e-189	gi|290560911|ref|NP_001166679.1|/1.52877e-30/cuticular protein RR-2 motif 82 [Bombyx mori]
BGIBMGA007014-TA	94.07	0.01	-13.1995	4.23e-165	1.06e-163	gi|290563259|ref|NP_001166739.1|/2.91537e-40/cuticular protein RR-1 motif 9 [Bombyx mori]
BGIBMGA003063-TA	93.74	0.01	-13.1944	1.6e-164	4e-163	gi|290560758|ref|NP_001166696.1|/1.54075e-104/cuticular protein RR-2 motif 61 [Bombyx mori]
BGIBMGA006662-TA	60.95	0.01	-12.5734	3.22e-107	7.55e-106	gi|290559931|ref|NP_001166789.1|/2.26842e-50/cuticular protein glycine-rich 14 [Bombyx mori]
BGIBMGA000010-TA	60.29	0.01	-12.5577	4.63e-106	1.08e-104	gi|209571454|ref|NP_001129360.1|/3.88832e-99/osiris 9 [Bombyx mori]
BGIBMGA006272-TA	57.14	0.01	-12.4803	1.46e-100	3.37e-99	gi|206725503|ref|NP_001128675.1|/9.98135e-175/37-kDa protease [Bombyx mori]
BGIBMGA002386-TA	53.33	0.01	-12.3807	6.63e-94	1.51e-92	gi|290563356|ref|NP_001166791.1|/1.59077e-31/cuticular protein glycine-rich 11 [Bombyx mori]
BGIBMGA011455-TA	50.35	0.01	-12.2978	1.07e-88	2.41e-87	gi|223670974|tpd|FAA00438.1|/1.48109e-33/TPA: putative cuticle protein [Bombyx mori]
BGIBMGA000269-TA	48.36	0.01	-12.2396	3.19e-85	7.12e-84	gi|223671292|tpd|FAA00598.1|/1.62125e-107/TPA: putative cuticle protein [Bombyx mori]
BGIBMGA011722-TA	44.88	0.01	-12.1319	3.81e-79	8.28e-78	gi|290559913|ref|NP_001166757.1|/4.09808e-21/cuticular protein hypothetical 20 [Bombyx mori]
BGIBMGA000841-TA	42.57	0.01	-12.0556	4.3e-75	9.3e-74	gi|57914649|ref|XP_555167.1|/3.78126e-43/AGAP008295-PA [Anopheles gambiae str. PEST]
BGIBMGA006747-TA	41.9	0.01	-12.0327	6.18e-74	1.31e-72	gi|289329506|ref|NP_001166080.1|/1.30539e-20/serine protease 47 [Nasonia vitripennis]
BGIBMGA007677-TA	39.58	0.01	-11.9506	6.96e-70	1.45e-68	gi|114052326|ref|NP_001040470.1|/1.00297e-154/gasp precursor [Bombyx mori]
BGIBMGA010133-TA	38.59	0.01	-11.914	3.79e-68	7.82e-67	gi|156542532|ref|XP_001599934.1|/9.65915e-55/PREDICTED: similar to anterior fat body protein [Nasonia vitripennis]
BGIBMGA004780-TA	34.62	0.01	-11.7574	3.35e-61	6.71e-60	gi|290563265|ref|NP_001166746.1|/1.33868e-34/cuticular protein hypothetical 33 [Bombyx mori]
BGIBMGA000166-TA	33.12	0.01	-11.6935	1.35e-58	2.68e-57	gi|290560877|ref|NP_001166638.1|/0/cuticular protein RR-2 motif 132 [Bombyx mori]
BGIBMGA013899-TA	30.81	0.01	-11.5892	1.52e-54	2.9e-53	gi|290563340|ref|NP_001166782.1|/9.41697e-32/cuticular protein glycine-rich 24 [Bombyx mori]
BGIBMGA011561-TA	30.47	0.01	-11.5732	5.75e-54	1.1e-52	gi|290543563|ref|NP_001166293.1|/6.78444e-14/cuticular protein glycine-rich 23 [Bombyx mori]
BGIBMGA002384-TA	29.65	0.01	-11.5338	1.61e-52	3.05e-51	gi|290560853|ref|NP_001166790.1|/2.99542e-102/cuticular protein glycine-rich 13 [Bombyx mori]
BGIBMGA006214-TA	27.49	0.01	-11.4247	9.32e-49	1.75e-47	gi|160333138|ref|NP_001103795.1|/0/very low-density lipoprotein receptor isoform 1 [Bombyx mori]
BGIBMGA012088-TA	25.84	0.01	-11.3354	7.3e-46	1.35e-44	gi|291486765|dbj|BAI87832.1|/0/black [Papilio xuthus]
BGIBMGA000272-TA	25.34	0.01	-11.3072	5.39e-45	9.94e-44	gi|290563394|ref|NP_001166625.1|/7.03269e-142/cuticular protein RR-2 motif 92 [Bombyx mori]
BGIBMGA006467-TA	24.35	0.01	-11.2497	2.94e-43	5.33e-42	gi|183979307|dbj|BAG30758.1|/0/similar to CG7896 [Papilio xuthus]
BGIBMGA000554-TA	24.18	0.01	-11.2396	5.72e-43	1.03e-41	gi|183979362|dbj|BAG30733.1|/4.1715e-134/similar to CG15615-PA [Papilio xuthus]
BGIBMGA002668-TA	23.52	0.01	-11.1997	8.23e-42	1.47e-40	gi|158297188|ref|XP_001689037.1|/3.8268e-27/AGAP008005-PA [Anopheles gambiae str. PEST]
BGIBMGA006152-TA	19.54	0.01	-10.9322	7.26e-35	1.24e-33	gi|170042949|ref|XP_001849169.1|/0/conserved hypothetical protein [Culex quinquefasciatus]
BGIBMGA010779-TA	19.21	0.01	-10.9076	2.75e-34	4.67e-33	gi|157112900|ref|XP_001657668.1|/6.41649e-159/hypothetical protein AaeL_AAEL000153 [Aedes aegypti]
BGIBMGA000428-TA	18.38	0.01	-10.8439	7.71e-33	1.28e-31	gi|290563414|ref|NP_001166665.1|/1.49097e-62/cuticular protein RR-2 motif 101 [Bombyx mori]
BGIBMGA000263-TA	18.05	0.01	-10.8178	2.92e-32	4.83e-31	gi|290563420|ref|NP_001166663.1|/6.45236e-74/cuticular protein RR-2 motif 105 [Bombyx mori]
BGIBMGA011724-TA	616.29	0.35	-10.782	0	0	gi|290559915|ref|NP_001166760.1|/9.40028e-20/cuticular protein hypothetical 17 [Bombyx mori]
BGIBMGA010677-TA	17.56	0.01	-10.7781	2.16e-31	3.51e-30	gi|119112321|ref|XP_001230832.1|/1.08946e-15/AGAP003419-PA [Anopheles gambiae str. PEST]
BGIBMGA010716-TA	16.89	0.01	-10.722	3.1e-30	5.02e-29	gi|209571458|ref|NP_001129362.1|/4.32499e-139/osiris 19 [Bombyx mori]
BGIBMGA013174-TA	16.07	0.01	-10.6502	8.68e-29	1.38e-27	gi|156545866|ref|XP_001606489.1|/9.68274e-43/PREDICTED: similar to metalloproteinase, putative [Nasonia vitripennis]
BGIBMGA002385-TA	15.9	0.01	-10.6348	1.69e-28	2.68e-27	gi|223670998|tpd|FAA00450.1|/3.88452e-23/TPA: putative cuticle protein [Bombyx mori]
BGIBMGA006283-TA	15.73	0.01	-10.6193	3.29e-28	5.2e-27	gi|270001855|gb|EEZ98302.1|/3.06901e-29/hypothetical protein TcasGA2_TC000755 [Tribolium castaneum]
BGIBMGA004114-TA	15.4	0.01	-10.5887	1.25e-27	1.94e-26	-
BGIBMGA010143-TA	15.07	0.01	-10.5575	4.73e-27	7.33e-26	gi|290563225|ref|NP_001166689.1|/2.77918e-42/cuticular protein RR-2 motif 70 [Bombyx mori]
BGIBMGA005981-TA	14.57	0.01	-10.5088	3.5e-26	5.37e-25	gi|74813957|sp|Q86RS3.1|DFP_MANSE/1.70292e-45/RecName: Full=Putative defense protein Hdd11-like; Flags: Precursor
BGIBMGA000248-TA	13.91	0.01	-10.4419	5.02e-25	7.62e-24	gi|290563386|ref|NP_001166642.1|/8.83036e-79/cuticular protein RR-2 motif 128 [Bombyx mori]
BGIBMGA001153-TA	13.58	0.01	-10.4073	1.91e-24	2.84e-23	-
BGIBMGA009688-TA	13.58	0.01	-10.4073	1.91e-24	2.83e-23	gi|2078499|gb|AAB54059.1|/0/hormone receptor 3C [Choristoneura fumiferana]
BGIBMGA007553-TA	13.42	0.01	-10.3902	3.71e-24	5.49e-23	gi|148298782|ref|NP_001091747.1|/6.01868e-123/C-type lectin 16 [Bombyx mori]
BGIBMGA000264-TA	12.59	0.01	-10.2981	1.04e-22	1.5e-21	gi|290560622|ref|NP_001166666.1|/1.45602e-76/cuticular protein RR-2 motif 100 [Bombyx mori]
BGIBMGA008418-TA	12.09	0.01	-10.2396	7.67e-22	1.1e-20	gi|160333247|ref|NP_001103811.1|/0/aldehyde oxidase 2 [Bombyx mori]
BGIBMGA000429-TA	12.09	0.01	-10.2396	7.67e-22	1.1e-20	gi|223671308|tpd|FAA00606.1|/1.35157e-84/TPA: putative cuticle protein [Bombyx mori]
BGIBMGA006929-TA	12.09	0.01	-10.2396	7.67e-22	1.1e-20	gi|112984410|ref|NP_001037502.1|/0/5-hydroxytryptamine receptor [Bombyx mori]
BGIBMGA008245-TA	12.09	0.01	-10.2396	7.67e-22	1.1e-20	-
BGIBMGA008362-TA	11.92	0.01	-10.2192	1.49e-21	2.11e-20	gi|290560857|ref|NP_001166793.1|/2.87508e-88/cuticular protein glycine-rich 9 [Bombyx mori]
BGIBMGA000012-TA	11.76	0.01	-10.1997	2.91e-21	4.1e-20	gi|209571454|ref|NP_001129360.1|/2.98224e-33/osiris 9 [Bombyx mori]
BGIBMGA012618-TA	11.43	0.01	-10.1586	1.1e-20	1.54e-19	gi|193664525|ref|XP_001945176.1|/2.01867e-109/PREDICTED: similar to alcohol dehydrogenase [Acyrthosiphon pisum]
BGIBMGA011723-TA	11.26	0.01	-10.137	2.15e-20	2.96e-19	-
BGIBMGA010014-TA	11.1	0.01	-10.1163	4.18e-20	5.74e-19	-
BGIBMGA000011-TA	10.6	0.01	-10.0498	3.09e-19	4.12e-18	gi|209571454|ref|NP_001129360.1|/6.70621e-24/osiris 9 [Bombyx mori]
BGIBMGA010591-TA	10.6	0.01	-10.0498	3.09e-19	4.11e-18	gi|270006095|gb|EFA02543.1|/4.09562e-09/hypothetical protein TcasGA2_TC008248 [Tribolium castaneum]
BGIBMGA006783-TA	10.1	0.01	-9.98014	2.28e-18	2.96e-17	gi|114051962|ref|NP_001040444.1|/7.08612e-92/tRNA (guanine-N(7)-)-methyltransferase [Bombyx mori]
BGIBMGA002624-TA	9.94	0.01	-9.9571	4.44e-18	5.68e-17	gi|91092662|ref|XP_970551.1|/4.1182e-52/PREDICTED: similar to conserved hypothetical protein [Tribolium castaneum]
BGIBMGA000006-TA	497.87	0.52	-9.90304	0	0	gi|209571456|ref|NP_001129361.1|/3.19227e-119/osiris 18 [Bombyx mori]
BGIBMGA000520-TA	9.44	0.01	-9.88264	3.27e-17	4.18e-16	gi|223671402|tpd|FAA00653.1|/9.39785e-68/TPA: putative cuticle protein [Bombyx mori]
BGIBMGA000662-TA	9.11	0.01	-9.83131	1.24e-16	1.56e-15	-
BGIBMGA003096-TA	8.78	0.01	-9.77808	4.71e-16	5.84e-15	gi|290560928|ref|NP_001166695.1|/5.6847e-124/cuticular protein RR-2 motif 62 [Bombyx mori]
BGIBMGA004027-TA	8.78	0.01	-9.77808	4.71e-16	5.82e-15	gi|262034613|gb|ACY06931.1|/9.00623e-07/putative cuticle protein CPH36 [Bombyx mori]
BGIBMGA012308-TA	8.61	0.01	-9.74987	9.17e-16	1.13e-14	gi|91083073|ref|XP_967744.1|/9.15195e-21/PREDICTED: similar to CG3777 CG3777-PB [Tribolium castaneum]
BGIBMGA011560-TA	8.45	0.01	-9.72281	1.79e-15	2.18e-14	gi|223670972|tpd|FAA00437.1|/1.53847e-07/TPA: putative cuticle protein [Bombyx mori]
BGIBMGA002138-TA	8.45	0.01	-9.72281	1.79e-15	2.17e-14	gi|189235439|ref|XP_001812859.1|/0/PREDICTED: similar to C-type lectin, selectin-like (AGAP000929-PA) [Tribolium castaneum]
BGIBMGA011886-TA	8.28	0.01	-9.69349	3.48e-15	4.21e-14	gi|91078176|ref|XP_967241.1|/4.43784e-88/PREDICTED: similar to AGAP010734-PA [Tribolium castaneum]
BGIBMGA001969-TA	8.28	0.01	-9.69349	3.48e-15	4.2e-14	gi|91085853|ref|XP_975032.1|/1.88951e-149/PREDICTED: similar to AGAP004961-PA [Tribolium castaneum]
BGIBMGA009443-TA	7.78	0.01	-9.60363	2.57e-14	2.98e-13	gi|242006171|ref|XP_002423928.1|/9.45346e-175/conserved hypothetical protein [Pediculus humanus corporis]
BGIBMGA013789-TA	7.78	0.01	-9.60363	2.57e-14	2.97e-13	gi|66499225|ref|XP_394222.2|/2.41813e-138/PREDICTED: similar to CG9517-PB, isoform B [Apis mellifera]
BGIBMGA012146-TA	7.62	0.01	-9.57365	5e-14	5.63e-13	gi|290560766|ref|NP_001166708.1|/1.98022e-163/cuticular protein RR-1 motif 48 [Bombyx mori]
BGIBMGA010142-TA	7.45	0.01	-9.5411	9.73e-14	1.04e-12	gi|223671244|tpd|FAA00574.1|/7.78608e-55/TPA: putative cuticle protein [Bombyx mori]
BGIBMGA003461-TA	7.29	0.01	-9.50978	1.89e-13	1.9e-12	gi|189233835|ref|XP_972363.2|/1.85628e-121/PREDICTED: similar to trypsin-like serine protease [Tribolium castaneum]
BGIBMGA010483-TA	246.28	0.35	-9.45873	0	0	gi|290563233|ref|NP_001166703.1|/7.08737e-107/cuticular protein RR-1 motif 54 [Bombyx mori]
BGIBMGA008253-TA	6.79	0.01	-9.40727	1.4e-12	1.2e-11	gi|158297979|ref|XP_001231096.2|/8.98686e-16/AGAP004734-PA [Anopheles gambiae str. PEST]
BGIBMGA002695-TA	6.79	0.01	-9.40727	1.4e-12	1.2e-11	gi|189233967|ref|XP_001810552.1|/7.11084e-33/PREDICTED: similar to staufen [Tribolium castaneum]
BGIBMGA004561-TA	6.62	0.01	-9.37069	2.72e-12	2.26e-11	gi|267844867|ref|NP_001161186.1|/3.12003e-67/sugar transporter protein [Bombyx mori]
BGIBMGA010256-TA	338.7	0.52	-9.34728	0	0	gi|157131413|ref|XP_001662237.1|/1.08119e-08/NF-180, putative [Aedes aegypti]
BGIBMGA007888-TA	6.46	0.01	-9.33539	5.3e-12	4.26e-11	gi|112983222|ref|NP_001037015.1|/0/nuclear receptor GRF [Bombyx mori]
BGIBMGA001979-TA	5.8	0.01	-9.17991	7.62e-11	5.64e-10	gi|270011036|gb|EFA07484.1|/9.93656e-123/colmedin [Tribolium castaneum]
BGIBMGA012863-TA	5.63	0.01	-9.13699	1.48e-10	1.09e-09	gi|91093959|ref|XP_968177.1|/2.08316e-120/PREDICTED: similar to glucose dehydrogenase [Tribolium castaneum]
BGIBMGA002044-TA	864.89	1.57	-9.10561	0	0	gi|110758371|ref|XP_623491.2|/4.5754e-57/PREDICTED: similar to CG12164-PA isoform 2 [Apis mellifera]
BGIBMGA006826-TA	5.47	0.01	-9.0954	2.89e-10	2.09e-09	gi|290560869|ref|NP_001166627.1|/1.36202e-35/cuticular protein tweedle motif 4 [Bombyx mori]
BGIBMGA004042-TA	5.3	0.01	-9.04985	5.63e-10	4.01e-09	gi|112983910|ref|NP_001037400.1|/1.55414e-54/chemosensory protein 6 [Bombyx mori]
BGIBMGA005478-TA	5.13	0.01	-9.00282	1.1e-09	7.61e-09	gi|158298988|ref|XP_319115.3|/0/AGAP009978-PA [Anopheles gambiae str. PEST]
BGIBMGA002978-TA	5.13	0.01	-9.00282	1.1e-09	7.6e-09	gi|58392199|ref|XP_319176.2|/0/AGAP010029-PA [Anopheles gambiae str. PEST]
BGIBMGA012705-TA	5.13	0.01	-9.00282	1.1e-09	7.59e-09	-
BGIBMGA000271-TA	4.97	0.01	-8.9571	2.13e-09	1.45e-08	gi|112983776|ref|NP_001036864.1|/9.5745e-113/cuticular protein RR-2 motif 93 [Bombyx mori]
BGIBMGA000324-TA	943.56	1.92	-8.94086	0	0	gi|114224804|gb|ABI55236.1|/1.74434e-50/larval cuticle protein 1 precursor [Bombyx mori]
BGIBMGA010717-TA	404.95	0.87	-8.86251	0	0	gi|209571452|ref|NP_001129359.1|/1.5477e-101/osiris 20 [Bombyx mori]
BGIBMGA007042-TA	4.64	0.01	-8.85798	8.09e-09	5.3e-08	gi|158296762|ref|XP_317106.4|/0/AGAP008350-PA [Anopheles gambiae str. PEST]
BGIBMGA006406-TA	4.47	0.01	-8.80413	1.58e-08	9.99e-08	gi|112983618|ref|NP_001037368.1|/2.29478e-136/serine protease-like protein [Bombyx mori]
BGIBMGA012476-TA	4.47	0.01	-8.80413	1.58e-08	9.98e-08	gi|461660|sp|P33719.1|BXA2_SAMCY/5.85162e-06/RecName: Full=Bombyxin A-2 homolog; Contains: RecName: Full=Bombyxin A-2 homolog B chain; Contains: RecName: Full=Bombyxin A-2 homolog A chain; Flags: Precursor
BGIBMGA006730-TA	4.31	0.01	-8.75154	3.07e-08	1.9e-07	-
BGIBMGA013741-TA	4.31	0.01	-8.75154	3.07e-08	1.9e-07	gi|91085635|ref|XP_970327.1|/2.09209e-167/PREDICTED: similar to serrano protein [Tribolium castaneum]
BGIBMGA007517-TA	4.31	0.01	-8.75154	3.07e-08	1.9e-07	gi|91079670|ref|XP_966983.1|/0/PREDICTED: similar to Glutamine:fructose-6-phosphate aminotransferase 1 CG12449-PH [Tribolium castaneum]
BGIBMGA010195-TA	4.14	0.01	-8.69349	5.98e-08	3.61e-07	gi|255652899|ref|NP_001157371.1|/0/delta [Bombyx mori]
BGIBMGA011732-TA	3.97	0.01	-8.633	1.16e-07	6.84e-07	gi|189242269|ref|XP_968646.2|/0/PREDICTED: similar to CLIP-domain serine protease subfamily A (AGAP006954-PA) [Tribolium castaneum]
BGIBMGA011758-TA	3.81	0.01	-8.57365	2.27e-07	1.3e-06	gi|290560830|ref|NP_001166770.1|/4.79979e-141/cuticular protein hypothetical 7 [Bombyx mori]
BGIBMGA007162-TA	3.81	0.01	-8.57365	2.27e-07	1.3e-06	gi|110751151|ref|XP_624080.2|/5.55446e-172/PREDICTED: similar to nucleolar RNA-associated protein long isoform, partial [Apis mellifera]
BGIBMGA013510-TA	3.81	0.01	-8.57365	2.27e-07	1.3e-06	gi|170032272|ref|XP_001844006.1|/2.92599e-157/ribonucleoside-diphosphate reductase small chain [Culex quinquefasciatus]
BGIBMGA014469-TA	3.81	0.01	-8.57365	2.27e-07	1.3e-06	gi|193702392|ref|XP_001950695.1|/1.79759e-50/PREDICTED: similar to AGAP009769-PA [Acyrthosiphon pisum]
BGIBMGA013710-TA	3.81	0.01	-8.57365	2.27e-07	1.3e-06	gi|91094721|ref|XP_970562.1|/1.80319e-69/PREDICTED: similar to AGAP012383-PA [Tribolium castaneum]
BGIBMGA004168-TA	3.64	0.01	-8.50779	4.41e-07	2.47e-06	gi|162952020|ref|NP_001106139.1|/1.00284e-45/CHH-like protein precursor [Bombyx mori]
BGIBMGA001891-TA	3.64	0.01	-8.50779	4.41e-07	2.47e-06	gi|237648992|ref|NP_001153673.1|/0/carboxypeptidase B-like [Bombyx mori]
BGIBMGA012861-TA	253.57	0.7	-8.50081	0	0	gi|290560816|ref|NP_001166748.1|/6.91272e-64/cuticular protein hypothetical 30 [Bombyx mori]
BGIBMGA012637-TA	3.48	0.01	-8.44294	8.59e-07	4.66e-06	gi|170070437|ref|XP_001869580.1|/2.43153e-30/conserved hypothetical protein [Culex quinquefasciatus]
BGIBMGA008127-TA	3.48	0.01	-8.44294	8.59e-07	4.66e-06	gi|223671390|tpd|FAA00647.1|/6.11129e-124/TPA: putative cuticle protein [Bombyx mori]
BGIBMGA000013-TA	3.48	0.01	-8.44294	8.59e-07	4.65e-06	gi|209571454|ref|NP_001129360.1|/6.91573e-40/osiris 9 [Bombyx mori]
BGIBMGA004646-TA	3.48	0.01	-8.44294	8.59e-07	4.65e-06	gi|91091890|ref|XP_970295.1|/9.62086e-138/PREDICTED: similar to BUB3 budding uninhibited by benzimidazoles 3 [Tribolium castaneum]
BGIBMGA000629-TA	3.48	0.01	-8.44294	8.59e-07	4.64e-06	gi|91079915|ref|XP_967163.1|/0/PREDICTED: similar to AGAP004937-PA [Tribolium castaneum]
BGIBMGA008896-TA	3.48	0.01	-8.44294	8.59e-07	4.64e-06	gi|270011657|gb|EFA08105.1|/1.06029e-96/hypothetical protein TcasGA2_TC005709 [Tribolium castaneum]
BGIBMGA000438-TA	3.48	0.01	-8.44294	8.59e-07	4.63e-06	gi|290560881|ref|NP_001166646.1|/2.34848e-104/cuticular protein RR-2 motif 123 [Bombyx mori]
BGIBMGA000332-TA	116.1	0.35	-8.3738	8.01e-199	2.07e-197	gi|290563458|ref|NP_001166714.1|/1.66261e-59/cuticular protein RR-1 motif 39 [Bombyx mori]
BGIBMGA002775-TA	3.31	0.01	-8.37069	1.67e-06	8.78e-06	-
BGIBMGA000301-TA	3.15	0.01	-8.29921	3.26e-06	1.66e-05	gi|156555781|ref|XP_001603060.1|/0/PREDICTED: similar to triacylglycerol lipase, pancreatic [Nasonia vitripennis]
BGIBMGA010582-TA	3.15	0.01	-8.29921	3.26e-06	1.66e-05	gi|170034619|ref|XP_001845171.1|/3.66123e-24/vitellogenin [Culex quinquefasciatus]
BGIBMGA000226-TA	3.15	0.01	-8.29921	3.26e-06	1.66e-05	gi|290563239|ref|NP_001166709.1|/0/cuticular protein RR-1 motif 47 [Bombyx mori]
BGIBMGA008523-TA	3.15	0.01	-8.29921	3.26e-06	1.66e-05	gi|91081617|ref|XP_966724.1|/0/PREDICTED: similar to AGAP002717-PA [Tribolium castaneum]
BGIBMGA003285-TA	3.15	0.01	-8.29921	3.26e-06	1.65e-05	gi|193579918|ref|XP_001950085.1|/2.34003e-44/PREDICTED: similar to AGAP008814-PA [Acyrthosiphon pisum]
BGIBMGA000430-TA	3.15	0.01	-8.29921	3.26e-06	1.65e-05	gi|223671310|tpd|FAA00607.1|/3.13886e-73/TPA: putative cuticle protein [Bombyx mori]
BGIBMGA004737-TA	3.15	0.01	-8.29921	3.26e-06	1.65e-05	gi|6560647|gb|AAF16701.1|AF117579_1/2.05985e-27/putative cuticle protein [Manduca sexta]
BGIBMGA013042-TA	3.15	0.01	-8.29921	3.26e-06	1.65e-05	gi|91084829|ref|XP_973635.1|/1.09236e-37/PREDICTED: similar to IP06836p [Tribolium castaneum]
BGIBMGA003268-TA	3.15	0.01	-8.29921	3.26e-06	1.65e-05	gi|156555513|ref|XP_001604555.1|/0/PREDICTED: similar to GA21164-PA [Nasonia vitripennis]
BGIBMGA006382-TA	2.98	0.01	-8.21917	6.34e-06	3.13e-05	gi|189234507|ref|XP_971785.2|/1.71178e-69/PREDICTED: similar to conserved hypothetical protein [Tribolium castaneum]
BGIBMGA001407-TA	2.98	0.01	-8.21917	6.34e-06	3.13e-05	-
BGIBMGA009232-TA	2.98	0.01	-8.21917	6.34e-06	3.12e-05	gi|157126610|ref|XP_001654671.1|/2.47242e-105/aldose-1-epimerase [Aedes aegypti]
BGIBMGA012004-TA	2.98	0.01	-8.21917	6.34e-06	3.12e-05	gi|170048710|ref|XP_001853504.1|/5.03731e-24/conserved hypothetical protein [Culex quinquefasciatus]
BGIBMGA009467-TA	2.98	0.01	-8.21917	6.34e-06	3.12e-05	gi|242017885|ref|XP_002429415.1|/6.57621e-115/glucosamine-6-phosphate isomerase, putative [Pediculus humanus corporis]
BGIBMGA001900-TA	2.98	0.01	-8.21917	6.34e-06	3.12e-05	gi|91087787|ref|XP_966739.1|/2.18801e-164/PREDICTED: similar to shavenoid CG13209-PA [Tribolium castaneum]
BGIBMGA001008-TA	2.82	0.01	-8.13955	1.23e-05	5.81e-05	gi|189236818|ref|XP_972166.2|/4.40578e-86/PREDICTED: similar to CG8051 CG8051-PA [Tribolium castaneum]
BGIBMGA001511-TA	2.82	0.01	-8.13955	1.23e-05	5.81e-05	gi|91077074|ref|XP_969460.1|/1.24837e-57/PREDICTED: similar to CG3823 CG3823-PA [Tribolium castaneum]
BGIBMGA005876-TA	2.65	0.01	-8.04985	2.4e-05	0.000108444	gi|91080871|ref|XP_972325.1|/0/PREDICTED: similar to nidogen [Tribolium castaneum]
BGIBMGA003624-TA	2.65	0.01	-8.04985	2.4e-05	0.000108359	gi|157118621|ref|XP_001659182.1|/2.4186e-52/hypothetical protein AaeL_AAEL001437 [Aedes aegypti]
BGIBMGA003060-TA	2.65	0.01	-8.04985	2.4e-05	0.000108273	gi|290560756|ref|NP_001166692.1|/1.43209e-84/cuticular protein RR-2 motif 65 [Bombyx mori]
BGIBMGA011511-TA	2.65	0.01	-8.04985	2.4e-05	0.000108188	gi|157115866|ref|XP_001658320.1|/0/cullin [Aedes aegypti]
BGIBMGA010561-TA	2.65	0.01	-8.04985	2.4e-05	0.000108103	gi|189181684|ref|NP_001121193.1|/0/phosphatidylinositol 3-kinase 60 [Bombyx mori]
BGIBMGA000442-TA	2.65	0.01	-8.04985	2.4e-05	0.000108018	gi|157132806|ref|XP_001662641.1|/0/heparan sulfate n-deacetylase/n-sulfotransferase [Aedes aegypti]
BGIBMGA011720-TA	2.65	0.01	-8.04985	2.4e-05	0.000107933	gi|290560649|ref|NP_001166755.1|/1.5836e-146/cuticular protein hypothetical 22 [Bombyx mori]
BGIBMGA000940-TA	2.65	0.01	-8.04985	2.4e-05	0.000107848	gi|66499360|ref|XP_396507.2|/3.78919e-47/PREDICTED: similar to CG11550-PA [Apis mellifera]
BGIBMGA009132-TA	2.65	0.01	-8.04985	2.4e-05	0.000107764	gi|163869626|gb|ABY47891.1|/0/beta-tubulin [Mythimna separata]
BGIBMGA005046-TA	2.48	0.01	-7.9542	4.68e-05	0.000202838	gi|189236198|ref|XP_001811749.1|/4.49357e-99/PREDICTED: similar to AGAP007920-PA [Tribolium castaneum]
BGIBMGA005500-TA	2.48	0.01	-7.9542	4.68e-05	0.000202684	gi|91089483|ref|XP_969423.1|/1.59192e-173/PREDICTED: similar to CG15117 CG15117-PA [Tribolium castaneum]
BGIBMGA009588-TA	2.48	0.01	-7.9542	4.68e-05	0.000202531	gi|198416462|ref|XP_002120270.1|/1.32631e-13/PREDICTED: similar to DNA-dependent protein kinase catalytic subunit [Ciona intestinalis]
BGIBMGA006477-TA	2.48	0.01	-7.9542	4.68e-05	0.000202378	gi|48102645|ref|XP_395405.1|/6.10765e-19/PREDICTED: similar to Prefoldin subunit 5 (C-myc-binding protein Mm-1) (Myc modulator 1) (EIG-1) [Apis mellifera]
BGIBMGA011424-TA	2.48	0.01	-7.9542	4.68e-05	0.000202225	gi|112983240|ref|NP_001037014.1|/0/transferrin [Bombyx mori]
BGIBMGA013376-TA	253.9	1.05	-7.91773	0	0	gi|270012570|gb|EFA09018.1|/1.75354e-108/hypothetical protein TcasGA2_TC006727 [Tribolium castaneum]
BGIBMGA001884-TA	2.32	0.01	-7.85798	9.12e-05	0.000368953	gi|110760495|ref|XP_001121154.1|/1.06703e-19/PREDICTED: similar to CG9305-PA [Apis mellifera]
BGIBMGA007734-TA	2.32	0.01	-7.85798	9.12e-05	0.000368692	gi|223890170|ref|NP_001138800.1|/0/bystin [Bombyx mori]
BGIBMGA008716-TA	2.32	0.01	-7.85798	9.12e-05	0.000368431	gi|195498796|ref|XP_002096678.1|/2.65787e-72/GE25803 [Drosophila yakuba]
BGIBMGA003986-TA	2.32	0.01	-7.85798	9.12e-05	0.000368171	gi|270010798|gb|EFA07246.1|/1.18883e-26/hypothetical protein TcasGA2_TC013272 [Tribolium castaneum]
BGIBMGA008246-TA	2.32	0.01	-7.85798	9.12e-05	0.000367911	-
BGIBMGA001328-TA	2.32	0.01	-7.85798	9.12e-05	0.000367651	gi|158288426|ref|XP_310283.6|/2.49454e-31/AGAP003751-PA [Anopheles gambiae str. PEST]
BGIBMGA010573-TA	2.32	0.01	-7.85798	9.12e-05	0.000367392	gi|160333785|ref|NP_001103903.1|/0/chitin deacetylase 4 [Tribolium castaneum]
BGIBMGA009240-TA	2.32	0.01	-7.85798	9.12e-05	0.000367133	gi|66511128|ref|XP_394637.2|/0/PREDICTED: similar to Nat1 CG12202-PA isoform 1 [Apis mellifera]
BGIBMGA010156-TA	2.32	0.01	-7.85798	9.12e-05	0.000366874	gi|110764108|ref|XP_624045.2|/1.82825e-31/PREDICTED: similar to Dynein light chain 90F CG12363-PA [Apis mellifera]
BGIBMGA013191-TA	116.93	0.52	-7.81292	3.34e-198	8.61e-197	gi|118795183|ref|XP_321981.3|/9.78092e-48/AGAP001177-PA [Anopheles gambiae str. PEST]
BGIBMGA012766-TA	2.15	0.01	-7.74819	0.000177532	0.00068219	-
BGIBMGA007730-TA	2.15	0.01	-7.74819	0.000177532	0.000681732	gi|189237679|ref|XP_968527.2|/0/PREDICTED: similar to AGAP006340-PC [Tribolium castaneum]
BGIBMGA010320-TA	2.15	0.01	-7.74819	0.000177532	0.000681274	gi|290563374|ref|NP_001166631.1|/1.12653e-143/cuticular protein RR-2 motif 140 [Bombyx mori]
BGIBMGA012548-TA	2.15	0.01	-7.74819	0.000177532	0.000680817	gi|158296572|ref|XP_316957.4|/6.33634e-106/AGAP008487-PA [Anopheles gambiae str. PEST]
BGIBMGA011468-TA	2.15	0.01	-7.74819	0.000177532	0.00068036	gi|261245095|ref|NP_001159617.1|/0/juvenile hormone epoxide hydrolase-like protein 1 [Bombyx mori]
BGIBMGA005990-TA	2.15	0.01	-7.74819	0.000177532	0.000679904	gi|290560762|ref|NP_001166700.1|/5.10445e-42/cuticular protein RR-1 motif 57 [Bombyx mori]
BGIBMGA001194-TA	2.15	0.01	-7.74819	0.000177532	0.000679449	gi|270005730|gb|EFA02178.1|/0/hypothetical protein TcasGA2_TC007834 [Tribolium castaneum]
BGIBMGA002462-TA	2.15	0.01	-7.74819	0.000177532	0.000678994	gi|91076582|ref|XP_967875.1|/0/PREDICTED: similar to 5-aminoimidazole-4-carboxamide ribonucleotide formyltransferase/IMP cyclohydrolase [Tribolium castaneum]
BGIBMGA010077-TA	56.15	0.35	-7.32579	1.11e-94	2.54e-93	gi|156549774|ref|XP_001606260.1|/8.70768e-97/PREDICTED: similar to ENSANGP00000017386 [Nasonia vitripennis]
BGIBMGA012454-TA	194.28	1.22	-7.31511	0	0	gi|91076954|ref|XP_975267.1|/5.92712e-49/PREDICTED: similar to serine protease [Tribolium castaneum]
BGIBMGA011480-TA	44.72	0.35	-6.99742	6.57e-75	1.41e-73	gi|195118270|ref|XP_002003663.1|/2.1645e-72/GI18036 [Drosophila mojavensis]
BGIBMGA010410-TA	42.23	0.35	-6.91477	1.29e-70	2.71e-69	gi|189234707|ref|XP_001812695.1|/6.67648e-78/PREDICTED: similar to conserved hypothetical protein [Tribolium castaneum]
BGIBMGA011759-TA	732.72	7.34	-6.64134	0	0	gi|290563289|ref|NP_001166768.1|/2.18804e-90/cuticular protein hypothetical 9 [Bombyx mori]
BGIBMGA011555-TA	33.79	0.35	-6.5931	4.78e-56	9.38e-55	gi|260907912|gb|ACX53757.1|/1.14757e-64/DUF233 protein [Heliothis virescens]
BGIBMGA004176-TA	295.14	3.32	-6.47407	0	0	gi|270010165|gb|EFA06613.1|/9.92622e-77/hypothetical protein TcasGA2_TC009528 [Tribolium castaneum]
BGIBMGA012606-TA	4799.94	58.75	-6.35228	0	0	gi|156349174|ref|XP_001621948.1|/2.22284e-06/hypothetical protein NEMVEDRAFT_v1g143109 [Nematostella vectensis]
BGIBMGA000337-TA	951.84	13.81	-6.10693	0	0	gi|290558788|ref|NP_001166718.1|/3.40082e-82/cuticular protein RR-1 motif 33 [Bombyx mori]
BGIBMGA006816-TA	71.05	1.05	-6.08037	8.86e-114	2.09e-112	gi|170041953|ref|XP_001848709.1|/0/carbamoyl-phosphate synthase large chain [Culex quinquefasciatus]
BGIBMGA008949-TA	1808.28	30.6	-5.88494	0	0	gi|242009020|ref|XP_002425291.1|/5.71239e-79/paramyosin, putative [Pediculus humanus corporis]
BGIBMGA008136-TA	174.57	2.97	-5.8772	3.68e-274	9.98e-273	gi|290560871|ref|NP_001166630.1|/0/cuticular protein RR-2 motif 143 [Bombyx mori]
BGIBMGA005407-TA	70.22	1.22	-5.84693	6.96e-111	1.64e-109	gi|270014142|gb|EFA10590.1|/5.6492e-105/hypothetical protein TcasGA2_TC012848 [Tribolium castaneum]
BGIBMGA011094-TA	785.22	14.16	-5.7932	0	0	gi|158290235|ref|XP_001688348.1|/7.5163e-54/AGAP003037-PA [Anopheles gambiae str. PEST]
BGIBMGA002963-TA	680.22	12.41	-5.77643	0	0	gi|24762312|gb|AAL38051.2|/0/chitin synthase [Manduca sexta]
BGIBMGA001235-TA	17.39	0.35	-5.63476	5.86e-28	9.12e-27	gi|290560920|ref|NP_001166803.1|/1.04843e-114/GTP cyclohydrolase I isoform A [Bombyx mori]
BGIBMGA009036-TA	22.19	0.52	-5.41525	8.59e-35	1.46e-33	gi|118788946|ref|XP_317093.3|/8.2841e-40/spaetzle-like protein (AGAP008360-PA) [Anopheles gambiae str. PEST]
BGIBMGA005397-TA	163.31	3.85	-5.40661	5.15e-248	1.38e-246	gi|290560832|ref|NP_001166772.1|/3.97074e-50/cuticular protein hypothetical 5 [Bombyx mori]
BGIBMGA006377-TA	14.57	0.35	-5.3795	3.47e-23	5.07e-22	-
BGIBMGA000619-TA	26.5	0.7	-5.24249	8.69e-41	1.55e-39	gi|169234934|ref|NP_001108408.1|/1.27353e-64/FK506-binding protein [Bombyx mori]
BGIBMGA003676-TA	55.82	1.57	-5.15195	8.58e-84	1.9e-82	gi|156555592|ref|XP_001605229.1|/0/PREDICTED: similar to conserved hypothetical protein [Nasonia vitripennis]
BGIBMGA009874-TA	11.92	0.35	-5.08989	1.01e-18	1.32e-17	gi|301069200|dbj|BAJ11979.1|/0/carboxyl/cholinesterase 7 [Bombyx mori]
BGIBMGA003510-TA	28.82	0.87	-5.04991	1.88e-43	3.43e-42	gi|270015577|gb|EFA12025.1|/1.11045e-171/hypothetical protein TcasGA2_TC001440 [Tribolium castaneum]
BGIBMGA003062-TA	11.43	0.35	-5.02933	6.87e-18	8.78e-17	gi|290563229|ref|NP_001166694.1|/1.05836e-58/cuticular protein RR-2 motif 63 [Bombyx mori]
BGIBMGA007729-TA	10.77	0.35	-4.94352	8.81e-17	1.11e-15	gi|160333383|ref|NP_001103823.1|/0/serine protease inhibitor 6 [Bombyx mori]
BGIBMGA010338-TA	24.18	0.87	-4.79666	1.02e-35	1.77e-34	gi|195577377|ref|XP_002078547.1|/0/GD22468 [Drosophila simulans]
BGIBMGA012872-TA	18.88	0.7	-4.75336	4.82e-28	7.56e-27	gi|186909546|gb|ACC94296.1|/0/glucose oxidase-like enzyme [Helicoverpa armigera]
BGIBMGA007045-TA	22.86	0.87	-4.71567	1.61e-33	2.69e-32	gi|270003643|gb|EFA00091.1|/7.62035e-151/hypothetical protein TcasGA2_TC002906 [Tribolium castaneum]
BGIBMGA005261-TA	42.4	1.75	-4.59864	2.77e-60	5.53e-59	gi|194749703|ref|XP_001957278.1|/1.46795e-28/GF24132 [Drosophila ananassae]
BGIBMGA012351-TA	185	8.22	-4.49224	2.22e-254	5.98e-253	gi|156537793|ref|XP_001608054.1|/9.26845e-120/PREDICTED: similar to ENSANGP00000013517 [Nasonia vitripennis]
BGIBMGA001091-TA	40.08	1.92	-4.3837	2.04e-55	3.97e-54	gi|189236526|ref|XP_975464.2|/0/PREDICTED: similar to f-spondin [Tribolium castaneum]
BGIBMGA008339-TA	7.29	0.35	-4.38049	5.07e-11	3.8e-10	gi|270006002|gb|EFA02450.1|/1.49436e-26/hypothetical protein TcasGA2_TC008137 [Tribolium castaneum]
BGIBMGA006213-TA	46.54	2.27	-4.35771	6.87e-64	1.4e-62	gi|283826817|gb|ADB43610.1|/0/chitin deacetylase 1 [Helicoverpa armigera]
BGIBMGA000339-TA	10.6	0.52	-4.34941	1.87e-15	2.27e-14	gi|290563466|ref|NP_001166720.1|/2.01648e-56/cuticular protein RR-1 motif 31 [Bombyx mori]
BGIBMGA005105-TA	17.39	0.87	-4.3211	1.54e-24	2.31e-23	gi|91087473|ref|XP_967595.1|/9.68336e-74/PREDICTED: similar to conserved hypothetical protein [Tribolium castaneum]
BGIBMGA013119-TA	6.79	0.35	-4.27798	3.29e-10	2.36e-09	gi|48116446|ref|XP_393189.1|/1.07178e-111/PREDICTED: similar to CG17370-PA, isoform A isoform 1 [Apis mellifera]
BGIBMGA012122-TA	13.42	0.7	-4.26089	4.64e-19	6.1e-18	gi|257480049|gb|ACV60238.1|/3.42003e-172/antennal esterase CXE11 [Spodoptera littoralis]
BGIBMGA003626-TA	6.62	0.35	-4.2414	6.12e-10	4.33e-09	gi|242008186|ref|XP_002424892.1|/2.40173e-82/conserved hypothetical protein [Pediculus humanus corporis]
BGIBMGA006732-TA	15.24	0.87	-4.1307	4.76e-21	6.68e-20	gi|156548326|ref|XP_001603070.1|/1.57434e-89/PREDICTED: similar to ENSANGP00000015743 [Nasonia vitripennis]
BGIBMGA006085-TA	6.13	0.35	-4.13046	3.92e-09	2.63e-08	gi|195577165|ref|XP_002078443.1|/0/GD22532 [Drosophila simulans]
BGIBMGA004585-TA	67.08	3.85	-4.12295	3.49e-88	7.82e-87	gi|112983746|ref|NP_001037309.1|/0/vitellogenin precursor [Bombyx mori]
BGIBMGA002114-TA	24.35	1.4	-4.12042	7.08e-33	1.18e-31	gi|242020772|ref|XP_002430825.1|/0/laminin A chain, putative [Pediculus humanus corporis]
BGIBMGA000402-TA	12.09	0.7	-4.11032	6.48e-17	8.23e-16	gi|110749036|ref|XP_393246.3|/6.00309e-87/PREDICTED: similar to Multiple inositol polyphosphate phosphatase 1 CG4123-PA, isoform A [Apis mellifera]
BGIBMGA007861-TA	61.94	3.67	-4.07702	6.84e-81	1.5e-79	gi|242017800|ref|XP_002429374.1|/3.49661e-88/collagen alpha-1 precursor, putative [Pediculus humanus corporis]
BGIBMGA004693-TA	35.44	2.1	-4.07692	6.48e-47	1.21e-45	gi|242024780|ref|XP_002432804.1|/3.09284e-10/conserved hypothetical protein [Pediculus humanus corporis]
BGIBMGA008317-TA	5.8	0.35	-4.05063	1.34e-08	8.58e-08	gi|194293937|gb|AAY25024.2|/0/amyloid precursor protein [Manduca sexta]
BGIBMGA012515-TA	5.8	0.35	-4.05063	1.34e-08	8.57e-08	gi|114052392|ref|NP_001040509.1|/0/S-adenosylmethionine synthetase [Bombyx mori]
BGIBMGA000031-TA	42.73	2.62	-4.02761	9.05e-56	1.77e-54	gi|220983689|dbj|BAH11147.1|/0/ebony protein [Bombyx mori]
BGIBMGA004194-TA	53.83	3.32	-4.01916	8.88e-70	1.84e-68	gi|134252572|gb|ABO65045.1|/1.09216e-177/beta-hexosaminidase [Ostrinia furnacalis]
BGIBMGA011779-TA	11.26	0.7	-4.00771	1.39e-15	1.71e-14	gi|91090165|ref|XP_972645.1|/5.81554e-46/PREDICTED: similar to prefoldin, subunit, putative [Tribolium castaneum]
BGIBMGA005524-TA	8.12	0.52	-3.9649	1.94e-11	1.5e-10	gi|156550849|ref|XP_001601549.1|/1.72431e-137/PREDICTED: similar to UNC93A protein, putative [Nasonia vitripennis]
BGIBMGA002211-TA	62.44	4.02	-3.9572	8.22e-80	1.79e-78	gi|112982796|ref|NP_001037546.1|/1.19822e-101/glutathione S-transferase delta 3 [Bombyx mori]
BGIBMGA007900-TA	16.23	1.05	-3.9502	1.01e-21	1.44e-20	gi|270297188|ref|NP_001161909.1|/2.96856e-90/cuticular protein analogous to peritrophins 3-A2 [Tribolium castaneum]
BGIBMGA000388-TA	841.2	54.9	-3.93757	0	0	gi|284413718|ref|NP_001165114.1|/3.54258e-114/collagen [Bombyx mori]
BGIBMGA010465-TA	7.95	0.52	-3.93437	3.57e-11	2.7e-10	gi|156545830|ref|XP_001606211.1|/0/PREDICTED: similar to ceramidase [Nasonia vitripennis]
BGIBMGA010179-TA	42.73	2.8	-3.93175	7.6e-55	1.46e-53	gi|194277477|gb|ACF39403.1|/3.16943e-45/takeout-like protein 3 [Epiphyas postvittana]
BGIBMGA009360-TA	5.3	0.35	-3.92057	8.43e-08	5e-07	gi|114050725|ref|NP_001040352.1|/1.64803e-72/translation initiation factor 1a [Bombyx mori]
BGIBMGA002018-TA	26.17	1.75	-3.90249	6.1e-34	1.02e-32	gi|157119736|ref|XP_001659481.1|/0/laminin A chain, putative [Aedes aegypti]
BGIBMGA011529-TA	5.13	0.35	-3.87353	1.55e-07	9.03e-07	gi|158287191|ref|XP_309276.4|/4.83066e-68/Anopheles gambiae str. PEST AGAP012447-PA [Anopheles gambiae str. PEST]
BGIBMGA005977-TA	7.45	0.52	-3.84066	2.21e-10	1.61e-09	gi|114052520|ref|NP_001040251.1|/5.40066e-123/C-type lectin 5 [Bombyx mori]
BGIBMGA000691-TA	92.25	6.47	-3.83371	1.92e-114	4.55e-113	gi|156554651|ref|XP_001605364.1|/3.68723e-63/PREDICTED: similar to ENSANGP00000009498 [Nasonia vitripennis]
BGIBMGA014563-TA	21.86	1.57	-3.79946	5.28e-28	8.27e-27	gi|170044529|ref|XP_001849897.1|/2.68773e-61/nucleolar protein 66 [Culex quinquefasciatus]
BGIBMGA000222-TA	21.86	1.57	-3.79946	5.28e-28	8.25e-27	gi|194743940|ref|XP_001954456.1|/2.55414e-108/GF18270 [Drosophila ananassae]
BGIBMGA002590-TA	4.8	0.35	-3.77761	5.22e-07	2.9e-06	gi|112982755|ref|NP_001036905.1|/9.62902e-137/myocyte enhancing factor 2 isoform A [Bombyx mori]
BGIBMGA007397-TA	7.12	0.52	-3.77529	7.39e-10	5.2e-09	gi|242006960|ref|XP_002424310.1|/3.07886e-14/conserved hypothetical protein [Pediculus humanus corporis]
BGIBMGA010787-TA	6.79	0.52	-3.70683	2.46e-09	1.67e-08	gi|242017995|ref|XP_002429469.1|/1.36977e-08/Rho-associated protein kinase, putative [Pediculus humanus corporis]
BGIBMGA014157-TA	27.33	2.1	-3.70202	4.98e-34	8.39e-33	gi|189238701|ref|XP_968537.2|/0/PREDICTED: similar to Rs1 CG2173-PA [Tribolium castaneum]
BGIBMGA003645-TA	4.47	0.35	-3.67485	1.74e-06	9.15e-06	gi|91093875|ref|XP_975811.1|/5.17759e-113/PREDICTED: similar to GA21085-PA isoform 2 [Tribolium castaneum]
BGIBMGA008910-TA	44.39	3.5	-3.66481	5.82e-54	1.1e-52	gi|112983046|ref|NP_001036933.1|/0/molting fluid carboxypeptidase A [Bombyx mori]
BGIBMGA011489-TA	28.65	2.27	-3.65777	2.91e-35	5e-34	gi|66501107|ref|XP_392186.2|/1.56633e-172/PREDICTED: similar to CG10019-PA isoform 1 [Apis mellifera]
BGIBMGA012334-TA	61.12	4.9	-3.64079	2.41e-73	5.1e-72	gi|157107392|ref|XP_001649758.1|/1.11801e-28/hypothetical protein AaeL_AAEL014852 [Aedes aegypti]
BGIBMGA003950-TA	8.61	0.7	-3.62059	2.2e-11	1.69e-10	gi|66530106|ref|XP_623912.1|/6.39081e-126/PREDICTED: similar to CG6293-PA [Apis mellifera]
BGIBMGA007678-TA	378.45	30.77	-3.62051	0	0	gi|121582324|ref|NP_001073566.1|/2.28781e-105/cuticular protein analogous to peritrophins 3-B [Tribolium castaneum]
BGIBMGA000235-TA	8.45	0.7	-3.59352	3.98e-11	3e-10	gi|156402905|ref|XP_001639830.1|/4.08945e-116/predicted protein [Nematostella vectensis]
BGIBMGA009978-TA	10.43	0.87	-3.58358	2e-13	1.99e-12	-
BGIBMGA011090-TA	4.14	0.35	-3.5642	5.78e-06	2.86e-05	gi|170057764|ref|XP_001864626.1|/6.62092e-114/organic cation transporter [Culex quinquefasciatus]
BGIBMGA011461-TA	4.14	0.35	-3.5642	5.78e-06	2.86e-05	gi|66523693|ref|XP_624376.1|/9.58294e-147/PREDICTED: similar to Replication factor C subunit 3 (Replication factor C 38 kDa subunit) (RFC38) (Activator 1 38 kDa subunit) (A1 38 kDa subunit) (RF-C 38 kDa subunit) [Apis mellifera]
BGIBMGA010008-TA	10.27	0.87	-3.56128	3.61e-13	3.39e-12	-
BGIBMGA008360-TA	29.81	2.62	-3.50816	1.95e-35	3.37e-34	gi|289740145|gb|ADD18820.1|/1.46603e-31/gamma-interferon inducible lysosomal thiol reductase [Glossina morsitans morsitans]
BGIBMGA002090-TA	3.97	0.35	-3.50371	1.05e-05	5.01e-05	gi|195589376|ref|XP_002084428.1|/4.54713e-54/GD12837 [Drosophila simulans]
BGIBMGA009614-TA	135.65	12.07	-3.49039	3.12e-155	7.64e-154	gi|160333474|ref|NP_001103767.1|/9.92704e-119/lysosomal thiol reductase IP30 isoform 2 [Bombyx mori]
BGIBMGA000915-TA	17.22	1.57	-3.45525	8.87e-21	1.24e-19	gi|12657593|dbj|BAB21565.1|/1.3403e-59/laminin [Bombyx mori]
BGIBMGA000563-TA	139.95	13.29	-3.3965	2.4e-156	5.94e-155	gi|223890158|ref|NP_001138794.1|/0/tyrosine hydroxylase [Bombyx mori]
BGIBMGA006803-TA	10.93	1.05	-3.37983	2.02e-13	2e-12	gi|47551115|ref|NP_999732.1|/2.33347e-10/integrin beta G subunit [Strongylocentrotus purpuratus]
BGIBMGA000930-TA	3.64	0.35	-3.37851	3.42e-05	0.000150839	gi|66547006|ref|XP_396195.2|/0/PREDICTED: similar to Imitation SWI CG8625-PA, isoform A isoform 1 [Apis mellifera]
BGIBMGA010568-TA	5.3	0.52	-3.34941	5.08e-07	2.83e-06	gi|110757034|ref|XP_394598.3|/1.51319e-139/PREDICTED: similar to stumps CG31317-PA, isoform A [Apis mellifera]
BGIBMGA000757-TA	12.42	1.22	-3.34771	5.98e-15	7.16e-14	gi|156552567|ref|XP_001599465.1|/7.1027e-62/PREDICTED: similar to programmed cell death protein 11 (pre-rrna processing protein rrp5) [Nasonia vitripennis]
BGIBMGA005119-TA	6.96	0.7	-3.31366	7.91e-09	5.2e-08	gi|91087471|ref|XP_967522.1|/0/PREDICTED: similar to CG5639 CG5639-PA [Tribolium castaneum]
BGIBMGA004251-TA	6.96	0.7	-3.31366	7.91e-09	5.2e-08	gi|114052146|ref|NP_001040457.1|/0/ornithine decarboxylase [Bombyx mori]
BGIBMGA012045-TA	6.96	0.7	-3.31366	7.91e-09	5.19e-08	gi|153792507|ref|NP_001093276.1|/4.05261e-39/small nuclear ribonucleoprotein protein F [Bombyx mori]
BGIBMGA006171-TA	3.48	0.35	-3.31366	6.15e-05	0.000257711	gi|270006595|gb|EFA03043.1|/3.27169e-155/hypothetical protein TcasGA2_TC010469 [Tribolium castaneum]
BGIBMGA009276-TA	12.09	1.22	-3.30886	1.9e-14	2.26e-13	gi|38570373|gb|AAR24625.1|/0/tryptophan oxygenase [Plodia interpunctella]
BGIBMGA009990-TA	35.28	3.67	-3.265	3.36e-39	5.92e-38	gi|223671384|tpd|FAA00644.1|/0/TPA: putative cuticle protein [Bombyx mori]
BGIBMGA004689-TA	3.31	0.35	-3.2414	0.000110181	0.000439953	gi|270013516|gb|EFA09964.1|/0/hypothetical protein TcasGA2_TC012121 [Tribolium castaneum]
BGIBMGA001462-TA	6.62	0.7	-3.2414	2.52e-08	1.58e-07	gi|91077074|ref|XP_969460.1|/3.85418e-46/PREDICTED: similar to CG3823 CG3823-PA [Tribolium castaneum]
BGIBMGA010873-TA	3.31	0.35	-3.2414	0.000110181	0.000439646	gi|156544391|ref|XP_001607439.1|/3.08838e-06/PREDICTED: hypothetical protein [Nasonia vitripennis]
BGIBMGA004663-TA	3.31	0.35	-3.2414	0.000110181	0.000439339	gi|194765641|ref|XP_001964935.1|/3.81094e-112/GF22826 [Drosophila ananassae]
BGIBMGA009685-TA	4.8	0.52	-3.20645	2.9e-06	1.49e-05	gi|270010528|gb|EFA06976.1|/1.62606e-12/hypothetical protein TcasGA2_TC009936 [Tribolium castaneum]
BGIBMGA010925-TA	3.15	0.35	-3.16993	0.000196776	0.000748089	gi|270014200|gb|EFA10648.1|/1.08739e-103/hypothetical protein TcasGA2_TC016285 [Tribolium castaneum]
BGIBMGA011490-TA	3.15	0.35	-3.16993	0.000196776	0.000747592	gi|110749730|ref|XP_001121207.1|/0/PREDICTED: similar to mutS homolog 2 [Apis mellifera]
BGIBMGA000856-TA	3.15	0.35	-3.16993	0.000196776	0.000747095	gi|66548084|ref|XP_624440.1|/1.39468e-95/PREDICTED: similar to CG16959-PA, isoform A, partial [Apis mellifera]
BGIBMGA007629-TA	7.78	0.87	-3.16068	2.24e-09	1.52e-08	gi|112984532|ref|NP_001037203.1|/0/innexin 2 [Bombyx mori]
BGIBMGA005635-TA	7.62	0.87	-3.1307	3.96e-09	2.65e-08	gi|114050755|ref|NP_001040152.1|/1.05476e-43/Sr protein [Bombyx mori]
BGIBMGA007973-TA	6.13	0.7	-3.13046	1.41e-07	8.21e-07	gi|66513676|ref|XP_624221.1|/1.32561e-29/PREDICTED: similar to CG11750-PA [Apis mellifera]
BGIBMGA003273-TA	16.56	1.92	-3.10852	2.51e-18	3.24e-17	gi|183979254|dbj|BAG30788.1|/4.13994e-78/similar to CG13676-PA [Papilio xuthus]
BGIBMGA005179-TA	5.96	0.7	-3.08989	2.49e-07	1.42e-06	gi|189240764|ref|XP_001807564.1|/6.07682e-60/PREDICTED: similar to vitellogenin-1 [Tribolium castaneum]
BGIBMGA011964-TA	5.96	0.7	-3.08989	2.49e-07	1.42e-06	gi|195123003|ref|XP_002005999.1|/5.5025e-116/GI18787 [Drosophila mojavensis]
BGIBMGA010808-TA	11.92	1.4	-3.08989	1.7e-13	1.71e-12	gi|195450991|ref|XP_002072721.1|/1.48392e-26/GK13755 [Drosophila willistoni]
BGIBMGA006250-TA	7.29	0.87	-3.06683	1.23e-08	7.92e-08	gi|270001289|gb|EEZ97736.1|/0/protocadherin 15 [Tribolium castaneum]
BGIBMGA001452-TA	13.08	1.57	-3.05853	1.54e-14	1.83e-13	gi|195048608|ref|XP_001992562.1|/1.69391e-08/GH24821 [Drosophila grimshawi]
BGIBMGA004982-TA	4.31	0.52	-3.0511	1.61e-05	7.49e-05	gi|242024722|ref|XP_002432775.1|/1.80924e-53/Polyglutamine-binding protein, putative [Pediculus humanus corporis]
BGIBMGA001175-TA	12.75	1.57	-3.02166	4.73e-14	5.34e-13	gi|110764013|ref|XP_624077.2|/2.33357e-133/PREDICTED: similar to Apoptosis inhibitor 5 (API-5) (AAC-11) [Apis mellifera]
BGIBMGA004991-TA	119.75	14.86	-3.01052	9.15e-120	2.2e-118	gi|157107211|ref|XP_001649675.1|/3.13329e-50/hypothetical protein AaeL_AAEL014823 [Aedes aegypti]
BGIBMGA007495-TA	12.26	1.57	-2.96512	2.52e-13	2.45e-12	-
BGIBMGA009249-TA	10.93	1.4	-2.96479	4.9e-12	3.97e-11	gi|290560655|ref|NP_001166838.1|/9.76088e-168/nucleosome assembly protein isoform 1 [Bombyx mori]
BGIBMGA009442-TA	6.79	0.87	-2.96432	6.64e-08	3.97e-07	gi|115623617|ref|XP_780140.2|/3.86384e-36/PREDICTED: similar to OTTHUMP00000065631 [Strongylocentrotus purpuratus]
BGIBMGA004577-TA	35.44	4.55	-2.96144	5.23e-36	9.08e-35	gi|201023283|ref|NP_001128387.1|/0/scavenger receptor type C [Bombyx mori]
BGIBMGA014215-TA	9.44	1.22	-2.95191	1.67e-10	1.23e-09	gi|290565748|ref|NP_001166865.1|/0/origin recognition complex subunit 5 [Bombyx mori]
BGIBMGA008307-TA	91.59	12.07	-2.92376	2.09e-89	4.73e-88	gi|195428960|ref|XP_002062532.1|/6.76832e-53/GK17589 [Drosophila willistoni]
BGIBMGA012558-TA	18.55	2.45	-2.92057	2.92e-19	3.91e-18	gi|270002773|gb|EEZ99220.1|/0/timeout [Tribolium castaneum]
BGIBMGA013260-TA	29.98	4.02	-2.89873	4.92e-30	7.95e-29	gi|290563478|ref|NP_001166821.1|/1.58007e-105/phosphatidylethanolamine binding protein isoform 1 [Bombyx mori]
BGIBMGA013200-TA	6.46	0.87	-2.89245	2.02e-07	1.17e-06	gi|66552883|ref|XP_625026.1|/1.24712e-91/PREDICTED: similar to CG2656-PA [Apis mellifera]
BGIBMGA012690-TA	57.8	7.87	-2.87663	4.2e-56	8.28e-55	gi|270016043|gb|EFA12491.1|/0/hypothetical protein TcasGA2_TC012891 [Tribolium castaneum]
BGIBMGA012488-TA	5.13	0.7	-2.87353	4.12e-06	2.06e-05	gi|189234400|ref|XP_974965.2|/0/PREDICTED: similar to SP1070 CG9138-PA [Tribolium castaneum]
BGIBMGA007550-TA	5.13	0.7	-2.87353	4.12e-06	2.06e-05	gi|91083575|ref|XP_968060.1|/2.24724e-53/PREDICTED: similar to predicted protein [Tribolium castaneum]
BGIBMGA001736-TA	5.13	0.7	-2.87353	4.12e-06	2.06e-05	gi|47217262|emb|CAG01485.1|/2.40366e-44/unnamed protein product [Tetraodon nigroviridis]
BGIBMGA008934-TA	3.81	0.52	-2.87321	8.68e-05	0.000352318	gi|91088857|ref|XP_971416.1|/1.80584e-109/PREDICTED: similar to CG14590 CG14590-PA [Tribolium castaneum]
BGIBMGA000249-TA	26.5	3.67	-2.85214	2.69e-26	4.15e-25	gi|290560897|ref|NP_001166643.1|/7.2768e-41/cuticular protein RR-2 motif 127 [Bombyx mori]
BGIBMGA008758-TA	14.74	2.1	-2.81128	4.93e-15	5.93e-14	gi|189234599|ref|XP_001815375.1|/5.31244e-34/PREDICTED: similar to 9630041N07Rik protein [Tribolium castaneum]
BGIBMGA006839-TA	74.7	10.67	-2.80755	2.89e-70	6.04e-69	gi|162951901|ref|NP_001106080.1|/0/nuclear hormone receptor E75 isoform B [Bombyx mori]
BGIBMGA004573-TA	65.42	9.44	-2.79287	2.15e-61	4.32e-60	gi|114050793|ref|NP_001040405.1|/1.58775e-35/small nuclear ribonucleoprotein G [Bombyx mori]
BGIBMGA001836-TA	246.95	35.85	-2.78417	3.02e-226	7.94e-225	gi|242015135|ref|XP_002428229.1|/0/Thrombospondin-3 precursor, putative [Pediculus humanus corporis]
BGIBMGA003607-TA	5.96	0.87	-2.77623	1.05e-06	5.62e-06	gi|91083035|ref|XP_974782.1|/0/PREDICTED: similar to serine/threonine protein kinase [Tribolium castaneum]
BGIBMGA008851-TA	5.96	0.87	-2.77623	1.05e-06	5.62e-06	gi|198474190|ref|XP_002132646.1|/9.64133e-166/GA25777 [Drosophila pseudoobscura pseudoobscura]
BGIBMGA000140-TA	14.08	2.1	-2.74519	4.3e-14	4.89e-13	gi|270003174|gb|EEZ99621.1|/2.21527e-149/hypothetical protein TcasGA2_TC002139 [Tribolium castaneum]
BGIBMGA011309-TA	3.48	0.52	-2.7425	0.000261594	0.00097952	gi|189242026|ref|XP_968092.2|/2.69115e-115/PREDICTED: similar to GA19313-PA [Tribolium castaneum]
BGIBMGA011556-TA	98.71	14.86	-2.73176	1.09e-89	2.48e-88	gi|260907912|gb|ACX53757.1|/1.35646e-82/DUF233 protein [Heliothis virescens]
BGIBMGA007942-TA	30.81	4.72	-2.70654	8.76e-29	1.39e-27	gi|112983394|ref|NP_001036989.1|/3.31174e-113/casein kinase 2 beta subunit [Bombyx mori]
BGIBMGA000910-TA	19.38	2.97	-2.70603	1.28e-18	1.67e-17	gi|12657593|dbj|BAB21565.1|/0/laminin [Bombyx mori]
BGIBMGA010765-TA	4.47	0.7	-2.67485	3.69e-05	0.000161695	gi|91089939|ref|XP_973211.1|/0/PREDICTED: similar to CG34355 CG34355-PA [Tribolium castaneum]
BGIBMGA014040-TA	7.78	1.22	-2.67289	3.93e-08	2.41e-07	gi|91083001|ref|XP_974458.1|/0/PREDICTED: similar to collagen alpha-2(IV) chain [Tribolium castaneum]
BGIBMGA000828-TA	7.78	1.22	-2.67289	3.93e-08	2.41e-07	gi|170046023|ref|XP_001850585.1|/0/DNA replication licensing factor Mcm6 [Culex quinquefasciatus]
BGIBMGA013116-TA	219.62	34.62	-2.66533	3.46e-192	8.78e-191	gi|114050749|ref|NP_001040108.1|/0/chaperonin subunit 6a zeta [Bombyx mori]
BGIBMGA007255-TA	48.53	7.69	-2.65782	1.24e-43	2.27e-42	gi|189239925|ref|XP_972183.2|/1.76062e-109/PREDICTED: similar to yellow-h [Tribolium castaneum]
BGIBMGA001546-TA	26.5	4.2	-2.65753	1.62e-24	2.43e-23	gi|157115226|ref|XP_001658153.1|/0/dynein heavy chain [Aedes aegypti]
BGIBMGA011441-TA	5.47	0.87	-2.65245	5.3e-06	2.63e-05	-
BGIBMGA003512-TA	19.54	3.15	-2.63301	2.81e-18	3.62e-17	gi|112983036|ref|NP_001037073.1|/0/glucosidase [Bombyx mori]
BGIBMGA005070-TA	62.61	10.14	-2.62634	3.93e-55	7.65e-54	gi|91086799|ref|XP_973439.1|/2.33895e-112/PREDICTED: similar to mannosyltransferase 1, putative [Tribolium castaneum]
BGIBMGA013201-TA	98.05	16.09	-2.60735	9.39e-85	2.09e-83	gi|148298752|ref|NP_001091764.1|/3.57555e-144/14-3-3 epsilon protein [Bombyx mori]
BGIBMGA001149-TA	50.02	8.22	-2.60529	5.38e-44	9.85e-43	gi|87248445|gb|ABD36275.1|/0/yellow protein [Bombyx mori]
BGIBMGA008212-TA	11.59	1.92	-2.5937	3.4e-11	2.58e-10	gi|262034609|gb|ACY06929.1|/1.59015e-27/putative cuticle protein CPG51 [Bombyx mori]
BGIBMGA006569-TA	21.03	3.5	-2.58702	3.23e-19	4.29e-18	gi|300116407|ref|NP_001177850.1|/1.13762e-153/hypothetical protein LOC412986 [Apis mellifera]
BGIBMGA006510-TA	73.54	12.24	-2.58693	1.98e-63	4e-62	gi|56462256|gb|AAV91411.1|/8.59964e-61/myosin 1 light chain [Lonomia obliqua]
BGIBMGA012309-TA	34.62	5.77	-2.58496	1.18e-30	1.92e-29	gi|91083881|ref|XP_967558.1|/1.19973e-104/PREDICTED: similar to AGAP008849-PA isoform 1 [Tribolium castaneum]
BGIBMGA014045-TA	12.59	2.1	-2.58382	5.15e-12	4.16e-11	gi|194753345|ref|XP_001958974.1|/0/GF12287 [Drosophila ananassae]
BGIBMGA011573-TA	753.92	126.25	-2.57813	0	0	gi|114052484|ref|NP_001040250.1|/4.23071e-52/kazal-type proteinase inhibitor [Bombyx mori]
BGIBMGA002346-TA	4.14	0.7	-2.5642	0.00010777	0.000430928	gi|156538234|ref|XP_001602190.1|/0/PREDICTED: similar to ENSANGP00000017163 [Nasonia vitripennis]
BGIBMGA000128-TA	13.42	2.27	-2.56362	1.32e-12	1.14e-11	gi|270004161|gb|EFA00609.1|/5.53733e-12/hypothetical protein TcasGA2_TC003484 [Tribolium castaneum]
BGIBMGA009801-TA	6.13	1.05	-2.5455	2.23e-06	1.16e-05	gi|260907998|gb|ACX53798.1|/4.13654e-69/aldo-keto reductase [Heliothis virescens]
BGIBMGA000131-TA	8.12	1.4	-2.53605	4.85e-08	2.94e-07	gi|157103547|ref|XP_001648027.1|/0/valyl-tRNA synthetase [Aedes aegypti]
BGIBMGA002660-TA	89.11	15.56	-2.51775	3.11e-74	6.63e-73	gi|170045448|ref|XP_001850321.1|/7.79742e-157/glycoside hydrolase [Culex quinquefasciatus]
BGIBMGA001037-TA	42.9	7.52	-2.51217	1.74e-36	3.04e-35	gi|270006203|gb|EFA02651.1|/0/hypothetical protein TcasGA2_TC008372 [Tribolium castaneum]
BGIBMGA009795-TA	46.71	8.22	-2.50652	1.71e-39	3.04e-38	gi|158294413|ref|XP_315584.3|/1.05902e-31/AGAP005576-PA [Anopheles gambiae str. PEST]
BGIBMGA014201-TA	16.73	2.97	-2.4939	5.69e-15	6.82e-14	gi|91084907|ref|XP_969916.1|/0/PREDICTED: similar to aldehyde dehydrogenase [Tribolium castaneum]
BGIBMGA002654-TA	8.61	1.57	-2.45525	3.42e-08	2.1e-07	gi|91092858|ref|XP_969365.1|/5.56224e-133/PREDICTED: similar to ATP-dependent RNA helicase DDX51 [Tribolium castaneum]
BGIBMGA002840-TA	15.24	2.8	-2.44436	1.73e-13	1.74e-12	gi|66505329|ref|XP_392968.2|/0/PREDICTED: similar to CG17514-PA.3 [Apis mellifera]
BGIBMGA000829-TA	25.67	4.72	-2.44322	9.16e-22	1.3e-20	gi|229577321|ref|NP_001153352.1|/0/splicing factor 3b, subunit 3 [Nasonia vitripennis]
BGIBMGA007401-TA	11.26	2.1	-2.42275	3.24e-10	2.33e-09	gi|157123780|ref|XP_001660291.1|/2.30865e-78/hypothetical protein AaeL_AAEL009662 [Aedes aegypti]
BGIBMGA006180-TA	83.81	15.74	-2.41269	1.22e-66	2.5e-65	gi|91082981|ref|XP_974097.1|/1.09033e-152/PREDICTED: similar to polyamine oxidase [Tribolium castaneum]
BGIBMGA010887-TA	47.37	8.92	-2.40886	2.66e-38	4.68e-37	gi|270004722|gb|EFA01170.1|/2.31662e-08/hypothetical protein TcasGA2_TC010493 [Tribolium castaneum]
BGIBMGA008256-TA	27.82	5.25	-2.40573	4.29e-23	6.25e-22	gi|195029563|ref|XP_001987641.1|/0/GH22027 [Drosophila grimshawi]
BGIBMGA012510-TA	15.73	2.97	-2.40498	1.22e-13	1.27e-12	gi|22450123|emb|CAD33828.1|/1.03103e-85/glucosinolate sulphatase [Plutella xylostella]
BGIBMGA010141-TA	104.84	19.93	-2.39518	3.18e-82	7.01e-81	gi|290560924|ref|NP_001166688.1|/4.72793e-94/cuticular protein RR-2 motif 72 [Bombyx mori]
BGIBMGA007192-TA	360.73	69.24	-2.38124	1.48e-276	4.04e-275	gi|91083257|ref|XP_974124.1|/2.7677e-98/PREDICTED: similar to CG2972 CG2972-PA [Tribolium castaneum]
BGIBMGA011034-TA	5.47	1.05	-2.38115	1.78e-05	8.23e-05	gi|182511220|ref|NP_001116821.1|/1.16464e-62/18 wheeler [Bombyx mori]
BGIBMGA003020-TA	20.04	3.85	-2.37995	7.88e-17	9.93e-16	gi|66519954|ref|XP_392911.2|/3.16318e-107/PREDICTED: similar to CG2950-PB, isoform B isoform 1 [Apis mellifera]
BGIBMGA004039-TA	45.38	8.74	-2.37635	3.47e-36	6.04e-35	gi|112983734|ref|NP_001037313.1|/1.75156e-85/50kDa lectin [Bombyx mori]
BGIBMGA004640-TA	30.81	5.95	-2.37244	5.1e-25	7.71e-24	gi|158292865|ref|XP_001688542.1|/6.39228e-23/AGAP005245-PC [Anopheles gambiae str. PEST]
BGIBMGA006207-TA	53.17	10.32	-2.36517	6.49e-42	1.17e-40	gi|157128382|ref|XP_001661430.1|/7.59706e-130/hypothetical protein AaeL_AAEL011109 [Aedes aegypti]
BGIBMGA011508-TA	4.47	0.87	-2.36119	0.000123307	0.000485245	gi|120444903|ref|NP_001073348.1|/4.86957e-179/chaperonin [Bombyx mori]
BGIBMGA002483-TA	19.71	3.85	-2.356	2.15e-16	2.67e-15	gi|110755876|ref|XP_394511.3|/1.97957e-141/PREDICTED: similar to echinus CG2904-PA [Apis mellifera]
BGIBMGA008841-TA	12.42	2.45	-2.34181	9.35e-11	6.91e-10	gi|122937791|gb|ABM68624.1|/1.00126e-71/AAEL007897-PA [Aedes aegypti]
BGIBMGA006613-TA	59.13	11.72	-2.33492	9.35e-46	1.73e-44	gi|270013414|gb|EFA09862.1|/6.40256e-17/hypothetical protein TcasGA2_TC012010 [Tribolium castaneum]
BGIBMGA011880-TA	44.06	8.74	-2.33376	1.87e-34	3.18e-33	gi|66550553|ref|XP_395159.2|/1.97675e-104/PREDICTED: similar to CG18473-PA [Apis mellifera]
BGIBMGA012965-TA	6.13	1.22	-2.32901	7.2e-06	3.5e-05	gi|110777202|ref|XP_624437.2|/1.64678e-29/PREDICTED: similar to Nardilysin precursor (N-arginine dibasic convertase) (NRD convertase) (NRD-C) isoform 2 [Apis mellifera]
BGIBMGA014134-TA	16.56	3.32	-2.31845	9.63e-14	1.03e-12	gi|91084933|ref|XP_970918.1|/3.1097e-90/PREDICTED: similar to DNA-directed RNA polymerase I largest subunit [Tribolium castaneum]
BGIBMGA005823-TA	41.57	8.39	-2.3088	3.35e-32	5.51e-31	gi|70905472|gb|AAZ14793.1|/1.34016e-33/33.6 kDa small heat shock protein [Choristoneura fumiferana]
BGIBMGA007281-TA	5.13	1.05	-2.28857	4.91e-05	0.000212088	gi|183979298|dbj|BAG30762.1|/0/similar to CG5304-PA [Papilio xuthus]
BGIBMGA007349-TA	5.13	1.05	-2.28857	4.91e-05	0.000211928	gi|253993196|gb|ACT52824.1|/0/heat shock protein 60 [Chilo suppressalis]
BGIBMGA009408-TA	5.96	1.22	-2.28843	1.19e-05	5.62e-05	gi|270006046|gb|EFA02494.1|/1.13375e-96/hypothetical protein TcasGA2_TC008189 [Tribolium castaneum]
BGIBMGA003660-TA	8.45	1.75	-2.2716	1.77e-07	1.03e-06	gi|270015158|gb|EFA11606.1|/1.72393e-69/hypothetical protein TcasGA2_TC014184 [Tribolium castaneum]
BGIBMGA004378-TA	4.97	1.05	-2.24286	8.11e-05	0.000334689	gi|66558248|ref|XP_624095.1|/1.223e-98/PREDICTED: similar to CG10657-PA isoform 1 [Apis mellifera]
BGIBMGA005074-TA	4.97	1.05	-2.24286	8.11e-05	0.000334447	gi|157137182|ref|XP_001663925.1|/3.84512e-41/hypothetical protein AaeL_AAEL013735 [Aedes aegypti]
BGIBMGA003411-TA	13.25	2.8	-2.24249	7.06e-11	5.26e-10	gi|66515966|ref|XP_396216.2|/8.68871e-43/PREDICTED: similar to corin isoform 1 [Apis mellifera]
BGIBMGA006905-TA	8.28	1.75	-2.24228	2.9e-07	1.64e-06	gi|270003719|gb|EFA00167.1|/7.23458e-166/hypothetical protein TcasGA2_TC002989 [Tribolium castaneum]
BGIBMGA007875-TA	5.63	1.22	-2.20625	3.22e-05	0.000142025	gi|156543126|ref|XP_001605599.1|/6.87233e-43/PREDICTED: similar to HLA-B associated transcript-2 [Nasonia vitripennis]
BGIBMGA010838-TA	4.8	1.05	-2.19265	0.000133299	0.000523127	-
BGIBMGA014140-TA	35.77	7.87	-2.18431	3.34e-26	5.15e-25	gi|270010989|gb|EFA07437.1|/5.83358e-72/hypothetical protein TcasGA2_TC008848 [Tribolium castaneum]
BGIBMGA013342-TA	100.86	22.21	-2.18307	6.3e-71	1.33e-69	gi|2498144|sp|Q25490.1|APLP_MANSE/0/RecName: Full=Apolipophorins; Contains: RecName: Full=Apolipophorin-2; AltName: Full=Apolipophorin II; AltName: Full=apoLp-2; Contains: RecName: Full=Apolipophorin-1; AltName: Full=Apolipophorin I; AltName: Full=apoLp-1
BGIBMGA004317-TA	7.12	1.57	-2.18111	3.13e-06	1.6e-05	gi|123434429|ref|XP_001308810.1|/8.19308e-07/hypothetical protein [Trichomonas vaginalis G3]
BGIBMGA005550-TA	8.61	1.92	-2.16491	3.11e-07	1.76e-06	gi|156548621|ref|XP_001608164.1|/4.40728e-70/PREDICTED: hypothetical protein isoform 1 [Nasonia vitripennis]
BGIBMGA003987-TA	5.47	1.22	-2.16466	5.25e-05	0.000222711	gi|195442832|ref|XP_002069150.1|/1.04151e-85/GK23691 [Drosophila willistoni]
BGIBMGA000347-TA	34.28	7.69	-2.15631	8.81e-25	1.33e-23	gi|223671145|tpd|FAA00524.1|/0/TPA: putative cuticle protein [Bombyx mori]
BGIBMGA003178-TA	10.1	2.27	-2.15359	3.13e-08	1.93e-07	gi|156548342|ref|XP_001603387.1|/2.42139e-176/PREDICTED: similar to CG3297-PB [Nasonia vitripennis]
BGIBMGA003960-TA	9.27	2.1	-2.14218	1.25e-07	7.36e-07	gi|91084493|ref|XP_971912.1|/4.24694e-164/PREDICTED: similar to AGAP002331-PA [Tribolium castaneum]
BGIBMGA001399-TA	26.17	5.95	-2.13695	4.46e-19	5.88e-18	gi|114051287|ref|NP_001040381.1|/0/fructose-1,6-bisphosphatase [Bombyx mori]
BGIBMGA009195-TA	31.97	7.34	-2.12287	8.91e-23	1.29e-21	gi|66517919|ref|XP_391853.2|/1.5949e-52/PREDICTED: similar to CG7442-PA [Apis mellifera]
BGIBMGA000154-TA	25.84	5.95	-2.11864	1.15e-18	1.5e-17	gi|270004467|gb|EFA00915.1|/1.65222e-57/hypothetical protein TcasGA2_TC003821 [Tribolium castaneum]
BGIBMGA003614-TA	9.11	2.1	-2.11706	2.03e-07	1.17e-06	gi|91082721|ref|XP_972476.1|/1.05771e-15/PREDICTED: similar to eiger CG12919-PA [Tribolium castaneum]
BGIBMGA005628-TA	26.33	6.12	-2.1051	7.57e-19	9.92e-18	gi|114050831|ref|NP_001040160.1|/0/uridine 5'-monophosphate synthase [Bombyx mori]
BGIBMGA009207-TA	16.4	3.85	-2.09077	3.63e-12	2.97e-11	gi|157113448|ref|XP_001657833.1|/0/hypothetical protein AaeL_AAEL006469 [Aedes aegypti]
BGIBMGA014046-TA	23.68	5.6	-2.08017	7.19e-17	9.11e-16	gi|91090288|ref|XP_971422.1|/0/PREDICTED: similar to CG8939 CG8939-PA [Tribolium castaneum]
BGIBMGA001842-TA	5.13	1.22	-2.07208	0.000138303	0.000542389	gi|156551555|ref|XP_001601024.1|/1.77878e-100/PREDICTED: similar to conserved hypothetical protein [Nasonia vitripennis]
BGIBMGA009495-TA	13.91	3.32	-2.06687	2.22e-10	1.61e-09	gi|112982853|ref|NP_001036917.1|/0/replication factor C subunit 2 [Bombyx mori]
BGIBMGA013413-TA	4064.08	973.25	-2.06205	0	0	gi|156763634|gb|ABU94676.1|/0/alpha-tubulin [Xestia c-nigrum]
BGIBMGA003152-TA	10.93	2.62	-2.06065	2.12e-08	1.33e-07	gi|270006558|gb|EFA03006.1|/2.1829e-151/hypothetical protein TcasGA2_TC010429 [Tribolium castaneum]
BGIBMGA013877-TA	24.02	5.77	-2.05759	7.48e-17	9.46e-16	gi|170035920|ref|XP_001845814.1|/1.14636e-92/conserved hypothetical protein [Culex quinquefasciatus]
BGIBMGA002532-TA	5.8	1.4	-2.05063	5.43e-05	0.00022936	gi|189234402|ref|XP_974971.2|/8.88004e-26/PREDICTED: similar to draper CG2086-PB [Tribolium castaneum]
BGIBMGA003199-TA	35.44	8.57	-2.04801	4.67e-24	6.89e-23	gi|38564807|gb|AAR23825.1|/0/dopa-decarboxylase [Antheraea pernyi]
BGIBMGA008930-TA	8.61	2.1	-2.03562	8.4e-07	4.56e-06	gi|157117728|ref|XP_001658908.1|/0/arginyl-tRNA synthetase [Aedes aegypti]
BGIBMGA004661-TA	43.56	10.67	-2.02944	6.79e-29	1.09e-27	gi|114051397|ref|NP_001040370.1|/1.56176e-46/small nuclear ribonucleoprotein E [Bombyx mori]
BGIBMGA006623-TA	7.12	1.75	-2.02452	8.47e-06	4.1e-05	gi|112983022|ref|NP_001037076.1|/3.83668e-169/C-type lectin 11 [Bombyx mori]
BGIBMGA002898-TA	7.78	1.92	-2.01866	3.36e-06	1.7e-05	gi|91090696|ref|XP_974756.1|/1.65895e-91/PREDICTED: similar to cop-coated vesicle membrane protein P24 [Tribolium castaneum]
BGIBMGA005664-TA	52.34	12.94	-2.01608	4.1e-34	6.94e-33	gi|112984260|ref|NP_001037458.1|/0/trehalase precursor [Bombyx mori]
BGIBMGA007040-TA	28.98	7.17	-2.01501	1.48e-19	2e-18	gi|56462380|gb|AAV91473.1|/2.84727e-16/hypothetical protein 38 [Lonomia obliqua]
BGIBMGA007902-TA	24.02	5.95	-2.01327	1.94e-16	2.43e-15	gi|270002194|gb|EEZ98641.1|/7.54872e-10/hypothetical protein TcasGA2_TC001169 [Tribolium castaneum]
BGIBMGA001271-TA	9.11	2.27	-2.00476	5.35e-07	2.96e-06	gi|270005700|gb|EFA02148.1|/2.6981e-15/hypothetical protein TcasGA2_TC007800 [Tribolium castaneum]
BGIBMGA006841-TA	6.29	1.57	-2.0023	3.42e-05	0.000150994	gi|91090284|ref|XP_971237.1|/2.57476e-98/PREDICTED: similar to a kinase anchor protein [Tribolium castaneum]
BGIBMGA007639-TA	6.29	1.57	-2.0023	3.42e-05	0.000150878	gi|114050789|ref|NP_001040156.1|/1.13094e-101/surfeit 4-like protein [Bombyx mori]
BGIBMGA001794-TA	6.96	1.75	-1.99173	1.35e-05	6.33e-05	gi|110766073|ref|XP_395379.3|/1.58881e-06/PREDICTED: similar to CG5065-PA [Apis mellifera]
BGIBMGA006815-TA	70.89	17.84	-1.99047	6.48e-45	1.19e-43	gi|255652865|ref|NP_001157373.1|/0/beta-galactosidase [Bombyx mori]
BGIBMGA006772-TA	30.31	7.69	-1.97874	6.29e-20	8.62e-19	gi|91090670|ref|XP_974410.1|/1.01903e-177/PREDICTED: similar to CG8545 CG8545-PA [Tribolium castaneum]
BGIBMGA014143-TA	5.47	1.4	-1.96611	0.000139143	0.000544191	gi|156550634|ref|XP_001604682.1|/4.10124e-138/PREDICTED: similar to CG9143-PA [Nasonia vitripennis]
BGIBMGA011433-TA	27.99	7.17	-1.96487	2.28e-18	2.96e-17	gi|261245103|ref|NP_001159621.1|/2.803e-96/odorant binding protein LOC100307012 [Bombyx mori]
BGIBMGA005358-TA	40.25	10.32	-1.96355	9.58e-26	1.47e-24	gi|115698896|ref|XP_798367.2|/2.54632e-59/PREDICTED: hypothetical protein [Strongylocentrotus purpuratus]
BGIBMGA011199-TA	12.26	3.15	-1.96054	8.83e-09	5.75e-08	-
BGIBMGA003609-TA	32.63	8.39	-1.95946	4.35e-21	6.13e-20	gi|156555061|ref|XP_001604028.1|/5.25168e-65/PREDICTED: hypothetical protein [Nasonia vitripennis]
BGIBMGA009983-TA	39.42	10.14	-1.95887	3.67e-25	5.58e-24	gi|91090402|ref|XP_970542.1|/7.28274e-121/PREDICTED: similar to brix domain-containing protein 2 [Tribolium castaneum]
BGIBMGA008821-TA	21.53	5.6	-1.94285	2.84e-14	3.28e-13	gi|224057323|ref|XP_002188172.1|/1.23928e-131/PREDICTED: dihydrolipoamide branched chain transacylase E2 [Taeniopygia guttata]
BGIBMGA001435-TA	7.29	1.92	-1.92481	1.35e-05	6.31e-05	gi|270002066|gb|EEZ98513.1|/9.05765e-141/hypothetical protein TcasGA2_TC001014 [Tribolium castaneum]
BGIBMGA000956-TA	5.96	1.57	-1.92455	8.66e-05	0.000351864	gi|124805379|ref|XP_001350423.1|/6.96189e-08/Plasmodium exported protein [Plasmodium falciparum 3D7]
BGIBMGA008319-TA	24.51	6.47	-1.92153	7.82e-16	9.63e-15	-
BGIBMGA004315-TA	14.57	3.85	-1.92007	5.79e-10	4.11e-09	gi|160333253|ref|NP_001103813.1|/0/P-element somatic inhibitor [Bombyx mori]
BGIBMGA011592-TA	14.91	4.02	-1.89101	5.74e-10	4.08e-09	gi|91093385|ref|XP_971552.1|/4.30992e-61/PREDICTED: similar to AGAP012804-PA [Tribolium castaneum]
BGIBMGA013750-TA	129.52	35.15	-1.88158	5.89e-75	1.27e-73	gi|189239349|ref|XP_973999.2|/9.98781e-12/PREDICTED: similar to CDNA sequence BC060632 [Tribolium castaneum]
BGIBMGA000555-TA	26.33	7.17	-1.87666	2e-16	2.49e-15	gi|91078340|ref|XP_973522.1|/1.17245e-64/PREDICTED: similar to AGAP003613-PA [Tribolium castaneum]
BGIBMGA006134-TA	15.4	4.2	-1.87447	3.62e-10	2.6e-09	gi|91079166|ref|XP_967495.1|/0/PREDICTED: similar to bap28 [Tribolium castaneum]
BGIBMGA003539-TA	21.03	5.77	-1.86581	2.62e-13	2.54e-12	gi|156553729|ref|XP_001600961.1|/0/PREDICTED: similar to helicase [Nasonia vitripennis]
BGIBMGA003126-TA	12.09	3.32	-1.86456	3.38e-08	2.07e-07	gi|157130200|ref|XP_001655638.1|/0/nuclear pore complex protein nup93 (nucleoporin nup93) (dead eye protein) [Aedes aegypti]
BGIBMGA003412-TA	23.52	6.47	-1.86205	1.12e-14	1.33e-13	gi|148298793|ref|NP_001091750.1|/1.26372e-32/ribosomal protein P1 [Bombyx mori]
BGIBMGA002671-TA	39.92	11.02	-1.85699	8.03e-24	1.18e-22	gi|114052969|ref|NP_001040497.1|/1.59057e-153/exosc7 protein [Bombyx mori]
BGIBMGA001294-TA	13.91	3.85	-1.85319	3.45e-09	2.32e-08	gi|91080719|ref|XP_975372.1|/2.04105e-130/PREDICTED: similar to WD repeat domain 19 [Tribolium castaneum]
BGIBMGA011363-TA	101.53	28.15	-1.8507	7.53e-58	1.49e-56	gi|260784141|ref|XP_002587127.1|/7.38756e-13/hypothetical protein BRAFLDRAFT_241871 [Branchiostoma floridae]
BGIBMGA001609-TA	6.29	1.75	-1.84571	8.44e-05	0.000343571	gi|223951442|gb|ACN29686.1|/0/UDP-N-acetylglucosamine pyrophosphorylase [Spodoptera exigua]
BGIBMGA001501-TA	1118.29	312.47	-1.8395	0	0	gi|112982661|ref|NP_001037566.1|/2.94699e-116/ribosomal protein S6 [Bombyx mori]
BGIBMGA001131-TA	50.52	14.16	-1.83503	2.85e-29	4.59e-28	gi|110756986|ref|XP_624243.2|/6.22974e-83/PREDICTED: similar to exosome component 9 [Apis mellifera]
BGIBMGA002013-TA	41.57	11.72	-1.82657	3.09e-24	4.58e-23	gi|110767987|ref|XP_624116.2|/2.25182e-132/PREDICTED: similar to moleskin CG7935-PA, partial [Apis mellifera]
BGIBMGA013351-TA	33.46	9.44	-1.82558	9.08e-20	1.24e-18	gi|110757968|ref|XP_394707.3|/3.00303e-77/PREDICTED: similar to M-phase phosphoprotein 10 [Apis mellifera]
BGIBMGA005085-TA	6.79	1.92	-1.82231	5.2e-05	0.000220762	gi|270011107|gb|EFA07555.1|/9.60908e-49/prospero [Tribolium castaneum]
BGIBMGA009285-TA	20.37	5.77	-1.8198	1.51e-12	1.29e-11	gi|202028117|gb|ACH95270.1|/4.67461e-85/FI03862p [Drosophila melanogaster]
BGIBMGA008391-TA	11.59	3.32	-1.80363	1.26e-07	7.41e-07	gi|66519149|ref|XP_396781.2|/1.97464e-122/PREDICTED: similar to CG6650-PA [Apis mellifera]
BGIBMGA011229-TA	15.24	4.37	-1.80216	1.31e-09	9.04e-09	-
BGIBMGA005452-TA	26.17	7.52	-1.79911	1.68e-15	2.05e-14	gi|66531307|ref|XP_396848.2|/5.31452e-150/PREDICTED: similar to CG6724-PA, partial [Apis mellifera]
BGIBMGA009104-TA	43.56	12.59	-1.79073	1.12e-24	1.69e-23	gi|226693130|dbj|BAH56565.1|/3.32837e-145/sepiapterin reductase [Bombyx mori]
BGIBMGA012031-TA	8.45	2.45	-1.78617	7.87e-06	3.82e-05	gi|114051680|ref|NP_001040174.1|/0/alpha-esterase 13 [Bombyx mori]
BGIBMGA003201-TA	10.1	2.97	-1.76582	1.2e-06	6.35e-06	gi|156552087|ref|XP_001604884.1|/1.9813e-15/PREDICTED: similar to CG18255-PA [Nasonia vitripennis]
BGIBMGA003010-TA	13.08	3.85	-1.76443	3.04e-08	1.89e-07	gi|110750110|ref|XP_392908.3|/2.28657e-75/PREDICTED: similar to Werner helicase interacting protein 1 isoform 1 [Apis mellifera]
BGIBMGA011362-TA	7.12	2.1	-1.76149	4.96e-05	0.000213858	gi|270009295|gb|EFA05743.1|/9.31255e-40/serine protease H164 [Tribolium castaneum]
BGIBMGA000496-TA	103.51	30.6	-1.75817	4.64e-55	8.99e-54	gi|170031940|ref|XP_001843841.1|/7.7121e-173/oligopeptide transporter [Culex quinquefasciatus]
BGIBMGA009133-TA	8.28	2.45	-1.75685	1.21e-05	5.73e-05	gi|112983456|ref|NP_001036888.1|/0/beta-tubulin [Bombyx mori]
BGIBMGA011274-TA	35.61	10.67	-1.73872	1.07e-19	1.46e-18	gi|195127127|ref|XP_002008020.1|/0/GI13274 [Drosophila mojavensis]
BGIBMGA011104-TA	43.06	12.94	-1.73451	2e-23	2.93e-22	gi|158290656|ref|XP_312240.4|/7.4312e-21/AGAP002684-PA [Anopheles gambiae str. PEST]
BGIBMGA012125-TA	34.78	10.49	-1.72924	3.96e-19	5.23e-18	gi|218505761|ref|NP_001136226.1|/1.04597e-90/hypothetical protein LOC100216501 [Bombyx mori]
BGIBMGA014220-TA	6.29	1.92	-1.71195	0.000192946	0.000734996	gi|112983854|ref|NP_001037287.1|/0/casein kinase I alpha [Bombyx mori]
BGIBMGA010538-TA	71.38	21.86	-1.70723	5.22e-37	9.14e-36	gi|91080713|ref|XP_975329.1|/0/PREDICTED: similar to bicoid stability factor CG10302-PA [Tribolium castaneum]
BGIBMGA009122-TA	17.56	5.42	-1.69593	4.19e-10	3e-09	gi|270010631|gb|EFA07079.1|/1.45716e-110/hypothetical protein TcasGA2_TC010059 [Tribolium castaneum]
BGIBMGA010245-TA	27.16	8.39	-1.69474	7.2e-15	8.6e-14	gi|112983392|ref|NP_001036991.1|/1.13394e-161/HSP90 cochaperone CDC37 homologue [Bombyx mori]
BGIBMGA005286-TA	8.45	2.62	-1.68938	1.75e-05	8.13e-05	gi|157107434|ref|XP_001649776.1|/1.12282e-156/RNA m5u methyltransferase [Aedes aegypti]
BGIBMGA012625-TA	8.45	2.62	-1.68938	1.75e-05	8.12e-05	gi|156538407|ref|XP_001605791.1|/9.12263e-94/PREDICTED: similar to slender lobes, putative [Nasonia vitripennis]
BGIBMGA003361-TA	11.76	3.67	-1.68004	4.09e-07	2.3e-06	gi|183979303|dbj|BAG30760.1|/0/Karyopherin beta 3 [Papilio xuthus]
BGIBMGA002694-TA	11.76	3.67	-1.68004	4.09e-07	2.3e-06	gi|157119201|ref|XP_001653298.1|/0/hypothetical protein AaeL_AAEL008557 [Aedes aegypti]
BGIBMGA006529-TA	25.17	7.87	-1.67727	1.03e-13	1.09e-12	gi|157116848|ref|XP_001652873.1|/1.00172e-44/sugar transporter [Aedes aegypti]
BGIBMGA003401-TA	38.09	12.07	-1.65799	1.03e-19	1.41e-18	gi|289449229|dbj|BAI77478.1|/0/pumilio [Bombyx mori]
BGIBMGA002435-TA	17.06	5.42	-1.65425	1.45e-09	9.96e-09	gi|110764056|ref|XP_001121797.1|/8.81902e-06/PREDICTED: similar to CG32046-PA, isoform A [Apis mellifera]
BGIBMGA010788-TA	51.34	16.44	-1.64287	1.02e-25	1.56e-24	gi|221121898|ref|XP_002157256.1|/9.52464e-34/PREDICTED: similar to RNA binding motif protein 34, partial [Hydra magnipapillata]
BGIBMGA009523-TA	10.27	3.32	-1.62918	3.75e-06	1.88e-05	gi|110757639|ref|XP_001120763.1|/2.92883e-115/PREDICTED: similar to Probable cytochrome P450 49a1 (CYPXLIXA1) [Apis mellifera]
BGIBMGA012809-TA	64.76	20.98	-1.62609	1.44e-31	2.35e-30	gi|270013250|gb|EFA09698.1|/3.2333e-42/hypothetical protein TcasGA2_TC011830 [Tribolium castaneum]
BGIBMGA005906-TA	11.26	3.67	-1.61735	1.41e-06	7.42e-06	gi|270008035|gb|EFA04483.1|/2.8456e-153/hypothetical protein TcasGA2_TC014788 [Tribolium castaneum]
BGIBMGA010240-TA	109.31	36.02	-1.60156	4.54e-51	8.55e-50	gi|10119784|dbj|BAB13481.1|/0/chitinase precursor [Bombyx mori]
BGIBMGA004667-TA	7.95	2.62	-1.60139	6.12e-05	0.000256638	gi|170029468|ref|XP_001842614.1|/1.12674e-23/deoxyribonuclease I [Culex quinquefasciatus]
BGIBMGA010318-TA	26.5	8.74	-1.60029	1.63e-13	1.66e-12	gi|270005079|gb|EFA01527.1|/3.45472e-95/hypothetical protein TcasGA2_TC007087 [Tribolium castaneum]
BGIBMGA008537-TA	8.45	2.8	-1.59352	3.73e-05	0.000163279	gi|170055419|ref|XP_001863574.1|/1.17058e-33/conserved hypothetical protein [Culex quinquefasciatus]
BGIBMGA000880-TA	8.94	2.97	-1.58981	2.27e-05	0.000102894	gi|189240823|ref|XP_001811917.1|/0/PREDICTED: similar to ATP-dependent RNA and DNA helicase [Tribolium castaneum]
BGIBMGA009355-TA	18.88	6.29	-1.58573	6.61e-10	4.67e-09	gi|91081077|ref|XP_975460.1|/1.43147e-57/PREDICTED: similar to CG4646 CG4646-PA [Tribolium castaneum]
BGIBMGA013897-TA	9.94	3.32	-1.58206	8.48e-06	4.1e-05	gi|195119358|ref|XP_002004198.1|/7.22457e-67/GI19783 [Drosophila mojavensis]
BGIBMGA010468-TA	7.29	2.45	-1.57314	0.000151473	0.000588788	gi|260787980|ref|XP_002589029.1|/1.27075e-08/hypothetical protein BRAFLDRAFT_115040 [Branchiostoma floridae]
BGIBMGA014051-TA	12.92	4.37	-1.5639	4.49e-07	2.51e-06	gi|289739525|gb|ADD18510.1|/1.9554e-50/programmed cell death 4a [Glossina morsitans morsitans]
BGIBMGA009170-TA	9.27	3.15	-1.55722	2.08e-05	9.43e-05	gi|114052763|ref|NP_001040273.1|/0/mRNA export protein [Bombyx mori]
BGIBMGA003438-TA	10.77	3.67	-1.55317	4.74e-06	2.36e-05	gi|156541487|ref|XP_001600405.1|/4.77244e-100/PREDICTED: similar to kelch repeat protein [Nasonia vitripennis]
BGIBMGA001805-TA	12.75	4.37	-1.54479	6.69e-07	3.66e-06	gi|91079316|ref|XP_967727.1|/4.76498e-95/PREDICTED: similar to GA15241-PA [Tribolium castaneum]
BGIBMGA003977-TA	22.86	7.87	-1.53839	2.84e-11	2.18e-10	gi|270010395|gb|EFA06843.1|/0/hypothetical protein TcasGA2_TC009786 [Tribolium castaneum]
BGIBMGA009288-TA	10.6	3.67	-1.53021	7.05e-06	3.44e-05	gi|195026154|ref|XP_001986194.1|/0/GH20661 [Drosophila grimshawi]
BGIBMGA002639-TA	36.77	12.76	-1.5269	4.31e-17	5.49e-16	gi|270017242|gb|EFA13688.1|/6.53316e-103/hypothetical protein TcasGA2_TC001594 [Tribolium castaneum]
BGIBMGA010930-TA	28.98	10.14	-1.515	1.21e-13	1.26e-12	gi|114052360|ref|NP_001040242.1|/1.28004e-127/rRNA processing protein Ebp2 [Bombyx mori]
BGIBMGA007363-TA	1657.23	587.17	-1.49692	0	0	gi|112983535|ref|NP_001037520.1|/3.37798e-62/ribosomal protein S26 [Bombyx mori]
BGIBMGA005449-TA	15.73	5.6	-1.49002	7.14e-08	4.26e-07	gi|301620437|ref|XP_002939584.1|/6.65114e-163/PREDICTED: DNA repair protein RAD50 [Xenopus (Silurana) tropicalis]
BGIBMGA007245-TA	14.24	5.07	-1.48989	3.07e-07	1.74e-06	gi|189240293|ref|XP_973377.2|/3.83287e-40/PREDICTED: similar to mini-me CG3231-PA [Tribolium castaneum]
BGIBMGA005279-TA	65.26	23.26	-1.48835	3.73e-28	5.88e-27	gi|157114750|ref|XP_001652403.1|/0/n-acetylgalactosaminyltransferase [Aedes aegypti]
BGIBMGA010150-TA	16.07	5.77	-1.47773	6.45e-08	3.87e-07	gi|189239749|ref|XP_001810176.1|/1.14112e-23/PREDICTED: similar to conserved hypothetical protein [Tribolium castaneum]
BGIBMGA000073-TA	16.07	5.77	-1.47773	6.45e-08	3.86e-07	-
BGIBMGA003468-TA	81.82	29.73	-1.46053	5.65e-34	9.49e-33	gi|110768131|ref|XP_001121361.1|/5.95685e-59/PREDICTED: similar to CG8108-PB, isoform B, partial [Apis mellifera]
BGIBMGA011526-TA	29.32	10.67	-1.45832	4.12e-13	3.84e-12	gi|111226646|ref|XP_001134569.1|/2.98365e-06/hypothetical protein DDB_G0279085 [Dictyostelium discoideum AX4]
BGIBMGA006105-TA	32.63	11.89	-1.45645	2.11e-14	2.48e-13	gi|156538166|ref|XP_001600591.1|/4.9831e-31/PREDICTED: similar to CG17652-PA [Nasonia vitripennis]
BGIBMGA006357-TA	28.16	10.32	-1.4482	1.56e-12	1.33e-11	gi|270001921|gb|EEZ98368.1|/0/hypothetical protein TcasGA2_TC000825 [Tribolium castaneum]
BGIBMGA008594-TA	10.93	4.02	-1.44303	1.24e-05	5.84e-05	-
BGIBMGA004834-TA	21.53	8.04	-1.42108	1.16e-09	7.98e-09	gi|189239158|ref|XP_971688.2|/6.81302e-49/PREDICTED: similar to CG3817 CG3817-PA [Tribolium castaneum]
BGIBMGA005781-TA	72.21	27.1	-1.41391	8.21e-29	1.31e-27	gi|169646838|ref|NP_001112375.1|/1.31063e-127/heat shock protein 25.4 [Bombyx mori]
BGIBMGA003972-TA	82.15	31.12	-1.40042	4.15e-32	6.81e-31	gi|112983862|ref|NP_001037388.1|/0/selenophosphate synthetase 1 [Bombyx mori]
BGIBMGA011264-TA	18.38	6.99	-1.39477	3e-08	1.87e-07	gi|242020238|ref|XP_002430562.1|/6.84594e-101/ATP-dependent RNA helicase DBP4, putative [Pediculus humanus corporis]
BGIBMGA004592-TA	18.38	6.99	-1.39477	3e-08	1.87e-07	gi|91084931|ref|XP_970864.1|/0/PREDICTED: similar to AGAP007103-PA [Tribolium castaneum]
BGIBMGA006910-TA	8.28	3.15	-1.39428	0.00021493	0.00081278	gi|156545311|ref|XP_001605551.1|/2.68392e-59/PREDICTED: similar to ENSANGP00000023755 [Nasonia vitripennis]
BGIBMGA002835-TA	8.28	3.15	-1.39428	0.00021493	0.000812242	gi|195118884|ref|XP_002003962.1|/7.39051e-79/GI18192 [Drosophila mojavensis]
BGIBMGA011548-TA	169.27	64.52	-1.39151	8.91e-64	1.81e-62	gi|157133954|ref|XP_001663090.1|/5.09855e-12/hypothetical protein AaeL_AAEL003067 [Aedes aegypti]
BGIBMGA003421-TA	49.19	19.06	-1.36782	3.24e-19	4.29e-18	gi|91080529|ref|XP_972213.1|/3.98707e-109/PREDICTED: similar to wd-repeat protein [Tribolium castaneum]
BGIBMGA003467-TA	13.91	5.42	-1.35976	2.32e-06	1.2e-05	gi|157115230|ref|XP_001658155.1|/4.8853e-179/leucyl-tRNA synthetase [Aedes aegypti]
BGIBMGA000197-TA	18.38	7.17	-1.35809	5.53e-08	3.35e-07	gi|194041645|ref|XP_001925339.1|/1.883e-27/PREDICTED: similar to Uroporphyrinogen-III synthase (UROS) (Uroporphyrinogen-III cosynthetase) (Hydroxymethylbilane hydrolyase [cyclizing]) (UROIIIS) isoform 2 [Sus scrofa]
BGIBMGA007637-TA	16.07	6.29	-1.35324	4.28e-07	2.4e-06	gi|114053191|ref|NP_001040293.1|/0/glycyl-tRNA synthetase [Bombyx mori]
BGIBMGA001238-TA	15.57	6.12	-1.34717	6.93e-07	3.78e-06	gi|157105607|ref|XP_001648945.1|/0/cysteinyl-tRNA synthetase [Aedes aegypti]
BGIBMGA011282-TA	596.91	235.88	-1.33946	7.68e-208	1.99e-206	gi|148298648|ref|NP_001091754.1|/4.3119e-81/ribosomal protein S13 [Bombyx mori]
BGIBMGA005323-TA	15.9	6.29	-1.33789	6.13e-07	3.37e-06	gi|112983092|ref|NP_001037596.1|/8.90109e-129/ALY [Bombyx mori]
BGIBMGA008088-TA	12.75	5.07	-1.33044	8.8e-06	4.25e-05	gi|189234617|ref|XP_975233.2|/7.55383e-38/PREDICTED: similar to CG5454 CG5454-PA [Tribolium castaneum]
BGIBMGA014424-TA	30.64	12.24	-1.32381	5.6e-12	4.47e-11	gi|156549152|ref|XP_001607710.1|/2.82375e-06/PREDICTED: similar to Forkhead box K1 [Nasonia vitripennis]
BGIBMGA011702-TA	43.72	17.49	-1.32176	1.88e-16	2.36e-15	gi|114053115|ref|NP_001040122.1|/1.43269e-114/EN protein binding/engrailed nuclear homeoprotein-regulated protein [Bombyx mori]
BGIBMGA002768-TA	14.41	5.77	-1.32043	2.6e-06	1.34e-05	gi|270000802|gb|EEZ97249.1|/8.42721e-14/hypothetical protein TcasGA2_TC011048 [Tribolium castaneum]
BGIBMGA005210-TA	11.76	4.72	-1.31703	2.32e-05	0.000105091	gi|189235300|ref|XP_974730.2|/8.44963e-51/PREDICTED: similar to multi-sex-combs [Tribolium castaneum]
BGIBMGA011398-TA	53.83	21.68	-1.31205	1.1e-19	1.49e-18	gi|157115688|ref|XP_001652661.1|/9.04984e-170/hypothetical protein AaeL_AAEL007296 [Aedes aegypti]
BGIBMGA012069-TA	57.14	23.08	-1.30786	1.04e-20	1.45e-19	gi|195128793|ref|XP_002008846.1|/2.75212e-141/GI11584 [Drosophila mojavensis]
BGIBMGA007892-TA	34.62	13.99	-1.30721	4.05e-13	3.78e-12	gi|195340781|ref|XP_002036991.1|/2.67209e-43/GM12357 [Drosophila sechellia]
BGIBMGA006752-TA	9.94	4.02	-1.30605	0.000114199	0.000454725	gi|91090444|ref|XP_966925.1|/1.41453e-55/PREDICTED: similar to DNA-directed RNA polymerase II 13.3 kDa polypeptide [Tribolium castaneum]
BGIBMGA002273-TA	18.38	7.52	-1.28933	1.78e-07	1.03e-06	gi|91089953|ref|XP_973480.1|/1.943e-164/PREDICTED: similar to AGAP004409-PA [Tribolium castaneum]
BGIBMGA003187-TA	37.6	15.39	-1.28874	7.48e-14	8.14e-13	gi|170042361|ref|XP_001848897.1|/1.13776e-41/conserved hypothetical protein [Culex quinquefasciatus]
BGIBMGA005003-TA	23.85	9.79	-1.28461	2.98e-09	2.01e-08	gi|110756745|ref|XP_395525.3|/0/PREDICTED: similar to CG9461-PA [Apis mellifera]
BGIBMGA000320-TA	15.24	6.29	-1.27673	2.51e-06	1.3e-05	gi|156541702|ref|XP_001603635.1|/1.26373e-82/PREDICTED: similar to pcdc2/rp-8 (programmed cell death protein 2) [Nasonia vitripennis]
BGIBMGA011521-TA	15.24	6.29	-1.27673	2.51e-06	1.29e-05	gi|112984002|ref|NP_001037414.1|/0/asparagine synthetase [Bombyx mori]
BGIBMGA007669-TA	18.22	7.52	-1.27672	2.52e-07	1.44e-06	gi|156545730|ref|XP_001605088.1|/1.68064e-47/PREDICTED: similar to conserved hypothetical protein [Nasonia vitripennis]
BGIBMGA012547-TA	14.41	5.95	-1.27611	4.62e-06	2.31e-05	gi|91091920|ref|XP_967150.1|/0/PREDICTED: similar to nonsense-mediated mrna decay protein [Tribolium castaneum]
BGIBMGA012182-TA	68.9	28.5	-1.27354	1.01e-23	1.48e-22	gi|195107603|ref|XP_001998398.1|/0/GI23651 [Drosophila mojavensis]
BGIBMGA010970-TA	33.29	13.81	-1.26938	3.61e-12	2.96e-11	gi|112984230|ref|NP_001037233.1|/2.16729e-72/ribosomal protein L26 [Bombyx mori]
BGIBMGA002980-TA	16.4	6.82	-1.26585	1.2e-06	6.32e-06	gi|270007519|gb|EFA03967.1|/5.14074e-94/hypothetical protein TcasGA2_TC014112 [Tribolium castaneum]
BGIBMGA012570-TA	12.59	5.25	-1.26189	2.23e-05	0.000101078	gi|270003042|gb|EEZ99489.1|/7.50533e-44/hypothetical protein TcasGA2_TC000064 [Tribolium castaneum]
BGIBMGA005160-TA	32.63	13.64	-1.25836	8.1e-12	6.4e-11	gi|282165774|ref|NP_001164128.1|/2.75427e-79/cardiolipin synthase 1 [Tribolium castaneum]
BGIBMGA001751-TA	9.61	4.02	-1.25734	0.00023173	0.000874574	gi|91082581|ref|XP_967080.1|/6.04709e-50/PREDICTED: similar to CG17271 CG17271-PA [Tribolium castaneum]
BGIBMGA013675-TA	11.26	4.72	-1.25435	6.69e-05	0.000279729	gi|110761278|ref|XP_001122621.1|/2.84741e-62/PREDICTED: similar to CG15011-PA [Apis mellifera]
BGIBMGA010635-TA	66.08	27.8	-1.24913	3.45e-22	4.98e-21	gi|156550027|ref|XP_001604755.1|/9.4704e-153/PREDICTED: similar to heat shock protein 70 (hsp70)-interacting protein [Nasonia vitripennis]
BGIBMGA009829-TA	26.17	11.02	-1.24779	1.2e-09	8.28e-09	gi|270011248|gb|EFA07696.1|/1.13287e-64/hypothetical protein TcasGA2_TC002172 [Tribolium castaneum]
BGIBMGA001030-TA	100.04	42.14	-1.24731	1.06e-32	1.76e-31	gi|225346695|gb|ACN86370.1|/2.18096e-32/troponin I transcript variant C [Bombyx mandarina]
BGIBMGA005636-TA	11.59	4.9	-1.24203	5.84e-05	0.000245899	gi|261335956|emb|CBH09289.1|/4.26278e-169/similar toCG33505 [Heliconius melpomene]
BGIBMGA006919-TA	34.12	14.51	-1.23357	5.9e-12	4.69e-11	gi|289742369|gb|ADD19932.1|/3.47371e-59/mitochondrial ribosomal protein L16 [Glossina morsitans morsitans]
BGIBMGA008900-TA	32.79	14.16	-1.21143	2.89e-11	2.22e-10	gi|242015378|ref|XP_002428336.1|/8.38752e-94/Spore germination protein yaaH, putative [Pediculus humanus corporis]
BGIBMGA012642-TA	35.44	15.39	-1.20339	5.86e-12	4.66e-11	gi|189236728|ref|XP_974937.2|/1.01853e-55/PREDICTED: similar to AGAP011983-PA [Tribolium castaneum]
BGIBMGA002818-TA	14.08	6.12	-1.20204	1.58e-05	7.37e-05	gi|1848294|gb|AAC69637.1|/1.12927e-180/glutathione reductase family member [Musca domestica]
BGIBMGA005490-TA	19.71	8.57	-1.20156	3.11e-07	1.76e-06	gi|194891339|ref|XP_001977475.1|/1.95014e-161/GG18234 [Drosophila erecta]
BGIBMGA009578-TA	61.78	26.93	-1.19793	1.29e-19	1.74e-18	gi|91077430|ref|XP_966364.1|/0/PREDICTED: similar to ATP-dependent RNA helicase [Tribolium castaneum]
BGIBMGA010510-TA	25.67	11.19	-1.19787	5.55e-09	3.69e-08	gi|195575623|ref|XP_002077677.1|/2.90712e-121/GD23047 [Drosophila simulans]
BGIBMGA012025-TA	61.61	26.93	-1.19395	1.78e-19	2.39e-18	gi|156538501|ref|XP_001607034.1|/1.38066e-69/PREDICTED: similar to receptor for activated C kinase, putative [Nasonia vitripennis]
BGIBMGA005377-TA	11.92	5.25	-1.18299	8.7e-05	0.000352796	gi|157115005|ref|XP_001652513.1|/1.86692e-102/btf [Aedes aegypti]
BGIBMGA004408-TA	25.01	11.02	-1.18238	1.22e-08	7.88e-08	gi|110756139|ref|XP_395050.2|/0/PREDICTED: similar to CG6133-PA [Apis mellifera]
BGIBMGA011322-TA	25.34	11.19	-1.17921	1.07e-08	6.91e-08	gi|229487385|emb|CAY54152.1|/2.38472e-74/unnamed protein product [Heliconius melpomene]
BGIBMGA013538-TA	17.39	7.69	-1.1772	2.32e-06	1.2e-05	gi|242013215|ref|XP_002427310.1|/3.85182e-67/Bromodomain-containing protein, putative [Pediculus humanus corporis]
BGIBMGA005999-TA	19.71	8.74	-1.17322	5.22e-07	2.9e-06	gi|91082317|ref|XP_974328.1|/1.00277e-160/PREDICTED: similar to CG6621 CG6621-PA [Tribolium castaneum]
BGIBMGA007079-TA	35.44	15.74	-1.17094	1.63e-11	1.27e-10	gi|114052783|ref|NP_001040279.1|/0/serine hydroxymethyltransferase [Bombyx mori]
BGIBMGA011650-TA	25.67	11.54	-1.15344	1.54e-08	9.76e-08	gi|91093144|ref|XP_969873.1|/5.55154e-57/PREDICTED: similar to AGAP007689-PA [Tribolium castaneum]
BGIBMGA010377-TA	25.51	11.54	-1.14442	2.11e-08	1.33e-07	gi|2282473|dbj|BAA21640.1|/0/xanthine dehydrogenase [Bombyx mori]
BGIBMGA011019-TA	16.56	7.52	-1.1389	7.07e-06	3.45e-05	gi|114053109|ref|NP_001040121.1|/3.2482e-120/endothelial-monocyte activating polypeptide II [Bombyx mori]
BGIBMGA007239-TA	24.84	11.37	-1.12743	4.58e-08	2.79e-07	gi|157106462|ref|XP_001649334.1|/2.83625e-72/hypothetical protein AaeL_AAEL004526 [Aedes aegypti]
BGIBMGA008558-TA	12.92	5.95	-1.11864	9.37e-05	0.0003766	-
BGIBMGA013131-TA	72.38	33.4	-1.11574	1.88e-20	2.61e-19	gi|156544556|ref|XP_001600276.1|/1.03881e-58/PREDICTED: similar to apolipoprotein D, putative [Nasonia vitripennis]
BGIBMGA010384-TA	146.74	68.02	-1.10923	1.86e-39	3.29e-38	gi|223890172|ref|NP_001138801.1|/0/decapentaplegic [Bombyx mori]
BGIBMGA011617-TA	21.86	10.14	-1.10824	4.35e-07	2.44e-06	gi|270001417|gb|EEZ97864.1|/5.79786e-26/hypothetical protein TcasGA2_TC000236 [Tribolium castaneum]
BGIBMGA006348-TA	15.4	7.17	-1.10289	2.45e-05	0.000109537	gi|24371280|ref|NP_571556.1|/3.62434e-65/roundabout homolog 1 [Danio rerio]
BGIBMGA014155-TA	25.51	11.89	-1.10131	5.56e-08	3.36e-07	gi|282158097|ref|NP_001164092.1|/1.65657e-75/quaking related [Tribolium castaneum]
BGIBMGA007661-TA	1470.41	685.61	-1.10076	0	0	gi|112983462|ref|NP_001037138.1|/1.98091e-105/ribosomal protein L7A [Bombyx mori]
BGIBMGA007618-TA	27.33	12.76	-1.09886	1.99e-08	1.26e-07	-
BGIBMGA010166-TA	17.22	8.04	-1.09882	8.61e-06	4.16e-05	gi|66523978|ref|XP_392006.2|/3.30128e-160/PREDICTED: similar to Mediator complex subunit 24 CG7999-PA [Apis mellifera]
BGIBMGA007311-TA	28.82	13.46	-1.09839	8.26e-09	5.4e-08	gi|162952033|ref|NP_001106143.1|/3.43976e-139/40S ribosomal protein SA [Bombyx mori]
BGIBMGA013146-TA	29.15	13.64	-1.09565	7.16e-09	4.72e-08	gi|183979249|dbj|BAG30786.1|/0/similar to CG2708-PA [Papilio xuthus]
BGIBMGA007555-TA	39.42	18.53	-1.08906	2.1e-11	1.62e-10	gi|156551818|ref|XP_001604051.1|/1.46094e-125/PREDICTED: similar to pom1 [Nasonia vitripennis]
BGIBMGA011857-TA	66.91	31.47	-1.08824	2.5e-18	3.23e-17	gi|112983066|ref|NP_001036934.1|/4.86695e-158/DNA cytosine-5 methyltransferase [Bombyx mori]
BGIBMGA010998-TA	12.26	5.77	-1.08732	0.000204554	0.000774567	gi|157130826|ref|XP_001662018.1|/9.02773e-69/receptor for activated C kinase, putative [Aedes aegypti]
BGIBMGA013624-TA	21.53	10.14	-1.08629	8.08e-07	4.4e-06	gi|91076816|ref|XP_974431.1|/8.60413e-51/PREDICTED: similar to peter pan CG5786-PA [Tribolium castaneum]
BGIBMGA005068-TA	50.18	23.78	-1.07736	6.42e-14	7.1e-13	gi|156552321|ref|XP_001601349.1|/1.93441e-66/PREDICTED: similar to CD98hc amino acid transporter protein [Nasonia vitripennis]
BGIBMGA013497-TA	33.12	15.74	-1.07327	1.27e-09	8.79e-09	gi|195027127|ref|XP_001986435.1|/9.91713e-105/GH20533 [Drosophila grimshawi]
BGIBMGA011572-TA	41.9	19.93	-1.07201	9.02e-12	7.1e-11	gi|270002460|gb|EEZ98907.1|/0/hypothetical protein TcasGA2_TC004526 [Tribolium castaneum]
BGIBMGA011692-TA	17.22	8.22	-1.06687	1.38e-05	6.45e-05	gi|91078462|ref|XP_967648.1|/9.23433e-74/PREDICTED: similar to SGT1 protein homolog ecdysoneless [Tribolium castaneum]
BGIBMGA007171-TA	40.74	19.58	-1.05707	2.94e-11	2.25e-10	gi|158298627|ref|XP_318825.4|/1.4399e-153/AGAP009740-PA [Anopheles gambiae str. PEST]
BGIBMGA010634-TA	13.08	6.29	-1.05623	0.000177837	0.000679706	-
BGIBMGA001787-TA	35.61	17.14	-1.05492	5.41e-10	3.86e-09	-
BGIBMGA007233-TA	17.39	8.39	-1.05152	1.61e-05	7.49e-05	gi|114053205|ref|NP_001040291.1|/3.40613e-129/DID protein [Bombyx mori]
BGIBMGA003216-TA	27.16	13.11	-1.05082	6.78e-08	4.05e-07	gi|158298980|ref|XP_319111.4|/2.71634e-31/AGAP009973-PA [Anopheles gambiae str. PEST]
BGIBMGA005552-TA	45.55	22.03	-1.04798	2.9e-12	2.4e-11	gi|91087967|ref|XP_973079.1|/8.64196e-108/PREDICTED: similar to smooth muscle caldesmon, putative [Tribolium castaneum]
BGIBMGA007922-TA	51.67	25	-1.0474	1.04e-13	1.1e-12	gi|91091730|ref|XP_967397.1|/1.18699e-11/PREDICTED: hypothetical protein [Tribolium castaneum]
BGIBMGA008507-TA	29.98	14.51	-1.04695	1.57e-08	9.95e-08	gi|158635973|ref|NP_001040519.1|/1.17477e-38/mitochondrial import inner membrane translocase subunit Tim9A [Bombyx mori]
BGIBMGA002150-TA	20.21	9.79	-1.04569	3.64e-06	1.84e-05	gi|156550059|ref|XP_001605276.1|/1.54804e-06/PREDICTED: similar to Flj25286-prov protein [Nasonia vitripennis]
BGIBMGA001463-TA	25.17	12.24	-1.0401	2.55e-07	1.46e-06	gi|189234149|ref|XP_971128.2|/1.91138e-44/PREDICTED: similar to CG4553 CG4553-PA [Tribolium castaneum]
BGIBMGA009138-TA	17.22	8.39	-1.03734	2.18e-05	9.87e-05	gi|91094127|ref|XP_968492.1|/5.62314e-91/PREDICTED: similar to GA20276-PA [Tribolium castaneum]
BGIBMGA001498-TA	17.56	8.57	-1.03493	1.87e-05	8.63e-05	gi|91076170|ref|XP_971503.1|/0/PREDICTED: similar to synaptic vesicle protein [Tribolium castaneum]
BGIBMGA000924-TA	32.96	16.09	-1.03455	4.22e-09	2.82e-08	gi|87248355|gb|ABD36230.1|/5.6886e-105/ribosomal protein L22 [Bombyx mori]
BGIBMGA007844-TA	15.73	7.69	-1.03246	5.34e-05	0.000226051	gi|270000891|gb|EEZ97338.1|/3.4509e-11/hypothetical protein TcasGA2_TC011150 [Tribolium castaneum]
BGIBMGA011696-TA	83.97	41.27	-1.02478	1.18e-20	1.64e-19	gi|156538511|ref|XP_001607997.1|/2.61886e-16/PREDICTED: similar to conserved hypothetical protein [Nasonia vitripennis]
BGIBMGA008917-TA	19.54	9.62	-1.02232	7.66e-06	3.72e-05	-
BGIBMGA000886-TA	28.32	13.99	-1.01743	7.87e-08	4.68e-07	gi|157115782|ref|XP_001652694.1|/5.77144e-25/hypothetical protein AaeL_AAEL007342 [Aedes aegypti]
BGIBMGA013450-TA	18.72	9.27	-1.01394	1.39e-05	6.48e-05	gi|66509531|ref|XP_394596.2|/5.88202e-119/PREDICTED: similar to Splicing factor 1 CG5836-PA [Apis mellifera]
BGIBMGA003702-TA	37.76	18.71	-1.01305	6.3e-10	4.45e-09	gi|157108022|ref|XP_001650042.1|/1.6925e-95/hypothetical protein AaeL_AAEL004920 [Aedes aegypti]
BGIBMGA011746-TA	48.03	23.96	-1.00331	4.46e-12	3.62e-11	gi|124430723|ref|NP_001037582.1|/0/DEAD box polypeptide 5 isoform 1 [Bombyx mori]
