# Supplementary material for: Identification of Lipases Involved in PBAN Stimulated Pheromone Production in Bombyx mori Using the DGE and RNAi Approaches
Source: PLoS One. 2012 Feb 16;7(2):e31045. doi: 10.1371/journal.pone.0031045 (PMC3281041; doi:10.1371/journal.pone.0031045)
Supplement: Table S2 — Differentially expressed genes between −72 h and 72 h PGs. (XLS) [file pone.0031045.s004.xls]

## Sheet: Sheet1
Supplemental Table S2. Differentially expressed genes between- 72 h PGs and 72 h PGs
Gene	- 72 h PGs (TPM)	72 h PGs (TPM)	log2 Ratio(72 h PGs/- 72 h PGs)	P-Value	FDR	blast nr
BGIBMGA014378-TA	0.01	677.69	16.0483	0	0	gi|195435137|ref|XP_002065558.1|/2.54883e-41/GK14608 [Drosophila willistoni]
BGIBMGA002567-TA	0.01	405.73	15.3082	0	0	-
BGIBMGA002689-TA	0.01	361.79	15.1429	0	0	gi|112983118|ref|NP_001037045.1|/1.78426e-26/seroin 1 [Bombyx mori]
BGIBMGA012997-TA	0.83	11908.1	13.8085	3.22412e-05	0.000152216	gi|158288468|ref|XP_310335.3|/1.85793e-123/AGAP003785-PA [Anopheles gambiae str. PEST]
BGIBMGA014171-TA	0.01	79.59	12.9584	0	0	gi|110649254|emb|CAL25136.1|/2.37238e-39/microvitellogenin [Manduca sexta]
BGIBMGA010726-TA	0.01	76.24	12.8963	0	0	gi|158290721|ref|XP_312290.4|/0/AGAP002638-PA [Anopheles gambiae str. PEST]
BGIBMGA012521-TA	0.01	53.47	12.3845	0	0	gi|156545768|ref|XP_001605587.1|/3.18008e-63/PREDICTED: similar to GA21107-PA [Nasonia vitripennis]
BGIBMGA012925-TA	0.01	49.24	12.2656	0	0	gi|158287945|ref|XP_309822.4|/1.49179e-17/AGAP010879-PA [Anopheles gambiae str. PEST]
BGIBMGA003330-TA	0.01	46.41	12.1802	0	0	gi|193643626|ref|XP_001944746.1|/2.30519e-40/PREDICTED: similar to inosine-uridine preferring nucleoside hydrolase [Acyrthosiphon pisum]
BGIBMGA000023-TA	0.01	45.18	12.1415	0	0	gi|112984238|ref|NP_001037460.1|/1.21462e-27/cecropin-B precursor [Bombyx mori]
BGIBMGA011864-TA	0.01	37.41	11.8692	0	0	gi|270001417|gb|EEZ97864.1|/2.59019e-30/hypothetical protein TcasGA2_TC000236 [Tribolium castaneum]
BGIBMGA008354-TA	0.01	33.88	11.7262	0	0	gi|226000891|dbj|BAH36759.1|/5.28924e-79/odorant binding protein [Bombyx mori]
BGIBMGA014478-TA	0.01	26.12	11.3509	0	0	gi|157132596|ref|XP_001656088.1|/2.52767e-43/hypothetical protein AaeL_AAEL002857 [Aedes aegypti]
BGIBMGA012866-TA	0.01	25.06	11.2912	0	0	gi|112983866|ref|NP_001036858.1|/9.74007e-73/peptidoglycan recognition protein S6 [Bombyx mori]
BGIBMGA000667-TA	0.01	24.35	11.2497	0	0	gi|187281766|ref|NP_001119733.1|/1.28333e-08/bombyxin E-1 precursor [Bombyx mori]
BGIBMGA008902-TA	0.01	24	11.2288	0	0	gi|91088533|ref|XP_972286.1|/2.33032e-56/PREDICTED: similar to short-chain dehydrogenase [Tribolium castaneum]
BGIBMGA004665-TA	0.01	22.77	11.1529	0	0	-
BGIBMGA008401-TA	0.01	21.18	11.0485	0	0	gi|66523631|ref|XP_394009.2|/3.58107e-148/PREDICTED: similar to CG16771-PA isoform 1 [Apis mellifera]
BGIBMGA010889-TA	0.01	21	11.0362	0	0	gi|170063054|ref|XP_001866937.1|/4.17907e-36/scavenger receptor cysteine-rich protein [Culex quinquefasciatus]
BGIBMGA014098-TA	0.01	18.71	10.8696	0	0	gi|187281703|ref|NP_001119728.1|/1.43949e-33/hemolymph protein [Bombyx mori]
BGIBMGA007199-TA	0.01	16.94	10.7262	0	0	gi|170063325|ref|XP_001867055.1|/1.15881e-176/alpha-glucosidase [Culex quinquefasciatus]
BGIBMGA001284-TA	0.01	16.77	10.7117	0	0	gi|116833131|gb|ABK29478.1|/4.43444e-50/hypothetical protein Llacc01000286 [Helicoverpa armigera]
BGIBMGA009378-TA	0.01	16.41	10.6804	0	0	-
BGIBMGA008960-TA	0.33	531.92	10.6545	0.000122196	0.000513982	gi|110762844|ref|XP_001121656.1|/6.8922e-35/PREDICTED: similar to CG6472-PA [Apis mellifera]
BGIBMGA013821-TA	0.83	1298.73	10.6117	3.22412e-05	0.000152578	gi|157121033|ref|XP_001653741.1|/5.95972e-76/inward rectifier potassium channel, putative [Aedes aegypti]
BGIBMGA010761-TA	0.01	15.53	10.6008	0	0	gi|157109209|ref|XP_001650571.1|/0/abc transporter [Aedes aegypti]
BGIBMGA013812-TA	0.01	14.82	10.5333	0	0	gi|168823411|ref|NP_001108339.1|/0/integument esterase 1 [Bombyx mori]
BGIBMGA003918-TA	0.01	14.47	10.4988	0	0	gi|86450731|gb|ABC96701.1|/1.08758e-62/yellow8 [Bombyx mori]
BGIBMGA010548-TA	0.01	13.94	10.445	0	0	-
BGIBMGA002602-TA	0.01	12.18	10.2503	0	0	gi|290559935|ref|NP_001166792.1|/2.2215e-28/cuticular protein glycine-rich 10 [Bombyx mori]
BGIBMGA004655-TA	0.01	12	10.2288	0	0	gi|156537219|ref|XP_001605059.1|/0/PREDICTED: similar to fatty acid synthase [Nasonia vitripennis]
BGIBMGA014221-TA	0.01	12	10.2288	0	0	gi|112984026|ref|NP_001036831.1|/0/saposin-related [Bombyx mori]
BGIBMGA007388-TA	0.01	10.59	10.0485	0	0	gi|189239844|ref|XP_973440.2|/0/PREDICTED: similar to conserved hypothetical protein [Tribolium castaneum]
BGIBMGA000672-TA	0.01	10.06	9.97441	0	0	gi|91083623|ref|XP_970124.1|/0/PREDICTED: similar to citrate synthase [Tribolium castaneum]
BGIBMGA004441-TA	0.01	9.88	9.94837	0	0	gi|291235004|ref|XP_002737435.1|/1.13185e-28/PREDICTED: dual specificity phosphatase 23-like [Saccoglossus kowalevskii]
BGIBMGA011954-TA	0.01	9.71	9.92333	0	0	gi|113865941|ref|NP_001038956.1|/5.97044e-36/ecdysteroid 22-kinase [Bombyx mori]
BGIBMGA009363-TA	0.01	9.35	9.86882	0	0	gi|9622208|gb|AAF89672.1|AF169311_1/1.91263e-11/diapause-associated protein [Ostrinia furnacalis]
BGIBMGA011495-TA	0.01	9	9.81378	0	0	gi|56681293|gb|AAW21268.1|/3.52414e-14/moricin I [Hyblaea puera]
BGIBMGA010111-TA	0.01	8.65	9.75656	2.22044e-16	3.07925e-15	gi|242010134|ref|XP_002425831.1|/6.98839e-08/hypothetical protein Phum_PHUM221870 [Pediculus humanus corporis]
BGIBMGA012998-TA	0.01	8.47	9.72622	6.66134e-16	9.17392e-15	gi|242018486|ref|XP_002429706.1|/2.33527e-126/glucose dehydrogenase precursor, putative [Pediculus humanus corporis]
BGIBMGA011228-TA	0.01	8.12	9.66534	3.10862e-15	4.17533e-14	gi|110751180|ref|XP_623564.2|/0/PREDICTED: similar to Multidrug resistance protein homolog 49 (P-glycoprotein 49) [Apis mellifera]
BGIBMGA003046-TA	0.01	7.94	9.633	6.4393e-15	8.47747e-14	gi|158297650|ref|XP_554755.3|/3.95066e-162/AGAP011459-PA [Anopheles gambiae str. PEST]
BGIBMGA013105-TA	0.01	7.24	9.49985	1.17462e-13	1.32466e-12	-
BGIBMGA004468-TA	0.01	7.06	9.46352	2.42472e-13	2.55151e-12	gi|187281703|ref|NP_001119728.1|/8.72286e-81/hemolymph protein [Bombyx mori]
BGIBMGA008072-TA	0.01	6.53	9.35094	2.13606e-12	1.95218e-11	gi|118777275|ref|XP_307795.3|/4.40348e-92/AGAP003289-PA [Anopheles gambiae str. PEST]
BGIBMGA003740-TA	0.01	6.53	9.35094	2.13606e-12	1.9492e-11	gi|195150333|ref|XP_002016109.1|/8.35219e-159/GL11419 [Drosophila persimilis]
BGIBMGA003453-TA	0.01	6.53	9.35094	2.13606e-12	1.94622e-11	-
BGIBMGA005695-TA	0.01	6.35	9.31061	4.41202e-12	3.89522e-11	gi|114052150|ref|NP_001040220.1|/0/triacylglycerol lipase [Bombyx mori]
BGIBMGA004206-TA	0.01	6.18	9.27146	9.11338e-12	7.78152e-11	gi|29465750|gb|AAM14415.1|/0/putative odorant-degrading enzyme [Antheraea polyphemus]
BGIBMGA014026-TA	0.01	6.18	9.27146	9.11338e-12	7.77042e-11	gi|86450731|gb|ABC96701.1|/4.15455e-28/yellow8 [Bombyx mori]
BGIBMGA013102-TA	0.01	6.18	9.27146	9.11338e-12	7.75936e-11	gi|158286345|ref|XP_308694.4|/6.22808e-37/AGAP007069-PA [Anopheles gambiae str. PEST]
BGIBMGA013545-TA	0.01	6.18	9.27146	9.11338e-12	7.74832e-11	gi|283483979|ref|NP_001164470.1|/1.98639e-92/19.5 kDa heat shock protein [Bombyx mori]
BGIBMGA002077-TA	0.01	6	9.22882	1.88241e-11	1.5692e-10	gi|294459899|ref|NP_001170882.1|/0/tan protein [Bombyx mori]
BGIBMGA009479-TA	0.01	5.82	9.18488	3.88822e-11	3.16189e-10	-
BGIBMGA012552-TA	0.01	5.65	9.14211	8.03136e-11	6.46076e-10	gi|158299290|ref|XP_554132.3|/3.69636e-73/AGAP010221-PA [Anopheles gambiae str. PEST]
BGIBMGA006742-TA	0.01	5.65	9.14211	8.03136e-11	6.45208e-10	gi|148298843|ref|NP_001091793.1|/5.25889e-75/troponin C type IIIa-like protein [Bombyx mori]
BGIBMGA011052-TA	0.01	5.29	9.04712	3.4266e-10	2.64952e-09	gi|170052018|ref|XP_001862031.1|/3.36139e-21/PFTAIRE-interacting factor 1A [Culex quinquefasciatus]
BGIBMGA002630-TA	0.01	5.12	9	7.07786e-10	5.34821e-09	gi|237648976|ref|NP_001153665.1|/1.11409e-12/odorant binding protein LOC100301497 [Bombyx mori]
BGIBMGA011520-TA	0.01	5.12	9	7.07786e-10	5.34146e-09	-
BGIBMGA012706-TA	0.01	5.12	9	7.07786e-10	5.33472e-09	gi|110764155|ref|XP_395630.3|/7.6183e-84/PREDICTED: similar to X-linked retinitis pigmentosa GTPase regulator, partial [Apis mellifera]
BGIBMGA001874-TA	0.01	5.12	9	7.07786e-10	5.32801e-09	gi|153792203|ref|NP_001093281.1|/1.43462e-167/vesicle amine transport protein [Bombyx mori]
BGIBMGA009010-TA	0.01	4.94	8.94837	1.46197e-09	1.07481e-08	gi|47230598|emb|CAF99791.1|/4.95329e-84/unnamed protein product [Tetraodon nigroviridis]
BGIBMGA004869-TA	0.01	4.94	8.94837	1.46197e-09	1.07349e-08	gi|56462340|gb|AAV91453.1|/3.9572e-26/protease inhibitor 6 [Lonomia obliqua]
BGIBMGA012890-TA	0.01	4.77	8.89785	3.0198e-09	2.16679e-08	gi|112982878|ref|NP_001037574.1|/2.22669e-53/fatty acid binding protein [Bombyx mori]
BGIBMGA000069-TA	0.01	4.59	8.84235	6.23756e-09	4.40164e-08	gi|170040269|ref|XP_001847927.1|/3.41542e-114/conserved hypothetical protein [Culex quinquefasciatus]
BGIBMGA010459-TA	0.01	4.41	8.78463	1.2884e-08	8.94401e-08	gi|196012241|ref|XP_002115983.1|/7.15181e-11/hypothetical protein TRIADDRAFT_3476 [Trichoplax adhaerens]
BGIBMGA000016-TA	0.01	4.24	8.72792	2.66128e-08	1.80755e-07	gi|197209950|ref|NP_001127739.1|/1.30057e-160/neuropeptide receptor A4 [Bombyx mori]
BGIBMGA009028-TA	0.01	4.24	8.72792	2.66128e-08	1.8055e-07	gi|124430725|ref|NP_001037590.1|/0/sex-specific storage-protein 2 [Bombyx mori]
BGIBMGA012216-TA	0.01	4.06	8.66534	5.49702e-08	3.65063e-07	gi|39655053|gb|AAR29602.1|/7.93363e-19/pattern recognition serine proteinase precursor [Manduca sexta]
BGIBMGA007084-TA	0.01	4.06	8.66534	5.49702e-08	3.64658e-07	gi|156555095|ref|XP_001604415.1|/2.18066e-92/PREDICTED: hypothetical protein [Nasonia vitripennis]
BGIBMGA000584-TA	0.01	3.88	8.59991	1.13544e-07	7.25833e-07	gi|195122932|ref|XP_002005964.1|/1.0665e-25/GI18809 [Drosophila mojavensis]
BGIBMGA005608-TA	0.01	3.88	8.59991	1.13544e-07	7.25057e-07	gi|195174265|ref|XP_002027899.1|/1.94473e-71/GL27092 [Drosophila persimilis]
BGIBMGA012217-TA	0.01	3.88	8.59991	1.13544e-07	7.24284e-07	gi|39655053|gb|AAR29602.1|/2.95491e-86/pattern recognition serine proteinase precursor [Manduca sexta]
BGIBMGA004416-TA	0.01	3.88	8.59991	1.13544e-07	7.23511e-07	gi|156552772|ref|XP_001602426.1|/0/PREDICTED: similar to CG18076-PB [Nasonia vitripennis]
BGIBMGA010276-TA	0.01	3.71	8.53528	2.34532e-07	1.45717e-06	gi|15072548|gb|AAK81696.1|/7.31388e-44/trypsin-like protein [Galleria mellonella]
BGIBMGA013595-TA	0.01	3.71	8.53528	2.34532e-07	1.45566e-06	gi|91076314|ref|XP_969681.1|/1.77005e-32/PREDICTED: similar to spliceosome associated protein [Tribolium castaneum]
BGIBMGA014360-TA	15.24	5652.01	8.53476	0	0	gi|148298841|ref|NP_001091819.1|/4.99985e-94/putative defense protein precursor [Bombyx mori]
BGIBMGA002250-TA	0.01	3.53	8.46352	4.8444e-07	2.92475e-06	gi|270013599|gb|EFA10047.1|/9.49432e-33/hypothetical protein TcasGA2_TC012221 [Tribolium castaneum]
BGIBMGA008066-TA	0.01	3.53	8.46352	4.8444e-07	2.92179e-06	gi|156538020|ref|XP_001608209.1|/1.29481e-146/PREDICTED: similar to protease m1 zinc metalloprotease [Nasonia vitripennis]
BGIBMGA013542-TA	0.01	3.35	8.38802	1.00064e-06	5.77858e-06	-
BGIBMGA009376-TA	0.01	3.35	8.38802	1.00064e-06	5.773e-06	gi|193709227|ref|XP_001944504.1|/2.30829e-68/PREDICTED: similar to AGAP007667-PA [Acyrthosiphon pisum]
BGIBMGA012009-TA	0.01	3.35	8.38802	1.00064e-06	5.76743e-06	gi|156554190|ref|XP_001600089.1|/1.95672e-31/PREDICTED: similar to zinc binding dehydrogenase [Nasonia vitripennis]
BGIBMGA004726-TA	1.82	592.8	8.34746	1.24331e-06	7.09768e-06	gi|226342914|ref|NP_001139719.1|/9.64357e-101/serine protease inhibitor 28 [Bombyx mori]
BGIBMGA008802-TA	0.01	3.18	8.31288	2.06688e-06	1.16107e-05	gi|197209894|ref|NP_001127711.1|/2.43631e-115/neuropeptide receptor A14 [Bombyx mori]
BGIBMGA010027-TA	0.01	3.18	8.31288	2.06688e-06	1.15998e-05	gi|195157370|ref|XP_002019569.1|/0/GL12463 [Drosophila persimilis]
BGIBMGA001863-TA	0.01	3.18	8.31288	2.06688e-06	1.15889e-05	gi|154412515|ref|XP_001579290.1|/4.5991e-16/dentin sialophosphoprotein precursor [Trichomonas vaginalis G3]
BGIBMGA001551-TA	0.01	3	8.22882	4.26926e-06	2.30301e-05	gi|157115392|ref|XP_001652587.1|/5.39988e-158/ubiquilin 1,2 [Aedes aegypti]
BGIBMGA011209-TA	0.01	3	8.22882	4.26926e-06	2.30093e-05	gi|114051702|ref|NP_001040423.1|/0/zinc-containing alcohol dehydrogenase [Bombyx mori]
BGIBMGA007789-TA	0.01	2.82	8.13955	8.81842e-06	4.54769e-05	gi|148533563|gb|ABQ84983.1|/0/antennal cryptochrome 2 [Spodoptera littoralis]
BGIBMGA010721-TA	0.01	2.82	8.13955	8.81842e-06	4.54377e-05	gi|157135485|ref|XP_001663463.1|/2.15739e-37/hypothetical protein AaeL_AAEL013321 [Aedes aegypti]
BGIBMGA013126-TA	0.01	2.82	8.13955	8.81842e-06	4.53985e-05	gi|296485904|gb|DAA28019.1|/1.42876e-45/hypothetical protein LOC100124511 [Bos taurus]
BGIBMGA009137-TA	0.01	2.82	8.13955	8.81842e-06	4.53595e-05	gi|270009787|gb|EFA06235.1|/1.17587e-60/hypothetical protein TcasGA2_TC009085 [Tribolium castaneum]
BGIBMGA013751-TA	0.01	2.82	8.13955	8.81842e-06	4.53205e-05	gi|56418401|gb|AAV91008.1|/5.85745e-22/hemolymph proteinase 10 [Manduca sexta]
BGIBMGA000146-TA	0.01	2.82	8.13955	8.81842e-06	4.52815e-05	gi|270003289|gb|EEZ99736.1|/1.25133e-117/hypothetical protein TcasGA2_TC002505 [Tribolium castaneum]
BGIBMGA012248-TA	0.01	2.82	8.13955	8.81842e-06	4.52427e-05	gi|242020038|ref|XP_002430464.1|/1.01259e-52/hypothetical protein Phum_PHUM483660 [Pediculus humanus corporis]
BGIBMGA010890-TA	9.11	2561.64	8.1354	3.33066e-15	4.44361e-14	gi|33860163|sp|P82176.2|IMPI_GALME/3.4547e-14/RecName: Full=Inducible metalloproteinase inhibitor protein; Contains: RecName: Full=IMPI alpha; Flags: Precursor
BGIBMGA010449-TA	0.01	2.65	8.04985	1.8215e-05	8.93116e-05	gi|91080457|ref|XP_969840.1|/5.23212e-177/PREDICTED: similar to CG11490 CG11490-PA [Tribolium castaneum]
BGIBMGA005722-TA	0.01	2.65	8.04985	1.8215e-05	8.92384e-05	gi|31226455|ref|XP_317711.1|/0/AGAP007796-PA [Anopheles gambiae str. PEST]
BGIBMGA011917-TA	0.01	2.65	8.04985	1.8215e-05	8.91653e-05	gi|91078510|ref|XP_969463.1|/1.94029e-116/PREDICTED: similar to CG4557 CG4557-PA [Tribolium castaneum]
BGIBMGA013220-TA	0.01	2.65	8.04985	1.8215e-05	8.90923e-05	gi|7862150|gb|AAF70499.1|AF255341_1/6.24653e-63/3-dehydroecdysone 3alpha-reductase [Spodoptera littoralis]
BGIBMGA005559-TA	0.01	2.65	8.04985	1.8215e-05	8.90195e-05	gi|261335989|emb|CBH09269.1|/1.73648e-73/putative ARP-like [Heliconius melpomene]
BGIBMGA014248-TA	0.01	2.65	8.04985	1.8215e-05	8.89467e-05	gi|170036095|ref|XP_001845901.1|/3.17796e-78/sodium-dependent phosphate transporter [Culex quinquefasciatus]
BGIBMGA002251-TA	0.01	2.65	8.04985	1.8215e-05	8.88741e-05	gi|156541708|ref|XP_001603778.1|/4.52833e-97/PREDICTED: similar to Huntington disease gene homolog [Nasonia vitripennis]
BGIBMGA014207-TA	0.01	2.47	7.94837	3.7624e-05	0.000175549	gi|164448654|ref|NP_001106739.1|/3.24243e-68/cytochrome b5 [Bombyx mori]
BGIBMGA006251-TA	0.01	2.47	7.94837	3.7624e-05	0.000175412	-
BGIBMGA007223-TA	0.01	2.47	7.94837	3.7624e-05	0.000175276	-
BGIBMGA002592-TA	0.01	2.47	7.94837	3.7624e-05	0.000175139	gi|158299930|ref|XP_319935.4|/2.88772e-73/AGAP009172-PA [Anopheles gambiae str. PEST]
BGIBMGA004075-TA	0.01	2.47	7.94837	3.7624e-05	0.000175003	gi|262034581|gb|ACY06915.1|/2.36353e-15/putative cuticle protein CPG36 [Bombyx mori]
BGIBMGA004516-TA	0.01	2.47	7.94837	3.7624e-05	0.000174867	-
BGIBMGA001999-TA	0.01	2.47	7.94837	3.7624e-05	0.000174731	gi|156540792|ref|XP_001599247.1|/9.51548e-66/PREDICTED: similar to GA21132-PA [Nasonia vitripennis]
BGIBMGA009590-TA	0.01	2.47	7.94837	3.7624e-05	0.000174595	gi|91077850|ref|XP_971897.1|/0/PREDICTED: similar to metalloprotease [Tribolium castaneum]
BGIBMGA005168-TA	0.01	2.47	7.94837	3.7624e-05	0.00017446	gi|270010333|gb|EFA06781.1|/0/hypothetical protein TcasGA2_TC009717 [Tribolium castaneum]
BGIBMGA006779-TA	0.01	2.47	7.94837	3.7624e-05	0.000174325	gi|156544285|ref|XP_001607051.1|/2.77887e-80/PREDICTED: similar to protein phosphatase 2c gamma [Nasonia vitripennis]
BGIBMGA006016-TA	0.01	2.29	7.8392	7.77148e-05	0.00034433	gi|270015614|gb|EFA12062.1|/2.44763e-99/hypothetical protein TcasGA2_TC012908 [Tribolium castaneum]
BGIBMGA003920-TA	0.01	2.29	7.8392	7.77148e-05	0.000344075	gi|260908063|gb|ACX53829.1|/5.89273e-53/neutral lipase [Heliothis virescens]
BGIBMGA014148-TA	0.01	2.29	7.8392	7.77148e-05	0.00034382	gi|118788042|ref|XP_557100.2|/2.13608e-99/AGAP006426-PA [Anopheles gambiae str. PEST]
BGIBMGA011364-TA	0.01	2.29	7.8392	7.77148e-05	0.000343566	gi|66541617|ref|XP_624492.1|/1.24216e-91/PREDICTED: similar to Choline/ethanolamine kinase [Apis mellifera]
BGIBMGA004053-TA	0.01	2.29	7.8392	7.77148e-05	0.000343312	gi|158293442|ref|XP_314780.3|/7.85837e-06/AGAP008680-PA [Anopheles gambiae str. PEST]
BGIBMGA004147-TA	0.01	2.29	7.8392	7.77148e-05	0.000343059	gi|257480061|gb|ACV60244.1|/0/antennal esterase CXE17 [Spodoptera littoralis]
BGIBMGA012133-TA	0.01	2.29	7.8392	7.77148e-05	0.000342805	gi|194741472|ref|XP_001953213.1|/4.03493e-27/GF17653 [Drosophila ananassae]
BGIBMGA011198-TA	0.01	2.29	7.8392	7.77148e-05	0.000342553	gi|156540483|ref|XP_001599903.1|/3.58195e-150/PREDICTED: similar to Pollux protein [Nasonia vitripennis]
BGIBMGA010162-TA	0.01	2.29	7.8392	7.77148e-05	0.0003423	gi|158302358|ref|XP_321919.4|/4.00456e-27/AGAP001236-PA [Anopheles gambiae str. PEST]
BGIBMGA006789-TA	0.01	2.12	7.72792	0.000160524	0.000663523	gi|242013531|ref|XP_002427458.1|/4.48634e-102/conserved hypothetical protein [Pediculus humanus corporis]
BGIBMGA008304-TA	0.01	2.12	7.72792	0.000160524	0.000663065	gi|163962993|gb|ABY50539.1|/0/serine/threonine protein kinase Akt [Bombyx mori]
BGIBMGA011223-TA	0.01	2.12	7.72792	0.000160524	0.000662607	gi|189238375|ref|XP_969851.2|/0/PREDICTED: similar to acetyl-coa carboxylase [Tribolium castaneum]
BGIBMGA006108-TA	0.01	2.12	7.72792	0.000160524	0.000662149	gi|114051449|ref|NP_001040367.1|/0/prolactin regulatory binding-element protein [Bombyx mori]
BGIBMGA002907-TA	0.01	2.12	7.72792	0.000160524	0.000661693	gi|68144076|gb|AAY86076.1|/4.46111e-87/diapause bioclock protein [Bombyx mori]
BGIBMGA002041-TA	0.01	2.12	7.72792	0.000160524	0.000661237	gi|270010726|gb|EFA07174.1|/3.94372e-15/hypothetical protein TcasGA2_TC010173 [Tribolium castaneum]
BGIBMGA014586-TA	0.01	2.12	7.72792	0.000160524	0.000660781	gi|15146043|gb|AAK83435.1|/7.09712e-11/alpha-crystallin [Galleria mellonella]
BGIBMGA002858-TA	0.01	2.12	7.72792	0.000160524	0.000660326	gi|110755296|ref|XP_623650.2|/1.8337e-27/PREDICTED: similar to CG40191-PB.3 [Apis mellifera]
BGIBMGA006025-TA	0.01	2.12	7.72792	0.000160524	0.000659872	gi|270006560|gb|EFA03008.1|/6.34596e-180/hypothetical protein TcasGA2_TC010431 [Tribolium castaneum]
BGIBMGA010891-TA	1.66	281.84	7.40755	2.20008e-06	1.23011e-05	gi|33860163|sp|P82176.2|IMPI_GALME/6.60317e-13/RecName: Full=Inducible metalloproteinase inhibitor protein; Contains: RecName: Full=IMPI alpha; Flags: Precursor
BGIBMGA012062-TA	11.59	1609.16	7.11728	0	0	gi|157127733|ref|XP_001661154.1|/5.9108e-57/collagen alpha 1(xviii) chain [Aedes aegypti]
BGIBMGA004074-TA	0.99	116.83	6.88277	1.94695e-05	9.46863e-05	gi|290563346|ref|NP_001166785.1|/1.60232e-19/cuticular protein glycine-rich 19 [Bombyx mori]
BGIBMGA009544-TA	6.13	588.21	6.5843	3.47722e-13	3.57717e-12	gi|189181680|ref|NP_001121191.1|/0/integument esterase 2 [Bombyx mori]
BGIBMGA004999-TA	0.83	57.53	6.11506	3.22412e-05	0.000152941	-
BGIBMGA005266-TA	1.99	137.13	6.10663	6.97854e-07	4.11755e-06	gi|272979598|gb|ACZ97415.1|/2.82382e-14/cytochrome P450 CYP333B8 [Zygaena filipendulae]
BGIBMGA012426-TA	0.66	44.83	6.08585	5.19412e-05	0.000236625	gi|114053005|ref|NP_001040537.1|/2.90221e-65/serine protease 7 [Bombyx mori]
BGIBMGA001215-TA	0.83	55.06	6.05175	3.22412e-05	0.000152699	gi|242021565|ref|XP_002431215.1|/2.67301e-20/ubiquitin-protein ligase bre1, putative [Pediculus humanus corporis]
BGIBMGA007767-TA	3.81	248.13	6.02516	9.49796e-10	7.06086e-09	gi|112983422|ref|NP_001036983.1|/0/glycerophosphoryl diester phosphodiesterase [Bombyx mori]
BGIBMGA006775-TA	0.5	27.18	5.76447	8.06078e-05	0.000354259	gi|187281722|ref|NP_001119732.1|/1.8017e-79/lebocin-3 precursor [Bombyx mori]
BGIBMGA003964-TA	0.33	17.65	5.74106	0.000122196	0.000514344	gi|156548736|ref|XP_001603725.1|/0/PREDICTED: similar to ENSANGP00000015362 [Nasonia vitripennis]
BGIBMGA004103-TA	181.36	9126.59	5.65315	2.55108e-12	2.30329e-11	gi|148298768|ref|NP_001091767.1|/5.81157e-99/heat shock protein 1 [Bombyx mori]
BGIBMGA001600-TA	0.33	16.59	5.6517	0.000122196	0.000515797	gi|157120965|ref|XP_001659801.1|/3.62202e-51/organic cation transporter [Aedes aegypti]
BGIBMGA001745-TA	0.83	36.88	5.47358	3.22412e-05	0.000152096	gi|56462344|gb|AAV91455.1|/1.40628e-116/serine protease 7 [Lonomia obliqua]
BGIBMGA000005-TA	0.66	27.18	5.36394	5.19412e-05	0.000235548	gi|168823415|ref|NP_001108341.1|/1.98847e-14/cytochrome P450 CYP366A1 [Bombyx mori]
BGIBMGA004901-TA	0.66	20.3	4.94287	5.19412e-05	0.000236265	-
BGIBMGA004280-TA	0.33	9.71	4.87893	0.000122196	0.000514706	gi|289741853|gb|ADD19674.1|/8.66252e-125/glutamine synthetase [Glossina morsitans morsitans]
BGIBMGA000858-TA	1.16	32.3	4.79934	1.15199e-05	5.85001e-05	gi|156542456|ref|XP_001599154.1|/6.7155e-127/PREDICTED: similar to conserved hypothetical protein [Nasonia vitripennis]
BGIBMGA003021-TA	1.16	32.12	4.79128	1.15199e-05	5.85498e-05	gi|156548354|ref|XP_001603588.1|/1.88559e-41/PREDICTED: similar to anarchy 1 [Nasonia vitripennis]
BGIBMGA010913-TA	0.33	9	4.76939	0.000122196	0.000516161	gi|290543468|ref|NP_001166291.1|/0/cuticular protein RR-3 motif 148 [Bombyx mori]
BGIBMGA008205-TA	1.16	30.71	4.72651	1.15199e-05	5.84504e-05	gi|119514503|gb|ABL76064.1|/9.02083e-47/cationic peptide CP8 precursor [Bombyx mandarina]
BGIBMGA003533-TA	1.16	29.47	4.66705	1.15199e-05	5.83513e-05	gi|110750006|ref|XP_624180.2|/1.52904e-22/PREDICTED: similar to ATP/GTP binding protein 1 [Apis mellifera]
BGIBMGA002915-TA	1.82	46.06	4.6615	1.24331e-06	7.11127e-06	gi|270014168|gb|EFA10616.1|/6.16492e-26/hypothetical protein TcasGA2_TC012878 [Tribolium castaneum]
BGIBMGA006185-TA	0.99	24.71	4.64152	1.94695e-05	9.4918e-05	gi|197209926|ref|NP_001127727.1|/0/fatty acid transport protein [Bombyx mori]
BGIBMGA013796-TA	0.66	15.35	4.53963	5.19412e-05	0.000235727	-
BGIBMGA011668-TA	0.33	7.59	4.52356	0.000122196	0.000515433	gi|242019657|ref|XP_002430276.1|/5.27093e-27/Sex-determining region Y protein, putative [Pediculus humanus corporis]
BGIBMGA005057-TA	0.33	7.59	4.52356	0.000122196	0.000515069	gi|157133437|ref|XP_001656249.1|/1.86776e-79/glycerol-3-phosphate acyltransferase [Aedes aegypti]
BGIBMGA012456-TA	1.32	30.18	4.51498	6.71076e-06	3.53706e-05	gi|163838690|ref|NP_001106228.1|/7.29221e-142/aquaporin [Bombyx mori]
BGIBMGA014197-TA	2.32	52.24	4.49296	2.16272e-07	1.34933e-06	gi|189240715|ref|XP_974213.2|/1.27981e-32/PREDICTED: similar to lipase [Tribolium castaneum]
BGIBMGA011108-TA	1.32	29.65	4.48942	6.71076e-06	3.53394e-05	gi|260908004|gb|ACX53801.1|/2.12708e-95/short-chain dehydrogenase [Heliothis virescens]
BGIBMGA014246-TA	4.14	92.65	4.48409	2.79898e-10	2.18116e-09	gi|157115851|ref|XP_001658313.1|/2.07083e-105/sodium-dependent phosphate transporter [Aedes aegypti]
BGIBMGA007558-TA	21.2	465.74	4.45739	2.4869e-14	3.13591e-13	gi|270007560|gb|EFA04008.1|/4.70501e-116/hypothetical protein TcasGA2_TC014157 [Tribolium castaneum]
BGIBMGA001276-TA	0.66	14.47	4.45446	5.19412e-05	0.000235906	gi|291464109|gb|ADE05592.1|/0/cytochrome P450 333B11 [Manduca sexta]
BGIBMGA012675-TA	0.83	18	4.43874	3.22412e-05	0.00015282	gi|148298652|ref|NP_001091832.1|/3.19781e-104/eukaryotic initiation factor 4E-1 [Bombyx mori]
BGIBMGA003841-TA	0.5	10.59	4.40463	8.06078e-05	0.000353739	gi|194882595|ref|XP_001975396.1|/7.25693e-107/GG20582 [Drosophila erecta]
BGIBMGA008440-TA	2.32	46.06	4.31132	2.16272e-07	1.35357e-06	gi|160333247|ref|NP_001103811.1|/0/aldehyde oxidase 2 [Bombyx mori]
BGIBMGA007804-TA	1.32	25.77	4.28708	6.71076e-06	3.54018e-05	gi|172356113|ref|NP_001116499.1|/0/matrix metalloproteinase 1 isoform 1 [Bombyx mori]
BGIBMGA002920-TA	6.79	131.66	4.27726	1.68754e-13	1.85072e-12	gi|9624381|gb|AAF90148.1|AF274022_1/6.17213e-99/tetraspanin D76 [Manduca sexta]
BGIBMGA012346-TA	0.33	6.35	4.26622	0.000122197	0.000513624	gi|270008031|gb|EFA04479.1|/1.30247e-67/hypothetical protein TcasGA2_TC014783 [Tribolium castaneum]
BGIBMGA012312-TA	0.33	6.18	4.22707	0.000122198	0.000513267	-
BGIBMGA003672-TA	0.66	12.35	4.2259	5.19412e-05	0.000236806	gi|170028124|ref|XP_001841946.1|/1.94333e-124/schnurri [Culex quinquefasciatus]
BGIBMGA011918-TA	0.5	9.18	4.19849	8.06078e-05	0.000353999	gi|170033824|ref|XP_001844776.1|/3.93097e-86/g-protein coupled receptor [Culex quinquefasciatus]
BGIBMGA005226-TA	1.82	33.18	4.1883	1.24331e-06	7.11808e-06	gi|242024834|ref|XP_002432831.1|/0/ABC transporter, putative [Pediculus humanus corporis]
BGIBMGA003679-TA	10.1	182.13	4.17254	4.21884e-14	5.09414e-13	gi|270015122|gb|EFA11570.1|/1.18361e-160/serine protease P54 [Tribolium castaneum]
BGIBMGA008049-TA	0.5	9	4.16993	8.06078e-05	0.00035348	gi|156549389|ref|XP_001602288.1|/1.04351e-89/PREDICTED: similar to diacylglycerol o-acyltransferase [Nasonia vitripennis]
BGIBMGA012826-TA	0.33	5.82	4.14048	0.000122203	0.000512928	-
BGIBMGA004608-TA	1.99	34.77	4.127	6.97854e-07	4.11348e-06	gi|157167757|ref|XP_001655615.1|/0/fimbrin/plastin [Aedes aegypti]
BGIBMGA001713-TA	0.66	11.47	4.11926	5.19412e-05	0.000236445	gi|91076580|ref|XP_967796.1|/7.0164e-32/PREDICTED: similar to toll [Tribolium castaneum]
BGIBMGA001034-TA	6.13	105.36	4.1033	3.47722e-13	3.58334e-12	-
BGIBMGA009095-TA	23.52	402.2	4.09595	2.5846e-13	2.71497e-12	gi|112983466|ref|NP_001037532.1|/6.85953e-10/fungal protease inhibitor F precursor [Bombyx mori]
BGIBMGA006002-TA	7.62	130.24	4.09524	8.4821e-14	9.78716e-13	gi|269959182|ref|NP_001161755.1|/0/integrin beta subunit 2 [Bombyx mori]
BGIBMGA014208-TA	5.96	100.42	4.07459	5.278e-13	5.2403e-12	gi|163838696|ref|NP_001106231.1|/7.86576e-65/cytochrome b5 [Bombyx mori]
BGIBMGA000104-TA	1.16	19.41	4.0646	1.15199e-05	5.82526e-05	gi|289629220|ref|NP_001166194.1|/0/coatomer protein complex subunit delta [Bombyx mori]
BGIBMGA013339-TA	17.22	287.67	4.06226	0	0	gi|156546886|ref|NP_001037028.1|/8.80309e-66/ornithine decarboxylase antizyme [Bombyx mori]
BGIBMGA008668-TA	0.33	5.47	4.051	0.000122223	0.000512649	gi|112982842|ref|NP_001036891.1|/0/clip domain serine protease 4 [Bombyx mori]
BGIBMGA007458-TA	6.96	115.07	4.04728	1.27232e-13	1.41877e-12	gi|195431212|ref|XP_002063641.1|/4.00006e-48/GK22025 [Drosophila willistoni]
BGIBMGA009974-TA	0.99	16.24	4.03598	1.94695e-05	9.47634e-05	gi|270008312|gb|EFA04760.1|/0/hypothetical protein TcasGA2_TC030624 [Tribolium castaneum]
BGIBMGA008780-TA	787.04	12904	4.03524	1.8749e-11	1.56512e-10	gi|112982960|ref|NP_001037584.1|/5.2792e-127/ferritin [Bombyx mori]
BGIBMGA012728-TA	1.82	29.47	4.01724	1.24331e-06	7.10447e-06	gi|182509206|ref|NP_001116814.1|/0/alpha-esterase 40 [Bombyx mori]
BGIBMGA009101-TA	1.16	18.53	3.99767	1.15199e-05	5.84008e-05	gi|91093419|ref|XP_967856.1|/1.78508e-79/PREDICTED: similar to conserved hypothetical protein [Tribolium castaneum]
BGIBMGA012264-TA	9.27	146.13	3.97854	3.39728e-14	4.16097e-13	gi|281398208|gb|ADA67927.1|/0/putative lysozyme [Bombyx mori]
BGIBMGA005443-TA	2.65	41.12	3.95578	6.58932e-08	4.34227e-07	gi|272979724|gb|ACZ97420.1|/7.64273e-135/UGT35E1 [Zygaena filipendulae]
BGIBMGA006698-TA	0.99	15.35	3.95467	1.94695e-05	9.45324e-05	gi|195583296|ref|XP_002081459.1|/2.44236e-52/GD11024 [Drosophila simulans]
BGIBMGA010757-TA	0.33	4.94	3.90397	0.000122389	0.000512987	gi|91090324|ref|XP_966399.1|/1.3606e-87/PREDICTED: similar to Uncharacterized protein C6orf165 [Tribolium castaneum]
BGIBMGA000884-TA	15.57	229.07	3.87895	0	0	gi|195029849|ref|XP_001987784.1|/1.0424e-26/GH19761 [Drosophila grimshawi]
BGIBMGA014465-TA	17.56	258.02	3.87712	0	0	gi|299930649|gb|ADJ58540.1|/9.42655e-12/seminal fluid protein HACP044 [Heliconius erato]
BGIBMGA005051-TA	0.5	7.24	3.85599	8.0608e-05	0.000353221	gi|91087537|ref|XP_970192.1|/1.47781e-104/PREDICTED: similar to suppressor of T-cell receptor signaling 1 [Tribolium castaneum]
BGIBMGA008382-TA	0.99	14.12	3.83417	1.94695e-05	9.44557e-05	gi|281398210|gb|ADA67928.1|/6.60065e-41/putative lipase [Bombyx mori]
BGIBMGA001219-TA	1.49	20.82	3.80459	3.86152e-06	2.09061e-05	gi|198469749|ref|XP_001355113.2|/1.0005e-68/GA17499 [Drosophila pseudoobscura pseudoobscura]
BGIBMGA007254-TA	464.91	6450.94	3.79449	0	0	gi|112984054|ref|NP_001037422.1|/0/yellow-d [Bombyx mori]
BGIBMGA013819-TA	0.5	6.88	3.78241	8.06088e-05	0.000352966	gi|48111618|ref|XP_393140.1|/1.38593e-132/PREDICTED: similar to CG6282-PA, isoform A isoform 1 [Apis mellifera]
BGIBMGA010605-TA	0.5	6.88	3.78241	8.06088e-05	0.000352708	gi|112983446|ref|NP_001036977.1|/1.73793e-123/pheromone biosynthesis activating neuropeptide receptor [Bombyx mori]
BGIBMGA002527-TA	0.66	9	3.76939	5.19412e-05	0.000236086	gi|237648998|ref|NP_001153676.1|/0/male reproductive organ angiotensin-converting enzyme-related protein 2 [Bombyx mori]
BGIBMGA008521-TA	0.5	6.71	3.74631	8.06096e-05	0.000352453	gi|156542319|ref|XP_001599533.1|/4.24207e-153/PREDICTED: similar to xaa-pro dipeptidase pepd/pepq(e.coli) [Nasonia vitripennis]
BGIBMGA013777-TA	1.49	19.77	3.72993	3.86152e-06	2.0944e-05	gi|114050941|ref|NP_001040329.1|/5.36062e-96/receptor expression enhancing protein isoform 2 [Bombyx mori]
BGIBMGA005345-TA	0.83	10.77	3.69776	3.22412e-05	0.000152336	gi|158294081|ref|XP_315386.4|/3.11333e-42/AGAP005378-PC [Anopheles gambiae str. PEST]
BGIBMGA012343-TA	0.99	12.71	3.68239	1.94695e-05	9.46093e-05	gi|189242242|ref|XP_971440.2|/9.45566e-78/PREDICTED: similar to protein tyrosine phosphatase, non-receptor type 11 [Tribolium castaneum]
BGIBMGA010458-TA	11.26	143.48	3.67157	0	0	gi|112983380|ref|NP_001036967.1|/0/fatty-acyl reductase [Bombyx mori]
BGIBMGA010439-TA	1.99	25.06	3.65455	6.97854e-07	4.12161e-06	gi|112984208|ref|NP_001037448.1|/6.11522e-80/lysozyme precursor [Bombyx mori]
BGIBMGA005410-TA	0.5	6.18	3.62761	8.06202e-05	0.000352242	gi|157412324|ref|NP_001098702.1|/7.6926e-136/nanos-like protein [Bombyx mori]
BGIBMGA012427-TA	54.82	671.69	3.61502	0	0	gi|114053005|ref|NP_001040537.1|/0/serine protease 7 [Bombyx mori]
BGIBMGA008496-TA	2.15	26.3	3.61265	3.89448e-07	2.36799e-06	gi|270013361|gb|EFA09809.1|/1.61777e-122/hypothetical protein TcasGA2_TC011954 [Tribolium castaneum]
BGIBMGA006227-TA	0.99	11.65	3.55676	1.94695e-05	9.48406e-05	gi|112983338|ref|NP_001037622.1|/0/timeless [Bombyx mori]
BGIBMGA003356-TA	0.33	3.88	3.55552	0.000131997	0.000550556	gi|195157908|ref|XP_002019836.1|/3.51166e-14/GL12612 [Drosophila persimilis]
BGIBMGA002905-TA	273.44	3211.97	3.55416	5.82822e-12	5.10781e-11	gi|112983198|ref|NP_001037023.1|/2.73563e-43/acyl-CoA binding protein-like [Bombyx mori]
BGIBMGA013048-TA	28.82	329.14	3.51356	1.17018e-13	1.32968e-12	gi|56418419|gb|AAV91017.1|/1.11494e-66/hemolymph proteinase 19 [Manduca sexta]
BGIBMGA013000-TA	5.13	57.89	3.49628	7.50778e-12	6.50348e-11	gi|158288468|ref|XP_310335.3|/1.67356e-124/AGAP003785-PA [Anopheles gambiae str. PEST]
BGIBMGA006825-TA	0.33	3.71	3.49088	0.000140883	0.000586801	gi|48106725|ref|XP_393076.1|/1.24408e-107/PREDICTED: similar to Grasp65 CG7809-PA [Apis mellifera]
BGIBMGA005812-TA	105.17	1143.96	3.44324	1.44795e-12	1.34385e-11	gi|112983926|ref|NP_001037402.1|/0/arginine kinase [Bombyx mori]
BGIBMGA000894-TA	1.16	12.53	3.43319	1.15199e-05	5.83019e-05	gi|157116237|ref|XP_001658396.1|/7.00645e-78/lava lamp protein [Aedes aegypti]
BGIBMGA005014-TA	0.33	3.53	3.41913	0.000157709	0.000653243	gi|270010813|gb|EFA07261.1|/0/hypothetical protein TcasGA2_TC013292 [Tribolium castaneum]
BGIBMGA003156-TA	0.66	7.06	3.41913	5.1944e-05	0.000235382	gi|91083301|ref|XP_974629.1|/1.11384e-98/PREDICTED: similar to alpha methylacyl-coa racemase [Tribolium castaneum]
BGIBMGA000424-TA	0.33	3.53	3.41913	0.000157709	0.00065279	gi|156553614|ref|XP_001599996.1|/4.96909e-67/PREDICTED: similar to CG31522-PA [Nasonia vitripennis]
BGIBMGA001178-TA	0.83	8.82	3.4096	3.22412e-05	0.000152457	gi|270006132|gb|EFA02580.1|/3.20181e-20/hypothetical protein TcasGA2_TC008298 [Tribolium castaneum]
BGIBMGA009049-TA	0.5	5.29	3.40327	8.09156e-05	0.000353016	gi|110761346|ref|XP_624752.2|/0/PREDICTED: similar to Niemann-Pick Type C-1 CG5722-PA isoform 2 [Apis mellifera]
BGIBMGA009660-TA	0.5	5.29	3.40327	8.09156e-05	0.000352759	gi|58391758|ref|XP_318853.2|/6.11075e-144/AGAP009765-PA [Anopheles gambiae str. PEST]
BGIBMGA004229-TA	11.43	120.01	3.39226	0	0	gi|298566244|ref|NP_001177297.1|/0/antennal esterase [Bombyx mori]
BGIBMGA008439-TA	9.27	97.24	3.39091	3.39728e-14	4.16952e-13	gi|160333249|ref|NP_001103812.1|/0/aldehyde oxidase 1 [Bombyx mori]
BGIBMGA002750-TA	0.66	6.88	3.38187	5.19464e-05	0.000235215	gi|58381888|ref|XP_311527.2|/1.55522e-141/AGAP010421-PA [Anopheles gambiae str. PEST]
BGIBMGA007343-TA	1.49	15.53	3.38167	3.86152e-06	2.0925e-05	gi|170056698|ref|XP_001864148.1|/4.71937e-19/predicted protein [Culex quinquefasciatus]
BGIBMGA008861-TA	2.32	24	3.37084	2.16272e-07	1.35215e-06	gi|114051976|ref|NP_001040443.1|/5.63151e-81/troponin C 25D [Bombyx mori]
BGIBMGA013930-TA	8.94	92.48	3.37079	5.59552e-14	6.67553e-13	gi|157908523|dbj|BAF81491.1|/0/juvenile hormone epoxide hydrolase [Bombyx mori]
BGIBMGA002393-TA	0.5	5.12	3.35614	8.1189e-05	0.000353693	gi|156545772|ref|XP_001605622.1|/0/PREDICTED: similar to mitochondrial solute carrier [Nasonia vitripennis]
BGIBMGA007232-TA	0.66	6.71	3.34577	5.1951e-05	0.000235058	-
BGIBMGA002677-TA	79.17	802.11	3.34077	1.10867e-12	1.04519e-11	gi|91094301|ref|XP_971831.1|/6.02184e-20/PREDICTED: similar to CG2765 CG2765-PA [Tribolium castaneum]
BGIBMGA006768-TA	90.26	893.53	3.30736	0	0	gi|148298818|ref|NP_001091784.1|/3.41386e-119/C-type lectin 10 [Bombyx mori]
BGIBMGA006693-TA	0.33	3.18	3.26849	0.00024903	0.00099164	gi|270013885|gb|EFA10333.1|/0/hypothetical protein TcasGA2_TC012551 [Tribolium castaneum]
BGIBMGA004615-TA	0.66	6.35	3.26622	5.19762e-05	0.000234994	gi|170032190|ref|XP_001843965.1|/1.54301e-69/sugar transporter [Culex quinquefasciatus]
BGIBMGA005834-TA	4.97	45.71	3.20119	1.35412e-11	1.14316e-10	gi|289629214|ref|NP_001166191.1|/1.45688e-166/cactus [Bombyx mori]
BGIBMGA001943-TA	0.66	6	3.18442	5.20632e-05	0.000235209	gi|242006762|ref|XP_002424214.1|/6.31311e-145/Arsenical pump-driving ATPase, putative [Pediculus humanus corporis]
BGIBMGA009235-TA	0.66	6	3.18442	5.20632e-05	0.000235032	gi|270005801|gb|EFA02249.1|/2.46397e-176/hypothetical protein TcasGA2_TC007912 [Tribolium castaneum]
BGIBMGA009656-TA	1.32	11.82	3.16262	6.71076e-06	3.53083e-05	gi|294933605|ref|XP_002780785.1|/3.77029e-08/conserved hypothetical protein [Perkinsus marinus ATCC 50983]
BGIBMGA012425-TA	2.32	20.65	3.15395	2.16272e-07	1.35074e-06	gi|56418399|gb|AAV91007.1|/1.80941e-53/hemolymph proteinase 9 [Manduca sexta]
BGIBMGA008168-TA	0.5	4.41	3.14078	8.77916e-05	0.000380515	gi|270006184|gb|EFA02632.1|/2.56903e-10/hypothetical protein TcasGA2_TC008352 [Tribolium castaneum]
BGIBMGA007950-TA	6.29	54.89	3.12541	2.59348e-13	2.71951e-12	gi|112984012|ref|NP_001036837.1|/0/heat shock 70 kD protein cognate [Bombyx mori]
BGIBMGA011563-TA	135.98	1175.9	3.1123	0	0	gi|162809332|ref|NP_001037017.2|/3.62886e-161/acyl-CoA delta-11 desaturase/conjugase [Bombyx mori]
BGIBMGA002188-TA	4.47	38.47	3.10539	8.26398e-11	6.63004e-10	gi|157110815|ref|XP_001651257.1|/3.41396e-148/Tetratricopeptide repeat protein, putative [Aedes aegypti]
BGIBMGA009864-TA	0.66	5.65	3.09771	5.23618e-05	0.000236201	gi|156551872|ref|XP_001603255.1|/6.0673e-56/PREDICTED: similar to GA12600-PA isoform 1 [Nasonia vitripennis]
BGIBMGA005140-TA	1.16	9.88	3.09039	1.15199e-05	5.82035e-05	gi|282848147|ref|NP_001164292.1|/5.26048e-45/kayak isoform A [Tribolium castaneum]
BGIBMGA008838-TA	6.46	54.71	3.0822	1.82743e-13	1.98231e-12	gi|270012059|gb|EFA08507.1|/4.62786e-141/hypothetical protein TcasGA2_TC006159 [Tribolium castaneum]
BGIBMGA001906-TA	18.22	148.95	3.03123	0	0	gi|110749651|ref|XP_393459.3|/5.03701e-42/PREDICTED: similar to thrombospondin repeat protein 1 [Apis mellifera]
BGIBMGA012298-TA	26.67	217.78	3.02958	0	0	gi|114053253|ref|NP_001040525.1|/0/6-phosphogluconate dehydrogenase [Bombyx mori]
BGIBMGA011659-TA	0.5	4.06	3.02148	0.000105353	0.000447226	gi|189235234|ref|XP_001812254.1|/0/PREDICTED: similar to AGAP005322-PA [Tribolium castaneum]
BGIBMGA006335-TA	0.66	5.29	3.00273	5.33742e-05	0.000240586	gi|91077746|ref|XP_966706.1|/3.65413e-100/PREDICTED: similar to conserved hypothetical protein [Tribolium castaneum]
BGIBMGA005170-TA	1.66	12.88	2.95588	2.20008e-06	1.23126e-05	gi|242022687|ref|XP_002431770.1|/1.09594e-141/transient receptor potential channel pyrexia, putative [Pediculus humanus corporis]
BGIBMGA009576-TA	0.66	5.12	2.95561	5.45734e-05	0.000245621	gi|239788574|dbj|BAH70961.1|/4.50888e-09/ACYPI005088 [Acyrthosiphon pisum]
BGIBMGA007988-TA	6.62	50.83	2.94078	1.45883e-13	1.61173e-12	gi|91076252|ref|XP_967051.1|/1.6721e-108/PREDICTED: similar to AGAP003398-PA [Tribolium castaneum]
BGIBMGA013841-TA	1.99	15.18	2.93133	6.97854e-07	4.10943e-06	gi|157272124|ref|XP_001664333.1|/1.6084e-33/hypothetical protein AaeL_AAEL005985 [Aedes aegypti]
BGIBMGA006692-TA	8.45	64.24	2.92645	2.17604e-14	2.76727e-13	gi|162462371|ref|NP_001104817.1|/0/hemocytin precursor [Bombyx mori]
BGIBMGA008120-TA	5.13	38.47	2.9067	7.50778e-12	6.49407e-11	gi|148298796|ref|NP_001091804.1|/2.9607e-21/thioredoxin-like protein [Bombyx mori]
BGIBMGA006837-TA	0.83	6.18	2.89642	3.25256e-05	0.000153317	gi|162462676|ref|NP_001104834.1|/0/NADPH cytochrome P450 reductase [Bombyx mori]
BGIBMGA007419-TA	0.5	3.71	2.89142	0.000164463	0.000675133	gi|91088841|ref|XP_970807.1|/3.18852e-69/PREDICTED: similar to enoki mushroom CG11290-PA [Tribolium castaneum]
BGIBMGA010977-TA	3.97	29.3	2.88369	5.15652e-10	3.94124e-09	gi|189234203|ref|XP_001808385.1|/1.18342e-13/PREDICTED: similar to AGAP012043-PA [Tribolium castaneum]
BGIBMGA001929-TA	148.23	1093.13	2.88256	1.08669e-12	1.02609e-11	gi|91085817|ref|XP_974784.1|/0/PREDICTED: similar to estradiol 17 beta-dehydrogenase [Tribolium castaneum]
BGIBMGA014407-TA	24.84	182.66	2.87842	0	0	gi|112983100|ref|NP_001037053.1|/3.19188e-94/clip domain serine protease 11 [Bombyx mori]
BGIBMGA001032-TA	2.98	21.71	2.86498	1.98224e-08	1.36026e-07	gi|195135443|ref|XP_002012142.1|/1.45277e-148/GI16597 [Drosophila mojavensis]
BGIBMGA003611-TA	0.83	6	2.85378	3.2759e-05	0.000154295	-
BGIBMGA006124-TA	0.83	6	2.85378	3.2759e-05	0.000154174	gi|270007767|gb|EFA04215.1|/1.05462e-10/hypothetical protein TcasGA2_TC014464 [Tribolium castaneum]
BGIBMGA007034-TA	0.5	3.53	2.81967	0.000233902	0.000936391	gi|189240470|ref|XP_974184.2|/3.87686e-117/PREDICTED: similar to Inwardly rectifying potassium channel CG6747-PB [Tribolium castaneum]
BGIBMGA007288-TA	0.5	3.53	2.81967	0.000233902	0.000935765	gi|91089013|ref|XP_968301.1|/2.6995e-61/PREDICTED: similar to Rad50-interacting protein 1 [Tribolium castaneum]
BGIBMGA006102-TA	4.8	33.88	2.81933	2.4643e-11	2.03441e-10	gi|91089735|ref|XP_975116.1|/1.9458e-17/PREDICTED: similar to AGAP003567-PA [Tribolium castaneum]
BGIBMGA007027-TA	0.83	5.82	2.80984	3.3181e-05	0.000155914	gi|270011341|gb|EFA07789.1|/0/hypothetical protein TcasGA2_TC005347 [Tribolium castaneum]
BGIBMGA002004-TA	1.49	10.41	2.80459	3.86156e-06	2.08874e-05	gi|114053001|ref|NP_001040334.1|/0/ATP-binding cassette sub-family F member 2 [Bombyx mori]
BGIBMGA011549-TA	0.99	6.88	2.79691	1.95715e-05	9.48736e-05	gi|6625564|gb|AAF19267.1|AF098304_1/3.58277e-124/hemolymph juvenile hormone binding protein precursor [Bombyx mori]
BGIBMGA013849-TA	86.95	596.33	2.77785	1.51656e-13	1.66934e-12	gi|112984548|ref|NP_001037205.1|/0/serine protease inhibitor 5 [Bombyx mori]
BGIBMGA003493-TA	28.65	195.89	2.77344	3.51274e-13	3.6075e-12	gi|157119631|ref|XP_001653426.1|/6.51825e-119/synaptic glycoprotein sc2 [Aedes aegypti]
BGIBMGA001973-TA	2.15	14.65	2.76849	3.89448e-07	2.36558e-06	gi|110777805|ref|XP_001122792.1|/5.69092e-17/PREDICTED: similar to CG11438-PA, partial [Apis mellifera]
BGIBMGA006603-TA	1.66	11.12	2.7439	2.2001e-06	1.22897e-05	gi|256773186|ref|NP_001157948.1|/0/sarco/endoplasmic reticulum calcium ATPase [Bombyx mori]
BGIBMGA009895-TA	1.16	7.77	2.74379	1.154e-05	5.82558e-05	gi|157134606|ref|XP_001663326.1|/0/6-phosphofructo-2-kinase/fructose-2,6-bisphosphatase short form [Aedes aegypti]
BGIBMGA006708-TA	5.96	39.88	2.74228	5.278e-13	5.22295e-12	gi|242017839|ref|XP_002429393.1|/1.76487e-58/hypothetical protein Phum_PHUM431970 [Pediculus humanus corporis]
BGIBMGA009488-TA	29.32	193.07	2.71917	0	0	gi|156550075|ref|XP_001605452.1|/9.14247e-40/PREDICTED: similar to venom acid phosphatase [Nasonia vitripennis]
BGIBMGA012199-TA	4.97	32.3	2.70022	1.35412e-11	1.14154e-10	gi|158285048|ref|XP_560377.3|/3.93603e-24/AGAP011049-PA [Anopheles gambiae str. PEST]
BGIBMGA000680-TA	1.66	10.77	2.69776	2.20014e-06	1.22785e-05	gi|91079628|ref|XP_967731.1|/1.70925e-148/PREDICTED: similar to AGAP002355-PA [Tribolium castaneum]
BGIBMGA003276-TA	1.66	10.77	2.69776	2.20014e-06	1.2267e-05	gi|229002332|dbj|BAH57948.1|/1.30569e-13/hypothetical protein [Bombyx mori]
BGIBMGA012968-TA	3.48	22.41	2.68698	3.21596e-09	2.30477e-08	gi|296040408|dbj|BAJ07616.1|/0/Bm8 interacting protein 2d-4 [Bombyx mori]
BGIBMGA014236-TA	0.66	4.24	2.68353	0.000103889	0.000442583	gi|242008511|ref|XP_002425047.1|/8.62207e-51/myosin IA, putative [Pediculus humanus corporis]
BGIBMGA008413-TA	0.66	4.24	2.68353	0.000103889	0.000442268	gi|270005582|gb|EFA02030.1|/6.02918e-80/hypothetical protein TcasGA2_TC007655 [Tribolium castaneum]
BGIBMGA013536-TA	0.66	4.24	2.68353	0.000103889	0.000441953	gi|253721951|gb|ACT34039.1|/6.05924e-170/DnaJ-5 [Bombyx mori]
BGIBMGA002259-TA	1.32	8.47	2.68182	6.71786e-06	3.53146e-05	gi|148298826|ref|NP_001091813.1|/1.36844e-64/myosin regulatory light chain 2 [Bombyx mori]
BGIBMGA010490-TA	3.31	21.18	2.6778	5.90698e-09	4.17329e-08	gi|270006433|gb|EFA02881.1|/2.39587e-58/sloppy-paired 2 [Tribolium castaneum]
BGIBMGA013477-TA	1.66	10.59	2.67345	2.20018e-06	1.22558e-05	gi|189234333|ref|XP_973450.2|/1.24402e-111/PREDICTED: similar to synaptic vesicle protein [Tribolium castaneum]
BGIBMGA000462-TA	15.57	99.18	2.67128	0	0	gi|112983548|ref|NP_001036878.1|/9.43943e-129/27 kDa glycoprotein precursor [Bombyx mori]
BGIBMGA012585-TA	14.08	88.77	2.65642	0	0	gi|195963357|ref|NP_001124351.1|/0/beta-esterase 2 [Bombyx mori]
BGIBMGA002916-TA	23.85	150.36	2.65636	7.9936e-14	9.3134e-13	-
BGIBMGA014126-TA	1.32	8.29	2.65083	6.72342e-06	3.53127e-05	gi|189241070|ref|XP_001808548.1|/0/PREDICTED: similar to AGAP007135-PA [Tribolium castaneum]
BGIBMGA009018-TA	50.85	315.73	2.63437	2.59792e-14	3.24849e-13	gi|114051914|ref|NP_001040193.1|/0/2-hydroxyphytanoyl-CoA lyase [Bombyx mori]
BGIBMGA011370-TA	0.83	5.12	2.62496	4.20688e-05	0.000194617	gi|242015011|ref|XP_002428172.1|/1.85596e-108/serine/threonine-protein kinase NIM1, putative [Pediculus humanus corporis]
BGIBMGA011068-TA	15.4	94.95	2.62424	2.55352e-14	3.20638e-13	-
BGIBMGA002620-TA	0.66	4.06	2.62094	0.000145009	0.000603564	gi|156537980|ref|XP_001608187.1|/7.31131e-32/PREDICTED: similar to oxidative stress protein [Nasonia vitripennis]
BGIBMGA006415-TA	3.81	23.3	2.61247	9.49796e-10	7.05209e-09	gi|112982938|ref|NP_001037099.1|/0/chorion b-ZIP transcription factor [Bombyx mori]
BGIBMGA009515-TA	12.75	77.12	2.59661	0	0	gi|153792309|ref|NP_001093304.1|/0/pyruvate dehydrogenase [Bombyx mori]
BGIBMGA009056-TA	1.32	7.94	2.5886	6.7506e-06	3.54244e-05	gi|114656068|ref|XP_001163393.1|/3.55086e-20/PREDICTED: hypothetical protein [Pan troglodytes]
BGIBMGA002760-TA	1.16	6.88	2.56828	1.18825e-05	5.98832e-05	gi|66544552|ref|XP_395043.2|/1.21655e-27/PREDICTED: similar to Ubiquitin carboxyl-terminal hydrolase 14 (Ubiquitin thioesterase 14) (Ubiquitin-specific-processing protease 14) (Deubiquitinating enzyme 14), partial [Apis mellifera]
BGIBMGA012171-TA	1.16	6.88	2.56828	1.18825e-05	5.98327e-05	gi|156544798|ref|XP_001606391.1|/0/PREDICTED: similar to beta chain spectrin [Nasonia vitripennis]
BGIBMGA012096-TA	3.31	19.59	2.56521	5.90698e-09	4.18318e-08	gi|242021770|ref|XP_002431316.1|/6.99005e-47/ssm4 protein, putative [Pediculus humanus corporis]
BGIBMGA011141-TA	1.82	10.77	2.56501	1.24348e-06	7.09189e-06	gi|156545140|ref|XP_001602613.1|/5.71745e-148/PREDICTED: similar to ENSANGP00000012390 [Nasonia vitripennis]
BGIBMGA003882-TA	1.32	7.77	2.55738	6.78114e-06	3.55534e-05	gi|170050814|ref|XP_001861480.1|/2.21968e-120/amino acid transporter [Culex quinquefasciatus]
BGIBMGA012803-TA	1.32	7.77	2.55738	6.78114e-06	3.55222e-05	gi|289739873|gb|ADD18684.1|/7.85257e-17/hypothetical conserved protein [Glossina morsitans morsitans]
BGIBMGA000943-TA	0.66	3.88	2.55552	0.00021781	0.000878442	gi|156555483|ref|XP_001600600.1|/3.47544e-30/PREDICTED: similar to vesicle-associated membrane protein 2 [Nasonia vitripennis]
BGIBMGA005195-TA	0.66	3.88	2.55552	0.00021781	0.000877849	gi|195433493|ref|XP_002064745.1|/0/GK15041 [Drosophila willistoni]
BGIBMGA003793-TA	4.97	29.12	2.55069	1.35412e-11	1.13994e-10	-
BGIBMGA013531-TA	22.36	130.24	2.54218	2.3248e-13	2.45501e-12	gi|110756547|ref|XP_392361.3|/0/PREDICTED: similar to CG33519-PB isoform 1 [Apis mellifera]
BGIBMGA003235-TA	3.31	19.24	2.53921	5.90698e-09	4.17823e-08	-
BGIBMGA011316-TA	1.32	7.59	2.52356	6.83468e-06	3.57401e-05	gi|229487412|emb|CAY54165.1|/0/unnamed protein product [Heliconius melpomene]
BGIBMGA012505-TA	0.83	4.77	2.52281	6.32434e-05	0.000282938	gi|156554552|ref|XP_001605564.1|/6.0805e-70/PREDICTED: similar to transmembrane protein, putative [Nasonia vitripennis]
BGIBMGA006160-TA	26.5	151.07	2.51115	6.41708e-14	7.6101e-13	gi|112982820|ref|NP_001037542.1|/8.58356e-169/L-threonine dehydrogenase [Bombyx mori]
BGIBMGA008519-TA	1.66	9.35	2.49378	2.2048e-06	1.22701e-05	gi|91080025|ref|XP_972114.1|/2.58404e-104/PREDICTED: similar to Ofd1 protein, putative [Tribolium castaneum]
BGIBMGA004779-TA	1.82	10.24	2.49221	1.24424e-06	7.08944e-06	-
BGIBMGA001431-TA	0.83	4.59	2.46731	8.69168e-05	0.000377271	gi|157118098|ref|XP_001659007.1|/3.45149e-98/hypothetical protein AaeL_AAEL008185 [Aedes aegypti]
BGIBMGA014453-TA	0.83	4.59	2.46731	8.69168e-05	0.000376997	gi|91076408|ref|XP_969456.1|/3.88762e-119/PREDICTED: similar to CG6084 CG6084-PA [Tribolium castaneum]
BGIBMGA008768-TA	126.21	689.16	2.44901	2.0599e-12	1.88835e-11	gi|112982932|ref|NP_001037580.1|/6.78116e-94/ferritin [Bombyx mori]
BGIBMGA006936-TA	1.49	8.12	2.44617	3.93534e-06	2.12672e-05	gi|50788723|dbj|BAD34476.1|/0/cytochrome P450 [Bombyx mori]
BGIBMGA003808-TA	5.63	30.53	2.43902	1.38534e-12	1.28774e-11	gi|189236180|ref|XP_967893.2|/1.48941e-33/PREDICTED: similar to serine hydrolase protein [Tribolium castaneum]
BGIBMGA009045-TA	3.15	16.94	2.42701	1.08317e-08	7.53678e-08	gi|114053119|ref|NP_001040533.1|/9.13485e-132/chloride intracellular channel isoform 1 [Bombyx mori]
BGIBMGA004920-TA	9.11	48.89	2.42402	3.33066e-15	4.45355e-14	gi|156551201|ref|XP_001604903.1|/1.47582e-89/PREDICTED: similar to CG6178-PA [Nasonia vitripennis]
BGIBMGA002593-TA	17.56	93.89	2.41868	0	0	gi|156544088|ref|XP_001603578.1|/1.1979e-156/PREDICTED: similar to Prolyl endopeptidase [Nasonia vitripennis]
BGIBMGA009625-TA	0.99	5.29	2.41777	3.75456e-05	0.00017532	gi|156543116|ref|XP_001605486.1|/7.25675e-49/PREDICTED: similar to ENSANGP00000011728 [Nasonia vitripennis]
BGIBMGA005458-TA	1.16	6.18	2.41348	1.49671e-05	7.43012e-05	gi|91090758|ref|XP_968627.1|/2.19276e-61/PREDICTED: similar to serine-pyruvate aminotransferase, mitochondrial [Tribolium castaneum]
BGIBMGA009681-TA	39.42	210.01	2.41346	5.81756e-13	5.70962e-12	gi|270010125|gb|EFA06573.1|/1.82963e-74/hypothetical protein TcasGA2_TC009484 [Tribolium castaneum]
BGIBMGA009394-TA	0.83	4.41	2.4096	0.000128175	0.000535362	-
BGIBMGA007144-TA	35.11	186.19	2.40682	0	0	gi|195963353|ref|NP_001124349.1|/3.32864e-172/3-hydroxyisobutyrate dehydrogenase [Bombyx mori]
BGIBMGA003709-TA	106.33	561.74	2.40135	0	0	gi|91076084|ref|XP_967873.1|/0/PREDICTED: similar to AGAP008596-PA [Tribolium castaneum]
BGIBMGA010684-TA	136.64	719.16	2.39593	0	0	-
BGIBMGA003785-TA	12.26	64.06	2.38546	0	0	gi|91083777|ref|XP_972333.1|/1.15592e-41/PREDICTED: similar to tetratricopeptide repeat protein [Tribolium castaneum]
BGIBMGA006460-TA	1.16	6	2.37084	1.75142e-05	8.61585e-05	gi|158291890|ref|XP_313417.4|/4.97303e-28/AGAP003649-PA [Anopheles gambiae str. PEST]
BGIBMGA010113-TA	1.16	6	2.37084	1.75142e-05	8.60877e-05	-
BGIBMGA009680-TA	1.82	9.35	2.36103	1.25799e-06	7.16098e-06	gi|195121484|ref|XP_002005250.1|/1.2496e-13/GI19187 [Drosophila mojavensis]
BGIBMGA006891-TA	2.32	11.82	2.34903	2.16464e-07	1.34912e-06	gi|189241428|ref|XP_971364.2|/0/PREDICTED: similar to guanylate cyclase [Tribolium castaneum]
BGIBMGA012028-TA	1.99	10.06	2.33779	7.0282e-07	4.1346e-06	gi|157112618|ref|XP_001657591.1|/1.36228e-45/hypothetical protein AaeL_AAEL006227 [Aedes aegypti]
BGIBMGA012753-TA	32.13	161.83	2.33249	5.05152e-13	5.03216e-12	gi|195394999|ref|XP_002056124.1|/0/GJ10398 [Drosophila virilis]
BGIBMGA013050-TA	67.74	337.43	2.31651	5.52892e-13	5.44421e-12	gi|270012762|gb|EFA09210.1|/3.30555e-11/serine protease P68 [Tribolium castaneum]
BGIBMGA001168-TA	11.76	58.06	2.30366	0	0	gi|114051483|ref|NP_001040301.1|/0/glycosyl-phosphatidyl-inositol-anchored protein [Bombyx mori]
BGIBMGA006976-TA	2.65	13.06	2.30109	6.59316e-08	4.34001e-07	gi|112983960|ref|NP_001036843.1|/0/BAG domain-containing protein Samui [Bombyx mori]
BGIBMGA003835-TA	1.66	8.12	2.2903	2.42224e-06	1.34426e-05	gi|296784915|dbj|BAJ08154.1|/5.08986e-68/UDP-glucosyltransferase [Bombyx mori]
BGIBMGA009992-TA	9.94	48.36	2.2825	0	0	gi|157126105|ref|XP_001654538.1|/0/past-1 [Aedes aegypti]
BGIBMGA001307-TA	2.15	10.41	2.27556	3.9437e-07	2.39062e-06	gi|112982998|ref|NP_001037084.1|/1.07676e-85/superoxide dismutase [Cu-Zn] [Bombyx mori]
BGIBMGA009365-TA	2.82	13.59	2.26878	3.62126e-08	2.43468e-07	-
BGIBMGA004565-TA	4.14	19.94	2.26796	2.79898e-10	2.17832e-09	gi|195133200|ref|XP_002011027.1|/5.19179e-77/GI16316 [Drosophila mojavensis]
BGIBMGA003718-TA	1.32	6.35	2.26622	1.2607e-05	6.32148e-05	gi|170034255|ref|XP_001844990.1|/1.59982e-94/translocation associated membrane protein [Culex quinquefasciatus]
BGIBMGA013854-TA	3.64	17.47	2.26287	1.74863e-09	1.27458e-08	gi|195332139|ref|XP_002032756.1|/2.73322e-155/GM20785 [Drosophila sechellia]
BGIBMGA005793-TA	1.66	7.94	2.25796	2.58028e-06	1.43064e-05	gi|164448662|ref|NP_001106743.1|/1.48542e-73/cytochrome c oxidase subunit Va [Bombyx mori]
BGIBMGA000117-TA	3.15	15	2.25154	1.08342e-08	7.5298e-08	gi|157135054|ref|XP_001663410.1|/1.14728e-46/hypothetical protein AaeL_AAEL013228 [Aedes aegypti]
BGIBMGA008002-TA	2.82	13.41	2.24954	3.62282e-08	2.43299e-07	gi|157104752|ref|XP_001648552.1|/1.22864e-93/amidase [Aedes aegypti]
BGIBMGA006120-TA	21.37	101.48	2.24754	0	0	gi|195575565|ref|XP_002077648.1|/4.96008e-39/cabut [Drosophila simulans]
BGIBMGA003171-TA	1.49	7.06	2.24436	5.81324e-06	3.09401e-05	gi|1703311|sp|P52183.1|ANNU_SCHAM/0/RecName: Full=Annulin; AltName: Full=Protein-glutamine gamma-glutamyltransferase; AltName: Full=Transglutaminase
BGIBMGA012996-TA	5.63	26.65	2.24293	1.38534e-12	1.28974e-11	gi|48094611|ref|XP_394224.1|/0/PREDICTED: similar to CG9503-PA [Apis mellifera]
BGIBMGA013421-TA	1.16	5.47	2.23742	4.22062e-05	0.000194951	gi|46403173|gb|AAS92609.1|/7.26612e-151/vrille [Antheraea pernyi]
BGIBMGA004417-TA	3.64	17.12	2.23367	1.74869e-09	1.27307e-08	gi|270009780|gb|EFA06228.1|/2.55132e-32/hypothetical protein TcasGA2_TC009077 [Tribolium castaneum]
BGIBMGA006834-TA	1.32	6.18	2.22707	1.67861e-05	8.29176e-05	gi|170035956|ref|XP_001845832.1|/7.19374e-142/serine/threonine protein kinase [Culex quinquefasciatus]
BGIBMGA013051-TA	16.07	75.18	2.22598	4.5075e-14	5.40991e-13	gi|56418419|gb|AAV91017.1|/2.18289e-73/hemolymph proteinase 19 [Manduca sexta]
BGIBMGA000865-TA	6.46	30.18	2.22399	1.82743e-13	1.97872e-12	gi|194742844|ref|XP_001953910.1|/1.03455e-118/GF18003 [Drosophila ananassae]
BGIBMGA010528-TA	4.47	20.82	2.21962	8.26402e-11	6.62119e-10	gi|219522042|ref|NP_001137203.1|/1.54612e-48/bloated tubules [Tribolium castaneum]
BGIBMGA008328-TA	765.02	3557.17	2.21716	4.14024e-12	3.66611e-11	gi|67969358|dbj|BAE01031.1|/3.38492e-23/unnamed protein product [Macaca fascicularis]
BGIBMGA003024-TA	0.99	4.59	2.21299	0.000180676	0.000739151	-
BGIBMGA001289-TA	4.8	22.24	2.21205	2.4643e-11	2.03722e-10	gi|242009517|ref|XP_002425530.1|/7.752e-23/conserved hypothetical protein [Pediculus humanus corporis]
BGIBMGA012508-TA	1.49	6.88	2.2071	7.18608e-06	3.73814e-05	gi|112983436|ref|NP_001037638.1|/8.62158e-37/RNA binding motif protein X-linked 2 [Bombyx mori]
BGIBMGA009106-TA	1.49	6.88	2.2071	7.18608e-06	3.73489e-05	gi|112983028|ref|NP_001037077.1|/5.43714e-116/glutathione S-transferase sigma 1 [Bombyx mori]
BGIBMGA007432-TA	3.48	16.06	2.20631	3.2168e-09	2.30261e-08	gi|157115750|ref|XP_001652678.1|/8.91229e-66/ubiquitin-conjugating enzyme E2 q [Aedes aegypti]
BGIBMGA000418-TA	12.42	57	2.1983	0	0	gi|112984066|ref|NP_001037426.1|/7.05297e-156/yellow-c [Bombyx mori]
BGIBMGA008047-TA	3.81	17.47	2.19702	9.49894e-10	7.04407e-09	gi|270001008|gb|EEZ97455.1|/2.36592e-31/hypothetical protein TcasGA2_TC011286 [Tribolium castaneum]
BGIBMGA005896-TA	17.39	78.36	2.17186	0	0	gi|170579239|ref|XP_001894741.1|/6.58442e-11/dihydrouridine synthase domain containing protein [Brugia malayi]
BGIBMGA002209-TA	7.12	31.94	2.16542	1.23235e-13	1.38194e-12	gi|112983314|ref|NP_001037618.1|/4.26694e-117/ras-related GTP-binding protein Rab11 [Bombyx mori]
BGIBMGA012485-TA	20.54	91.95	2.16241	1.14353e-13	1.30188e-12	gi|114052677|ref|NP_001040269.1|/0/phosphoserine aminotransferase 1 [Bombyx mori]
BGIBMGA001341-TA	3.64	16.24	2.15754	1.74996e-09	1.27245e-08	gi|157129896|ref|XP_001661806.1|/7.85719e-61/hypothetical protein AaeL_AAEL011630 [Aedes aegypti]
BGIBMGA014571-TA	19.21	85.59	2.15558	1.1724e-13	1.32465e-12	gi|56418419|gb|AAV91017.1|/4.00855e-18/hemolymph proteinase 19 [Manduca sexta]
BGIBMGA003521-TA	2.82	12.53	2.15162	3.67104e-08	2.4626e-07	gi|158293023|ref|XP_314320.4|/3.13048e-119/AGAP004866-PA [Anopheles gambiae str. PEST]
BGIBMGA001075-TA	1.99	8.82	2.14801	9.038e-07	5.27026e-06	gi|189242464|ref|XP_968866.2|/6.17182e-104/PREDICTED: similar to spingomyelin synthetase [Tribolium castaneum]
BGIBMGA009338-TA	10.27	45.36	2.14298	0	0	-
BGIBMGA000646-TA	1.32	5.82	2.14048	3.57228e-05	0.000167332	gi|91079600|ref|XP_968514.1|/8.45583e-75/PREDICTED: similar to transcription initiation factor TFIID subunit 7 [Tribolium castaneum]
BGIBMGA003182-TA	1.32	5.82	2.14048	3.57228e-05	0.000167201	gi|291230690|ref|XP_002735300.1|/7.46447e-43/PREDICTED: hypothetical protein [Saccoglossus kowalevskii]
BGIBMGA009103-TA	4.47	19.59	2.13177	8.26502e-11	6.61312e-10	gi|112983786|ref|NP_001037378.1|/0/sterol carrier protein x [Bombyx mori]
BGIBMGA005862-TA	11.92	52.24	2.13177	0	0	gi|195055931|ref|XP_001994866.1|/4.36555e-65/GH17475 [Drosophila grimshawi]
BGIBMGA008725-TA	1.82	7.77	2.09398	2.98864e-06	1.64941e-05	gi|270010426|gb|EFA06874.1|/0/hypothetical protein TcasGA2_TC009819 [Tribolium castaneum]
BGIBMGA005958-TA	10.93	46.59	2.09173	0	0	gi|157118369|ref|XP_001659081.1|/5.78329e-50/hypothetical protein AaeL_AAEL008275 [Aedes aegypti]
BGIBMGA007577-TA	1.16	4.94	2.09039	0.000161654	0.000664061	gi|110764306|ref|XP_001119958.1|/0/PREDICTED: similar to p21/Cdc42/Rac1-activated kinase 1 [Apis mellifera]
BGIBMGA005797-TA	2.32	9.88	2.09039	2.80762e-07	1.73001e-06	gi|157126087|ref|XP_001654529.1|/1.81151e-56/hypothetical protein AaeL_AAEL010404 [Aedes aegypti]
BGIBMGA007025-TA	5.3	22.41	2.08008	4.22106e-12	3.73214e-11	gi|91088005|ref|XP_973827.1|/2.58073e-94/PREDICTED: similar to l-asparaginase [Tribolium castaneum]
BGIBMGA000624-TA	54.16	228.01	2.0738	6.18616e-13	6.03176e-12	gi|18700461|dbj|BAB85198.1|/0/Titin-like protein [Bombyx mori]
BGIBMGA007420-TA	28.16	118.07	2.06792	3.54384e-13	3.6332e-12	-
BGIBMGA003362-TA	10.6	44.3	2.06324	0	0	gi|66509679|ref|XP_395764.2|/5.7575e-117/PREDICTED: similar to CTP:phosphocholine cytidylyltransferase 1 CG1049-PA, isoform A [Apis mellifera]
BGIBMGA005455-TA	214.32	894.59	2.06146	2.48912e-12	2.25075e-11	gi|153791332|ref|NP_001093285.1|/4.05828e-31/coiled-coil-helix-coiled-coil-helix domain-containing protein 2, mitochondrial-like [Bombyx mori]
BGIBMGA001415-TA	13.91	57.89	2.05719	0	0	gi|156552611|ref|XP_001599434.1|/0/PREDICTED: similar to polyubiquitin [Nasonia vitripennis]
BGIBMGA009838-TA	1.49	6.18	2.05229	3.0653e-05	0.00014587	gi|242003549|ref|XP_002422770.1|/9.70558e-116/conserved hypothetical protein [Pediculus humanus corporis]
BGIBMGA000484-TA	1.66	6.88	2.05123	1.1016e-05	5.62759e-05	gi|112983936|ref|NP_001036846.1|/0/nonclathrin coat protein gamma1-COP [Bombyx mori]
BGIBMGA011807-TA	2.98	12.35	2.05113	2.20832e-08	1.50675e-07	gi|156543870|ref|XP_001606895.1|/0/PREDICTED: similar to CG1066-PA [Nasonia vitripennis]
BGIBMGA008159-TA	1.32	5.47	2.051	8.85874e-05	0.000382577	gi|189235145|ref|XP_967883.2|/2.33129e-16/PREDICTED: similar to Rho guanine nucleotide exchange factor 11 (PDZ-RhoGEF) [Tribolium castaneum]
BGIBMGA013991-TA	1.32	5.47	2.051	8.85874e-05	0.000382301	gi|4090964|gb|AAD09279.1|/6.53417e-22/immune-related Hdd1 [Hyphantria cunea]
BGIBMGA006907-TA	5.96	24.53	2.04116	5.278e-13	5.21432e-12	gi|114051866|ref|NP_001040134.1|/0/isocitrate dehydrogenase [Bombyx mori]
BGIBMGA007631-TA	8.28	33.88	2.03273	4.68514e-14	5.60062e-13	gi|66513683|ref|XP_394878.2|/2.98893e-91/PREDICTED: similar to CG2875-PB, isoform B [Apis mellifera]
BGIBMGA004337-TA	6.96	28.41	2.02924	1.27232e-13	1.42143e-12	gi|156543591|ref|XP_001604082.1|/7.21973e-98/PREDICTED: similar to RE02759p [Nasonia vitripennis]
BGIBMGA012140-TA	6.79	27.71	2.02892	1.68754e-13	1.84733e-12	gi|242014058|ref|XP_002427715.1|/3.22583e-161/conserved hypothetical protein [Pediculus humanus corporis]
BGIBMGA011525-TA	9.27	37.77	2.0266	3.39728e-14	4.18671e-13	gi|183979392|dbj|BAG30748.1|/1.235e-82/hypothetical protein [Papilio xuthus]
BGIBMGA011182-TA	1.82	7.41	2.02554	6.08912e-06	3.23221e-05	gi|242015029|ref|XP_002428181.1|/2.74706e-15/conserved hypothetical protein [Pediculus humanus corporis]
BGIBMGA001323-TA	5.96	24.18	2.02043	5.278e-13	5.23161e-12	gi|114050771|ref|NP_001040154.1|/3.62219e-122/short-chain dehydrogenease/reductase [Bombyx mori]
BGIBMGA007267-TA	63.43	255.72	2.01133	1.87184e-13	2.01585e-12	gi|114052454|ref|NP_001040478.1|/1.07018e-94/NADH dehydrogenase [ubiquinone] 1 beta subcomplex subunit 10 [Bombyx mori]
BGIBMGA002565-TA	123.56	495.91	2.00487	0	0	-
BGIBMGA010640-TA	2.82	11.29	2.00128	5.45374e-08	3.62592e-07	gi|189236687|ref|XP_973103.2|/9.22183e-102/PREDICTED: similar to AGAP003501-PA [Tribolium castaneum]
BGIBMGA001966-TA	5.13	20.47	1.99648	7.54286e-12	6.51498e-11	gi|290560653|ref|NP_001166835.1|/0/aldehyde dehydrogenase isoform 1 [Bombyx mori]
BGIBMGA011168-TA	8.12	32.3	1.99198	4.4409e-14	5.35146e-13	gi|153791817|ref|NP_001093271.1|/0/S-adenosyl-L-homocysteine hydrolase [Bombyx mori]
BGIBMGA004500-TA	12.59	49.94	1.98792	0	0	gi|110766825|ref|XP_001122214.1|/3.63019e-177/PREDICTED: similar to CG8494-PA [Apis mellifera]
BGIBMGA009127-TA	5.13	20.3	1.98445	7.56528e-12	6.52492e-11	gi|170033526|ref|XP_001844628.1|/1.33848e-19/conserved hypothetical protein [Culex quinquefasciatus]
BGIBMGA006589-TA	4.64	18.35	1.98358	4.59072e-11	3.72303e-10	gi|189241063|ref|XP_967018.2|/7.06742e-153/PREDICTED: similar to restin (Reed-Steinberg cell-expressed intermediate filament-associated protein) [Tribolium castaneum]
BGIBMGA001182-TA	8.61	33.53	1.96137	6.72796e-14	7.94724e-13	gi|170029147|ref|XP_001842455.1|/3.63145e-178/conserved hypothetical protein [Culex quinquefasciatus]
BGIBMGA001798-TA	3.31	12.88	1.96023	9.0115e-09	6.31439e-08	gi|158291057|ref|XP_312574.3|/2.34064e-32/AGAP002382-PA [Anopheles gambiae str. PEST]
BGIBMGA009182-TA	144.42	561.04	1.95783	3.7903e-13	3.85939e-12	gi|157115043|ref|XP_001652532.1|/1.1071e-20/NADH dehydrogenase, putative [Aedes aegypti]
BGIBMGA003544-TA	1.32	5.12	1.95561	0.000232692	0.000933423	gi|113866028|ref|NP_001038957.1|/9.66031e-41/ubiquinol-cytochrome C reductase complex 14kD subunit [Bombyx mori]
BGIBMGA013852-TA	27.16	104.83	1.9485	1.26787e-13	1.41912e-12	gi|112982980|ref|NP_001037090.1|/0/serine protease inhibitor 4 [Bombyx mori]
BGIBMGA011270-TA	26.17	100.59	1.9425	0	0	gi|183979313|dbj|BAG30755.1|/0/similar to CG8199 [Papilio xuthus]
BGIBMGA007676-TA	8.61	33	1.93838	6.72796e-14	7.93156e-13	gi|189235059|ref|XP_974413.2|/0/PREDICTED: similar to ubiquitin specific protease 39 and snrnp assembly factor [Tribolium castaneum]
BGIBMGA004540-TA	18.55	70.77	1.93172	0	0	gi|112983420|ref|NP_001036984.1|/3.73201e-98/heat shock protein hsp 19.9 [Bombyx mori]
BGIBMGA009970-TA	1.99	7.59	1.93133	7.89808e-06	4.09426e-05	gi|110760290|ref|XP_393687.3|/7.96088e-117/PREDICTED: similar to CG30084-PC, isoform C [Apis mellifera]
BGIBMGA005149-TA	10.77	40.94	1.92649	0	0	gi|194902563|ref|XP_001980720.1|/1.58835e-34/GG17307 [Drosophila erecta]
BGIBMGA005232-TA	4.14	15.71	1.92398	3.78002e-10	2.90775e-09	gi|114638058|ref|XP_001142675.1|/4.7179e-07/PREDICTED: TAF6-like RNA polymerase II [Pan troglodytes]
BGIBMGA002600-TA	1.49	5.65	1.92294	0.000125531	0.000525418	-
BGIBMGA014136-TA	1.49	5.65	1.92294	0.000125531	0.00052505	gi|48097764|ref|XP_391945.1|/6.73043e-153/PREDICTED: similar to Proteasome p44.5 subunit CG10149-PB, isoform B isoform 1 [Apis mellifera]
BGIBMGA003658-TA	1.49	5.65	1.92294	0.000125531	0.000524683	gi|170058562|ref|XP_001864974.1|/7.14503e-80/dimeric dihydrodiol dehydrogenase [Culex quinquefasciatus]
BGIBMGA005106-TA	57.64	218.13	1.92005	0	0	gi|66508862|ref|XP_392367.2|/0/PREDICTED: similar to Fermitin 1 CG14991-PA, isoform A isoform 1 [Apis mellifera]
BGIBMGA007210-TA	1.82	6.88	1.91847	2.29358e-05	0.000110643	gi|270002375|gb|EEZ98822.1|/4.50133e-118/hypothetical protein TcasGA2_TC004428 [Tribolium castaneum]
BGIBMGA006645-TA	9.27	34.59	1.89971	3.39728e-14	4.1781e-13	gi|157138233|ref|XP_001664189.1|/2.14168e-86/hypothetical protein AaeL_AAEL003791 [Aedes aegypti]
BGIBMGA008954-TA	3.31	12.35	1.89961	1.93142e-08	1.32996e-07	gi|156544377|ref|XP_001607405.1|/7.0919e-65/PREDICTED: similar to zinc finger protein [Nasonia vitripennis]
BGIBMGA001748-TA	11.26	42	1.89918	0	0	gi|156549734|ref|XP_001605845.1|/9.37991e-81/PREDICTED: similar to conserved hypothetical protein [Nasonia vitripennis]
BGIBMGA003655-TA	4.64	17.3	1.89858	6.15468e-11	4.96444e-10	gi|156538499|ref|XP_001607023.1|/2.12736e-171/PREDICTED: similar to mandelate racemase [Nasonia vitripennis]
BGIBMGA011412-TA	2.65	9.88	1.89852	4.57424e-07	2.76443e-06	gi|284813561|ref|NP_001165386.1|/0/isocitrate dehydrogenase [Bombyx mori]
BGIBMGA006197-TA	1.99	7.41	1.89671	1.24651e-05	6.25556e-05	gi|189237330|ref|XP_973215.2|/3.39448e-27/PREDICTED: similar to U2 small nuclear ribonucleoprotein auxiliary factor (U2AF) 1, related sequence 2 [Tribolium castaneum]
BGIBMGA002887-TA	1.66	6.18	1.89642	6.7797e-05	0.000301281	gi|91090398|ref|XP_970402.1|/9.69948e-79/PREDICTED: similar to mediator complex, subunit, putative [Tribolium castaneum]
BGIBMGA001236-TA	56.81	211.43	1.89596	0	0	gi|194757578|ref|XP_001961041.1|/4.17112e-36/GF11203 [Drosophila ananassae]
BGIBMGA000232-TA	22.03	81.53	1.88786	1.34781e-13	1.49737e-12	gi|114051117|ref|NP_001040396.1|/1.75323e-112/calcyphosphine isoform 2 [Bombyx mori]
BGIBMGA009418-TA	1.82	6.71	1.88237	3.66564e-05	0.000171302	gi|153792512|ref|NP_001093316.1|/0/adiponectin receptor [Bombyx mori]
BGIBMGA014066-TA	24.02	88.06	1.87425	0	0	gi|270009519|gb|EFA05967.1|/2.07073e-22/hypothetical protein TcasGA2_TC008787 [Tribolium castaneum]
BGIBMGA005814-TA	15.4	56.12	1.86558	2.55352e-14	3.21313e-13	-
BGIBMGA006491-TA	2.82	10.24	1.86045	3.8266e-07	2.33384e-06	gi|270002763|gb|EEZ99210.1|/1.62332e-154/wings apart-like protein [Tribolium castaneum]
BGIBMGA001755-TA	8.78	31.77	1.85537	6.12844e-14	7.29675e-13	gi|195449437|ref|XP_002072074.1|/6.24278e-98/GK22516 [Drosophila willistoni]
BGIBMGA007779-TA	455.47	1640.4	1.84862	0	0	gi|296427863|gb|ADH16761.1|/1.5471e-49/microsomal glutathione transferase [Heliothis virescens]
BGIBMGA002454-TA	7.62	27.35	1.84368	8.4821e-14	9.76831e-13	gi|281362481|ref|NP_001036756.2|/4.77246e-08/CG34150 [Drosophila melanogaster]
BGIBMGA003392-TA	6.79	24.18	1.83233	1.75859e-13	1.92159e-12	gi|110761238|ref|XP_001122322.1|/4.87145e-161/PREDICTED: similar to sec5 CG8843-PA [Apis mellifera]
BGIBMGA012268-TA	86.12	306.2	1.83005	1.20415e-12	1.12986e-11	gi|66505114|ref|XP_624237.1|/2.17909e-83/PREDICTED: similar to CG18547-PA [Apis mellifera]
BGIBMGA013457-TA	2.98	10.59	1.82932	3.24208e-07	1.98952e-06	gi|91091650|ref|XP_971008.1|/4.96791e-24/PREDICTED: similar to conserved hypothetical protein [Tribolium castaneum]
BGIBMGA000488-TA	1.99	7.06	1.8269	3.16888e-05	0.000150679	gi|110763833|ref|XP_001122006.1|/1.14789e-18/PREDICTED: hypothetical protein [Apis mellifera]
BGIBMGA001947-TA	1.99	7.06	1.8269	3.16888e-05	0.00015056	gi|112984316|ref|NP_001037474.1|/4.52772e-57/hepatocyte nuclear factor 4 isoform a [Bombyx mori]
BGIBMGA006323-TA	42.9	151.25	1.81789	4.10782e-14	4.97013e-13	gi|270006949|gb|EFA03397.1|/1.74014e-19/hypothetical protein TcasGA2_TC013383 [Tribolium castaneum]
BGIBMGA013662-TA	8.61	30.18	1.80951	6.72796e-14	7.88491e-13	gi|170066199|ref|XP_001868149.1|/9.04767e-19/conserved hypothetical protein [Culex quinquefasciatus]
BGIBMGA000125-TA	13.08	45.71	1.80515	0	0	gi|91079959|ref|XP_969470.1|/4.04727e-36/PREDICTED: similar to three prime repair exonuclease 1 [Tribolium castaneum]
BGIBMGA002343-TA	1.82	6.35	1.80282	9.4173e-05	0.000404944	gi|66525311|ref|XP_392068.2|/1.18371e-153/PREDICTED: similar to Trc8 CG2304-PA, isoform A [Apis mellifera]
BGIBMGA008208-TA	29.65	103.42	1.80241	0	0	gi|74212227|dbj|BAE40272.1|/1.38459e-18/unnamed protein product [Mus musculus]
BGIBMGA001867-TA	16.4	57.18	1.80181	8.21566e-15	1.06983e-13	gi|157115739|ref|XP_001658286.1|/8.86552e-19/hypothetical protein AaeL_AAEL007321 [Aedes aegypti]
BGIBMGA004059-TA	2.65	9.18	1.7925	2.71604e-06	1.50452e-05	gi|114052472|ref|NP_001040479.1|/3.99017e-103/peptidylprolyl isomerase B [Bombyx mori]
BGIBMGA005360-TA	15.9	54.89	1.78752	0	0	gi|195385098|ref|XP_002051245.1|/2.15332e-74/GJ14899 [Drosophila virilis]
BGIBMGA006993-TA	46.87	161.13	1.78149	6.21724e-15	8.22134e-14	gi|91087961|ref|XP_972932.1|/1.52826e-75/PREDICTED: similar to multiple inositol polyphosphate phosphatase [Tribolium castaneum]
BGIBMGA008231-TA	8.61	29.3	1.76682	6.72796e-14	7.91595e-13	gi|157129152|ref|XP_001661619.1|/5.48207e-25/sugar transporter [Aedes aegypti]
BGIBMGA012979-TA	22.69	76.77	1.75849	2.6823e-13	2.79792e-12	gi|18447461|gb|AAL68293.1|/6.19256e-10/RE39480p [Drosophila melanogaster]
BGIBMGA001494-TA	8.61	29.12	1.75793	6.72796e-14	7.9004e-13	gi|157119616|ref|XP_001659451.1|/1.34149e-65/hypothetical protein AaeL_AAEL008718 [Aedes aegypti]
BGIBMGA003116-TA	21.2	71.65	1.7569	2.4869e-14	3.14254e-13	gi|114053127|ref|NP_001040337.1|/7.59983e-131/aspartate aminotransferase [Bombyx mori]
BGIBMGA003127-TA	3.15	10.59	1.74928	6.85354e-07	4.05982e-06	gi|242013904|ref|XP_002427640.1|/1.14395e-38/conserved hypothetical protein [Pediculus humanus corporis]
BGIBMGA001159-TA	10.77	36.18	1.74817	0	0	gi|66559873|ref|XP_395542.2|/7.23819e-117/PREDICTED: similar to CG10711-PA [Apis mellifera]
BGIBMGA009298-TA	13.25	44.12	1.73544	0	0	gi|110755510|ref|XP_397256.3|/4.43358e-105/PREDICTED: similar to Inositol 1,4,5-triphosphate kinase 1 CG4026-PA [Apis mellifera]
BGIBMGA013340-TA	5.63	18.71	1.7326	5.00442e-11	4.04755e-10	gi|25090191|sp|Q9U8B8.1|DYR_HELVI/3.09804e-85/RecName: Full=Dihydrofolate reductase
BGIBMGA012304-TA	14.24	47.3	1.73189	0	0	gi|157313403|gb|ABV32570.1|/4.81271e-130/1-Cys peroxiredoxin [Bombyx mori]
BGIBMGA007361-TA	2.82	9.35	1.72927	3.67748e-06	2.00003e-05	gi|114050917|ref|NP_001040414.1|/2.04044e-38/3-hydroxyacyl-CoA dehydrogenase [Bombyx mori]
BGIBMGA011783-TA	118.42	392.32	1.72812	0	0	gi|114052412|ref|NP_001040244.1|/2.40724e-63/autophagy related protein Atg8 [Bombyx mori]
BGIBMGA012873-TA	3.31	10.94	1.72471	5.86014e-07	3.48865e-06	gi|114051139|ref|NP_001040394.1|/1.70476e-121/vacuolar protein sorting 37B [Bombyx mori]
BGIBMGA006854-TA	3.15	10.41	1.72455	1.07976e-06	6.20549e-06	-
BGIBMGA010471-TA	72.71	240.19	1.72395	0	0	gi|156543854|ref|XP_001606812.1|/0/PREDICTED: similar to CG33715-PB [Nasonia vitripennis]
BGIBMGA014594-TA	1.99	6.53	1.71431	0.000128219	0.000535171	gi|156255214|ref|NP_001095935.1|/5.60302e-70/nuclear factor NF-kappa-B p110 subunit isoform 1 [Bombyx mori]
BGIBMGA011338-TA	2.48	8.12	1.71114	1.98932e-05	9.63546e-05	gi|48095871|ref|XP_394536.1|/2.67937e-119/PREDICTED: similar to Cyclin K CG15218-PA, isoform A [Apis mellifera]
BGIBMGA004612-TA	11.76	38.47	1.70985	0	0	gi|112983556|ref|NP_001036876.1|/0/90-kDa heat shock protein [Bombyx mori]
BGIBMGA013879-TA	2.98	9.71	1.70416	3.1358e-06	1.72426e-05	gi|290462537|gb|ADD24316.1|/1.64086e-11/Probable 5-hydroxyisourate hydrolase R09H10.3 [Lepeophtheirus salmonis]
BGIBMGA003746-TA	4.47	14.47	1.69472	1.30122e-08	9.02248e-08	gi|170053850|ref|XP_001862863.1|/1.84626e-09/conserved hypothetical protein [Culex quinquefasciatus]
BGIBMGA007948-TA	5.13	16.59	1.69328	1.15765e-09	8.56349e-09	gi|242019111|ref|XP_002430009.1|/0/Spectrin alpha chain, putative [Pediculus humanus corporis]
BGIBMGA012249-TA	11.43	36.88	1.69001	0	0	gi|270003947|gb|EFA00395.1|/3.29112e-41/hypothetical protein TcasGA2_TC003243 [Tribolium castaneum]
BGIBMGA000398-TA	7.62	24.53	1.68668	2.2382e-13	2.37615e-12	gi|158295326|ref|XP_316153.4|/0/AGAP006096-PA [Anopheles gambiae str. PEST]
BGIBMGA004061-TA	16.4	52.77	1.68602	8.21566e-15	1.07216e-13	gi|189238710|ref|XP_969341.2|/0/PREDICTED: similar to AGAP009638-PA [Tribolium castaneum]
BGIBMGA006608-TA	19.05	61.24	1.68468	0	0	gi|189241213|ref|XP_970686.2|/1.81045e-92/PREDICTED: similar to predicted protein [Tribolium castaneum]
BGIBMGA008984-TA	32.79	105.01	1.6792	0	0	gi|270011560|gb|EFA08008.1|/1.29495e-44/hypothetical protein TcasGA2_TC005597 [Tribolium castaneum]
BGIBMGA006584-TA	4.14	13.24	1.6772	6.84668e-08	4.48221e-07	gi|157133738|ref|XP_001662990.1|/1.30086e-179/regulator of g protein signaling [Aedes aegypti]
BGIBMGA011278-TA	19.54	61.77	1.66048	0	0	gi|260807993|ref|XP_002598792.1|/2.25328e-134/hypothetical protein BRAFLDRAFT_74529 [Branchiostoma floridae]
BGIBMGA003829-TA	6.96	21.88	1.65245	5.92016e-12	5.18079e-11	gi|158631166|ref|NP_001037072.1|/1.57485e-140/ADP/ATP translocase [Bombyx mori]
BGIBMGA004369-TA	3.48	10.94	1.65245	1.22433e-06	7.01613e-06	gi|91086847|ref|XP_974260.1|/6.76442e-36/PREDICTED: similar to BSD domain-containing protein 1 [Tribolium castaneum]
BGIBMGA005562-TA	5.13	16.06	1.64644	4.37576e-09	3.12099e-08	gi|261335948|emb|CBH09281.1|/0/putative lethal (2) k05819 CG3054 [Heliconius melpomene]
BGIBMGA004381-TA	28.98	90.71	1.6462	3.45502e-13	3.56661e-12	gi|195490441|ref|XP_002093141.1|/9.66042e-31/GE21161 [Drosophila yakuba]
BGIBMGA014110-TA	2.15	6.71	1.64198	0.000170641	0.000700013	gi|242020511|ref|XP_002430696.1|/4.20234e-26/hypothetical protein Phum_PHUM495260 [Pediculus humanus corporis]
BGIBMGA002381-TA	1609.2	4969.03	1.62662	0	0	gi|112982828|ref|NP_001036892.1|/0/heat shock cognate protein [Bombyx mori]
BGIBMGA005698-TA	2.98	9.18	1.62318	1.20201e-05	6.04748e-05	-
BGIBMGA000957-TA	14.57	44.83	1.62146	9.76996e-15	1.26396e-13	gi|157124788|ref|XP_001660524.1|/6.18954e-24/hypothetical protein AaeL_AAEL009976 [Aedes aegypti]
BGIBMGA006790-TA	11.76	36.18	1.6213	0	0	gi|242010546|ref|XP_002426026.1|/8.31371e-71/kinase anchor protein 10, putative [Pediculus humanus corporis]
BGIBMGA004594-TA	10.27	31.59	1.62103	0	0	gi|270004593|gb|EFA01041.1|/2.53881e-61/hypothetical protein TcasGA2_TC003957 [Tribolium castaneum]
BGIBMGA013169-TA	5.8	17.82	1.61937	9.39286e-10	6.99142e-09	gi|156545404|ref|XP_001606462.1|/4.41987e-34/PREDICTED: similar to ribonuclease P, 29kD-subunit, putative [Nasonia vitripennis]
BGIBMGA007409-TA	71.05	216.19	1.60539	0	0	gi|170041182|ref|XP_001848352.1|/7.70523e-65/3-hydroxyacyl-coa dehyrogenase [Culex quinquefasciatus]
BGIBMGA011858-TA	3.31	10.06	1.60373	5.46374e-06	2.91839e-05	gi|195377034|ref|XP_002047297.1|/5.43692e-28/GJ12012 [Drosophila virilis]
BGIBMGA011143-TA	42.4	128.3	1.59739	0	0	gi|195431479|ref|XP_002063767.1|/1.91651e-12/GK15845 [Drosophila willistoni]
BGIBMGA006898-TA	73.7	222.54	1.59433	0	0	gi|91093748|ref|XP_969297.1|/2.42002e-155/PREDICTED: similar to CG1962 CG1962-PA [Tribolium castaneum]
BGIBMGA003596-TA	6.79	20.47	1.59203	9.3225e-11	7.41952e-10	gi|156542628|ref|XP_001604690.1|/1.01763e-11/PREDICTED: similar to conserved hypothetical protein [Nasonia vitripennis]
BGIBMGA001318-TA	2.65	7.94	1.58315	6.41642e-05	0.000286843	gi|109102865|ref|XP_001113485.1|/3.96391e-26/PREDICTED: calmodulin-like isoform 4 [Macaca mulatta]
BGIBMGA009551-TA	240.98	721.28	1.58165	5.79004e-12	5.0818e-11	gi|114052256|ref|NP_001040462.1|/0/serine proteinase-like protein [Bombyx mori]
BGIBMGA001477-TA	26	77.65	1.57847	0	0	gi|123976893|ref|XP_001330650.1|/5.11065e-06/viral A-type inclusion protein [Trichomonas vaginalis G3]
BGIBMGA008948-TA	5.8	17.3	1.57665	3.43382e-09	2.45502e-08	gi|293354397|ref|XP_002728494.1|/1.42571e-27/PREDICTED: zinc finger protein 107-like [Rattus norvegicus]
BGIBMGA008038-TA	22.03	65.65	1.57533	1.34781e-13	1.50016e-12	gi|112983994|ref|NP_001036836.1|/3.64796e-103/peptidoglycan recognition protein precursor [Bombyx mori]
BGIBMGA005485-TA	23.68	70.42	1.57232	0	0	gi|91088121|ref|XP_970262.1|/2.80576e-82/PREDICTED: similar to nudix hydrolase 6 [Tribolium castaneum]
BGIBMGA011117-TA	46.87	138.89	1.56721	6.21724e-15	8.20319e-14	gi|170050515|ref|XP_001861346.1|/1.99135e-54/Ufm1-conjugating enzyme 1 [Culex quinquefasciatus]
BGIBMGA010472-TA	7.45	22.06	1.56612	3.05112e-11	2.50158e-10	gi|270014225|gb|EFA10673.1|/0/muscle-specific protein 300 [Tribolium castaneum]
BGIBMGA012007-TA	4.31	12.71	1.5602	5.15604e-07	3.09104e-06	gi|112983234|ref|NP_001037606.1|/6.81034e-160/TAR DNA binding protein homolog [Bombyx mori]
BGIBMGA004892-TA	165.46	487.62	1.55927	6.20392e-13	6.03922e-12	gi|38141765|dbj|BAD00701.1|/4.38449e-180/TIA-1 homologue [Bombyx mori]
BGIBMGA012250-TA	13.08	38.47	1.55637	0	0	-
BGIBMGA006770-TA	3.31	9.71	1.55264	1.30187e-05	6.51696e-05	gi|110755126|ref|XP_394430.3|/0/PREDICTED: similar to Ect4 CG7915-PB, isoform B, partial [Apis mellifera]
BGIBMGA000187-TA	8.94	26.12	1.54681	8.19566e-13	7.82515e-12	gi|189241218|ref|XP_971240.2|/0/PREDICTED: similar to FLJ12716-like protein [Tribolium castaneum]
BGIBMGA013597-TA	2.48	7.24	1.54565	0.00018438	0.000752247	gi|270001881|gb|EEZ98328.1|/0/hypothetical protein TcasGA2_TC000782 [Tribolium castaneum]
BGIBMGA014404-TA	95.56	278.84	1.54496	3.98792e-13	4.04682e-12	gi|112983100|ref|NP_001037053.1|/0/clip domain serine protease 11 [Bombyx mori]
BGIBMGA000627-TA	90.6	264.19	1.54399	0	0	gi|169234708|ref|NP_001108475.1|/3.55502e-112/ubiquitin conjugating enzyme 4 [Bombyx mori]
BGIBMGA004391-TA	3.15	9.18	1.54314	2.40398e-05	0.000115689	gi|157135838|ref|XP_001656694.1|/1.64015e-10/hypothetical protein AaeL_AAEL003342 [Aedes aegypti]
BGIBMGA011607-TA	119.41	347.67	1.54179	0	0	gi|206725497|ref|NP_001128672.1|/0/beta-1,3-glucan recognition protein 3 [Bombyx mori]
BGIBMGA008426-TA	58.13	169.07	1.54027	0	0	gi|193714976|ref|XP_001949833.1|/5.37395e-133/PREDICTED: similar to proteosome subunit RPN2 isoform 2 [Acyrthosiphon pisum]
BGIBMGA000613-TA	249.93	726.22	1.53888	3.51008e-12	3.13131e-11	gi|221327579|gb|ACM17460.1|/0/miniparamyosin [Bombyx mori]
BGIBMGA011342-TA	326.11	947.53	1.53881	4.88254e-12	4.29793e-11	gi|164420679|ref|NP_001037464.2|/0/fibroinase [Bombyx mori]
BGIBMGA011710-TA	49.19	142.77	1.53726	4.1478e-13	4.20193e-12	gi|163838684|ref|NP_001106225.1|/0/ubiquinol-cytochrome c reductase core protein II [Bombyx mori]
BGIBMGA007424-TA	13.08	37.94	1.53636	0	0	gi|242007160|ref|XP_002424410.1|/5.93087e-98/amidotransferase subunit A, putative [Pediculus humanus corporis]
BGIBMGA006800-TA	12.09	34.94	1.53107	0	0	gi|194751748|ref|XP_001958187.1|/4.62361e-79/GF23651 [Drosophila ananassae]
BGIBMGA003023-TA	2.82	8.12	1.52578	8.22928e-05	0.00035798	gi|91082195|ref|XP_971684.1|/1.35816e-44/PREDICTED: similar to CG7358 CG7358-PA [Tribolium castaneum]
BGIBMGA007423-TA	5.13	14.65	1.51387	1.36328e-07	8.61344e-07	gi|270011546|gb|EFA07994.1|/1.68279e-80/hypothetical protein TcasGA2_TC005583 [Tribolium castaneum]
BGIBMGA002368-TA	5.8	16.41	1.50045	2.83424e-08	1.92066e-07	gi|226342886|ref|NP_001139705.1|/2.47548e-60/serine protease inhibitor 13 [Bombyx mori]
BGIBMGA011031-TA	16.73	47.3	1.4994	0	0	gi|289741673|gb|ADD19584.1|/9.59974e-30/hypothetical conserved protein [Glossina morsitans morsitans]
BGIBMGA007346-TA	3.15	8.82	1.48543	5.62468e-05	0.000252772	gi|156540852|ref|XP_001601940.1|/1.58608e-88/PREDICTED: similar to activating signal cointegrator 1 complex subunit 2 [Nasonia vitripennis]
BGIBMGA013593-TA	2.65	7.41	1.48348	0.000233484	0.000935972	gi|114051003|ref|NP_001040143.1|/0/perilipin [Bombyx mori]
BGIBMGA013203-TA	2.65	7.41	1.48348	0.000233484	0.000935344	gi|158301172|ref|XP_320907.4|/2.00362e-36/AGAP002128-PA [Anopheles gambiae str. PEST]
BGIBMGA007482-TA	23.85	66.36	1.47632	7.9936e-14	9.27723e-13	gi|91088443|ref|XP_968621.1|/2.78687e-78/PREDICTED: similar to CG17593 CG17593-PA [Tribolium castaneum]
BGIBMGA004024-TA	7.95	22.06	1.47241	2.15764e-10	1.69464e-09	gi|195476233|ref|XP_002086047.1|/6.34306e-16/GE11326 [Drosophila yakuba]
BGIBMGA011625-TA	11.59	32.12	1.47059	0	0	gi|270004077|gb|EFA00525.1|/0/hypothetical protein TcasGA2_TC003390 [Tribolium castaneum]
BGIBMGA013121-TA	14.08	39	1.46983	0	0	gi|158302458|ref|XP_322007.4|/2.38541e-147/AGAP001153-PA [Anopheles gambiae str. PEST]
BGIBMGA002356-TA	10.43	28.77	1.46383	4.74732e-13	4.73702e-12	gi|270016275|gb|EFA12721.1|/2.83323e-19/hypothetical protein TcasGA2_TC002356 [Tribolium castaneum]
BGIBMGA004196-TA	27.33	74.83	1.45313	1.86517e-14	2.38718e-13	gi|114051566|ref|NP_001040306.1|/0/presenilin-like signal peptide peptidase [Bombyx mori]
BGIBMGA006217-TA	2.98	8.12	1.44617	0.000157523	0.000652924	gi|193697789|ref|XP_001950190.1|/2.99298e-20/PREDICTED: similar to 120.7 kDa protein in NOF-FB transposable element [Acyrthosiphon pisum]
BGIBMGA001808-TA	14.41	39.18	1.44305	0	0	gi|157128818|ref|XP_001655208.1|/4.2553e-145/monocarboxylate transporter [Aedes aegypti]
BGIBMGA000121-TA	13.42	36.36	1.43797	4.08562e-14	4.97347e-13	gi|91079230|ref|XP_970650.1|/8.79955e-92/PREDICTED: similar to AGAP010434-PA [Tribolium castaneum]
BGIBMGA013021-TA	53.99	145.07	1.42599	5.9086e-13	5.77998e-12	gi|148298685|ref|NP_001091766.1|/0/fructose 1,6-bisphosphate aldolase [Bombyx mori]
BGIBMGA001339-TA	38.59	103.59	1.42459	0	0	gi|114053175|ref|NP_001040296.1|/1.38325e-100/N-acetyl-glucosamine-6-phosphate isomerase [Bombyx mori]
BGIBMGA007413-TA	13.75	36.71	1.41674	1.36113e-13	1.50937e-12	gi|157123179|ref|XP_001660046.1|/2.71918e-140/serine/threonine-protein kinase rio3 (rio kinase 3) [Aedes aegypti]
BGIBMGA007098-TA	16.73	44.47	1.41039	0	0	gi|148298833|ref|NP_001091765.1|/0/NADP-dependent oxidoreductase [Bombyx mori]
BGIBMGA008670-TA	44.22	117.54	1.41038	6.7435e-13	6.5538e-12	gi|114052262|ref|NP_001040232.1|/9.08985e-136/ATP synthase [Bombyx mori]
BGIBMGA006583-TA	174.73	462.56	1.40451	2.3015e-12	2.09377e-11	gi|112983082|ref|NP_001037668.1|/2.03447e-151/cytosolic juvenile hormone binding protein 36 kDa subunit [Bombyx mori]
BGIBMGA006237-TA	7.95	21	1.40136	2.39716e-09	1.73251e-08	gi|242008936|ref|XP_002425250.1|/0/DNA ligase, putative [Pediculus humanus corporis]
BGIBMGA004165-TA	28.82	76.06	1.40007	1.17018e-13	1.32716e-12	gi|281371488|ref|NP_001163865.1|/0/translation elongation factor 2 isoform 2 [Bombyx mori]
BGIBMGA012985-TA	5.63	14.82	1.39634	5.90444e-07	3.51153e-06	gi|156545854|ref|XP_001606393.1|/1.62965e-51/PREDICTED: similar to GA10816-PA [Nasonia vitripennis]
BGIBMGA010119-TA	10.93	28.77	1.39627	2.93098e-12	2.63436e-11	gi|156550233|ref|XP_001602081.1|/4.24659e-112/PREDICTED: similar to zinc finger protein, putative [Nasonia vitripennis]
BGIBMGA003073-TA	3.15	8.29	1.39602	0.000194111	0.000787646	gi|112982880|ref|NP_001037572.1|/4.95976e-88/translationally-controlled tumor protein homolog [Bombyx mori]
BGIBMGA009599-TA	36.77	96.71	1.39514	0	0	gi|195389098|ref|XP_002053215.1|/2.07113e-41/GJ23467 [Drosophila virilis]
BGIBMGA000819-TA	52.01	136.07	1.38749	9.23706e-14	1.05969e-12	gi|91087179|ref|XP_975411.1|/3.1735e-64/PREDICTED: similar to CG9471 CG9471-PB [Tribolium castaneum]
BGIBMGA008719-TA	11.1	28.94	1.38251	3.7006e-12	3.29144e-11	gi|91079222|ref|XP_970170.1|/0/PREDICTED: similar to Calcineurin-binding protein cabin-1 (Calcineurin inhibitor) (CAIN) [Tribolium castaneum]
BGIBMGA003319-TA	36.44	94.95	1.38165	3.72146e-13	3.79576e-12	gi|156554459|ref|XP_001601449.1|/7.90232e-145/PREDICTED: similar to ENSANGP00000011707 [Nasonia vitripennis]
BGIBMGA003345-TA	10.93	28.41	1.37811	6.67222e-12	5.79649e-11	gi|112983410|ref|NP_001036986.1|/3.41125e-126/juvenile hormone binding protein brP-1649 [Bombyx mori]
BGIBMGA002674-TA	34.45	89.48	1.37706	3.58158e-13	3.6656e-12	gi|91092172|ref|XP_968236.1|/1.10992e-103/PREDICTED: similar to Type III alcohol dehydrogenase CG3425-PA [Tribolium castaneum]
BGIBMGA006139-TA	17.06	44.3	1.37669	0	0	gi|289742641|gb|ADD20068.1|/1.04439e-97/glyoxylase [Glossina morsitans morsitans]
BGIBMGA013244-TA	28.82	74.65	1.37307	1.17018e-13	1.32465e-12	gi|112982822|ref|NP_001037540.1|/3.63337e-138/phosphoglyceromutase [Bombyx mori]
BGIBMGA007043-TA	50.35	130.24	1.37111	0	0	gi|156541766|ref|XP_001599614.1|/9.27422e-23/PREDICTED: similar to signal peptidase 12kDa subunit, putative [Nasonia vitripennis]
BGIBMGA000384-TA	32.63	84.36	1.37036	0	0	gi|270006682|gb|EFA03130.1|/1.73356e-48/hypothetical protein TcasGA2_TC013041 [Tribolium castaneum]
BGIBMGA014059-TA	101.69	262.61	1.36874	1.83853e-13	1.98355e-12	gi|195453208|ref|XP_002073687.1|/2.55774e-98/GK14239 [Drosophila willistoni]
BGIBMGA012070-TA	25.01	64.24	1.36097	0	0	-
BGIBMGA003125-TA	15.4	39.53	1.36002	2.66454e-14	3.32483e-13	gi|242023392|ref|XP_002432118.1|/1.34583e-171/regulator of nonsense transcripts, putative [Pediculus humanus corporis]
BGIBMGA011344-TA	121.57	310.96	1.35494	4.50084e-13	4.52126e-12	gi|112983576|ref|NP_001037351.1|/7.55081e-180/cathepsin D [Bombyx mori]
BGIBMGA013451-TA	103.35	264.19	1.35404	4.28324e-13	4.32448e-12	gi|255710243|gb|ACU30941.1|/3.87909e-29/putative NADH:ubiquinone dehydrogenase [Ochlerotatus triseriatus]
BGIBMGA007942-TA	30.81	78.71	1.35315	5.77316e-13	5.67536e-12	gi|112983394|ref|NP_001036989.1|/3.31174e-113/casein kinase 2 beta subunit [Bombyx mori]
BGIBMGA002635-TA	7.12	18.18	1.3524	6.68812e-08	4.39285e-07	gi|157131260|ref|XP_001655842.1|/2.44633e-98/sugar transporter [Aedes aegypti]
BGIBMGA007118-TA	22.36	57	1.35004	2.3248e-13	2.45935e-12	gi|114051868|ref|NP_001040436.1|/0/hydroxysteroid dehydrogenase [Bombyx mori]
BGIBMGA002886-TA	4.64	11.82	1.34903	1.40689e-05	6.99581e-05	gi|260907980|gb|ACX53789.1|/5.82069e-82/short-chain dehydrogenase [Heliothis virescens]
BGIBMGA011626-TA	14.57	37.06	1.34686	2.28706e-14	2.90228e-13	gi|270004213|gb|EFA00661.1|/2.87908e-73/hypothetical protein TcasGA2_TC003537 [Tribolium castaneum]
BGIBMGA009375-TA	10.27	26.12	1.34672	1.0398e-10	8.26449e-10	gi|170049794|ref|XP_001870930.1|/4.21547e-32/conserved hypothetical protein [Culex quinquefasciatus]
BGIBMGA006115-TA	65.42	166.25	1.34555	1.82077e-13	1.97868e-12	gi|189237956|ref|XP_001811714.1|/3.23495e-60/PREDICTED: similar to DC2 protein [Tribolium castaneum]
BGIBMGA011504-TA	177.88	449.15	1.33629	4.66072e-13	4.66618e-12	gi|114053277|ref|NP_001040526.1|/2.39011e-100/H+ transporting ATP synthase O subunit isoform 1 [Bombyx mori]
BGIBMGA013149-TA	23.85	60.18	1.33529	7.9936e-14	9.29528e-13	gi|157119833|ref|XP_001659529.1|/9.46869e-77/es2 protein [Aedes aegypti]
BGIBMGA010212-TA	92.58	233.31	1.33348	3.3884e-13	3.50389e-12	gi|114051043|ref|NP_001040318.1|/0/serine protease inhibitor 3 [Bombyx mori]
BGIBMGA003347-TA	44.72	112.6	1.33221	4.48308e-13	4.511e-12	gi|299782479|ref|NP_001177690.1|/9.32629e-08/dynactin subunit 3 [Nasonia vitripennis]
BGIBMGA001380-TA	33.95	85.42	1.33116	4.69624e-13	4.69388e-12	gi|195174512|ref|XP_002028017.1|/4.05517e-71/GL15047 [Drosophila persimilis]
BGIBMGA011694-TA	34.78	87.18	1.32574	3.66374e-14	4.47815e-13	gi|153791441|ref|NP_001093295.1|/0/cAMP-dependent protein kinase R1 [Bombyx mori]
BGIBMGA003945-TA	6.62	16.59	1.32541	3.87056e-07	2.35584e-06	gi|134254438|ref|NP_001077079.1|/0/cytochrome P450 9a20 [Bombyx mori]
BGIBMGA001278-TA	6.13	15.35	1.32428	1.04247e-06	5.99697e-06	gi|110751253|ref|XP_394309.3|/2.0293e-59/PREDICTED: similar to Adenosine deaminase CG11994-PA [Apis mellifera]
BGIBMGA001636-TA	5.3	13.24	1.32084	6.21772e-06	3.29462e-05	gi|296004929|ref|XP_002808808.1|/9.52706e-06/conserved Plasmodium protein, unknown function [Plasmodium falciparum 3D7]
BGIBMGA006552-TA	12.09	30.18	1.31978	7.86348e-12	6.77234e-11	gi|189241920|ref|XP_967371.2|/0/PREDICTED: similar to mixed lineage protein kinase [Tribolium castaneum]
BGIBMGA014185-TA	71.38	177.54	1.31455	0	0	gi|110764754|ref|XP_001120569.1|/3.95469e-34/PREDICTED: similar to roadblock CG10751-PA [Apis mellifera]
BGIBMGA007726-TA	14.41	35.83	1.3141	0	0	gi|91082057|ref|XP_971798.1|/0/PREDICTED: similar to AGAP004266-PA [Tribolium castaneum]
BGIBMGA001395-TA	71.88	178.25	1.31024	0	0	gi|114052162|ref|NP_001040460.1|/1.15094e-109/proteasome beta 3 subunit [Bombyx mori]
BGIBMGA013380-TA	7.62	18.88	1.309	7.84812e-08	5.09318e-07	gi|270014523|gb|EFA10971.1|/3.94139e-28/hypothetical protein TcasGA2_TC004133 [Tribolium castaneum]
BGIBMGA011180-TA	5.13	12.71	1.30893	1.11943e-05	5.70401e-05	gi|7637410|dbj|BAA93048.2|/0/nonclathrin coat protein gamma2-COP [Bombyx mori]
BGIBMGA011574-TA	120.74	298.61	1.30636	7.53842e-13	7.25558e-12	gi|114053193|ref|NP_001040294.1|/1.52867e-39/protease inhibitor 1 [Bombyx mori]
BGIBMGA012099-TA	4.64	11.47	1.30567	3.04952e-05	0.000145235	gi|91079300|ref|XP_966885.1|/8.10958e-152/PREDICTED: similar to serine/threonine-protein kinase, putative [Tribolium castaneum]
BGIBMGA008864-TA	80.33	197.84	1.30032	8.16014e-13	7.81621e-12	gi|66560571|ref|XP_623750.1|/2.19285e-45/PREDICTED: similar to CG31715-PA [Apis mellifera]
BGIBMGA011204-TA	5.96	14.65	1.29752	2.73588e-06	1.51411e-05	-
BGIBMGA001660-TA	87.12	214.07	1.29701	7.4385e-14	8.70057e-13	-
BGIBMGA001841-TA	47.2	115.77	1.2944	6.86562e-13	6.65086e-12	gi|294846790|gb|ADF43468.1|/1.49994e-161/carboxyl/choline esterase CCE002a [Helicoverpa armigera]
BGIBMGA003009-TA	147.9	362.49	1.29332	0	0	gi|114053073|ref|NP_001040536.1|/3.11165e-160/proteasome subunit beta 7 [Bombyx mori]
BGIBMGA005391-TA	23.19	56.83	1.29315	7.10542e-15	9.29302e-14	gi|112984194|ref|NP_001037442.1|/9.36004e-150/pyridoxine 5'-phosphate oxidase [Bombyx mori]
BGIBMGA005900-TA	33.12	81.01	1.2904	0	0	gi|156541630|ref|XP_001601986.1|/4.67125e-59/PREDICTED: hypothetical protein [Nasonia vitripennis]
BGIBMGA011593-TA	29.48	71.83	1.28485	8.72636e-14	1.00303e-12	gi|195157732|ref|XP_002019750.1|/1.46314e-36/GL12041 [Drosophila persimilis]
BGIBMGA009828-TA	33.79	82.24	1.28324	1.81188e-13	1.97261e-12	gi|195396397|ref|XP_002056818.1|/6.31745e-68/GJ16729 [Drosophila virilis]
BGIBMGA002455-TA	64.26	156.19	1.28131	7.61612e-13	7.30683e-12	gi|91091540|ref|XP_970769.1|/1.17319e-17/PREDICTED: similar to mitochondrial NADH-ubiquinone oxidoreductase AGGG subunit [Tribolium castaneum]
BGIBMGA005197-TA	4.8	11.65	1.27922	3.62024e-05	0.000169313	gi|66507375|ref|XP_394516.2|/0/PREDICTED: similar to Mediator complex subunit 17 CG7957-PA [Apis mellifera]
BGIBMGA012981-TA	16.73	40.59	1.27869	0	0	gi|91084965|ref|XP_971914.1|/7.1053e-71/PREDICTED: similar to predicted protein [Tribolium castaneum]
BGIBMGA004647-TA	35.44	85.95	1.27812	0	0	gi|156548848|ref|XP_001605970.1|/0/PREDICTED: similar to brefeldin a-inhibited guanine nucleotide-exchange protein [Nasonia vitripennis]
BGIBMGA000475-TA	22.86	55.42	1.27758	1.83187e-13	1.97994e-12	gi|28804517|dbj|BAC57964.1|/0/calreticulin [Bombyx mori]
BGIBMGA006806-TA	7.95	19.24	1.27508	1.10273e-07	7.07191e-07	gi|148298856|ref|NP_001091745.1|/5.43237e-151/NIF3-like protein [Bombyx mori]
BGIBMGA006508-TA	12.92	31.24	1.27379	1.2828e-11	1.08602e-10	gi|170047167|ref|XP_001851105.1|/5.06416e-62/transmembrane emp24 domain-containing protein 7 [Culex quinquefasciatus]
BGIBMGA010574-TA	5.63	13.59	1.27134	8.76924e-06	4.52623e-05	gi|300068967|ref|NP_001177769.1|/0/Bm8 interacting protein [Bombyx mori]
BGIBMGA010213-TA	34.45	82.95	1.26774	3.58158e-13	3.65933e-12	gi|226342884|ref|NP_001139704.1|/1.72975e-165/serine protease inhibitor 11 [Bombyx mori]
BGIBMGA002417-TA	7.12	17.12	1.26573	6.46476e-07	3.83713e-06	gi|91078160|ref|XP_966365.1|/3.43914e-74/PREDICTED: similar to CG13886 CG13886-PA [Tribolium castaneum]
BGIBMGA013097-TA	7.95	19.06	1.26152	1.59503e-07	1.00671e-06	gi|242013353|ref|XP_002427374.1|/9.35677e-46/protein C22orf13, putative [Pediculus humanus corporis]
BGIBMGA003688-TA	100.7	239.66	1.25093	1.6438e-12	1.52089e-11	gi|56462300|gb|AAV91433.1|/1.64664e-143/putative serine protease-like protein 2 [Lonomia obliqua]
BGIBMGA008221-TA	9.94	23.65	1.25052	6.52008e-09	4.59558e-08	gi|112984526|ref|NP_001037199.1|/4.10118e-77/promoting protein [Bombyx mori]
BGIBMGA004163-TA	4.97	11.82	1.24991	4.26576e-05	0.000196884	gi|156537319|ref|XP_001606241.1|/0/PREDICTED: similar to cyclophilin [Nasonia vitripennis]
BGIBMGA011311-TA	23.68	56.3	1.24947	0	0	gi|91091654|ref|XP_971131.1|/2.01086e-102/PREDICTED: similar to Haspin CG40080-PA [Tribolium castaneum]
BGIBMGA010258-TA	6.46	15.35	1.24863	3.09666e-06	1.70745e-05	gi|189236465|ref|XP_001815057.1|/1.39223e-150/PREDICTED: similar to soluble adenylyl cyclase [Tribolium castaneum]
BGIBMGA005976-TA	18.72	44.47	1.24825	2.62012e-13	2.73784e-12	gi|157112324|ref|XP_001657496.1|/3.25657e-122/hypothetical protein AaeL_AAEL000965 [Aedes aegypti]
BGIBMGA000845-TA	16.73	39.71	1.24706	2.06502e-14	2.63169e-13	gi|170050428|ref|XP_001861307.1|/1.46975e-32/amino acid transporter [Culex quinquefasciatus]
BGIBMGA005838-TA	9.61	22.77	1.24453	1.41396e-08	9.79285e-08	gi|157126661|ref|XP_001660934.1|/1.93026e-51/hypoxia associated factor [Aedes aegypti]
BGIBMGA013014-TA	5.96	14.12	1.24436	8.3658e-06	4.32921e-05	gi|193713745|ref|XP_001946172.1|/2.62144e-18/PREDICTED: similar to CRAL/TRIO domain-containing protein [Acyrthosiphon pisum]
BGIBMGA013504-TA	60.95	144.36	1.24397	8.21566e-14	9.49807e-13	gi|156551876|ref|XP_001603428.1|/4.91654e-15/PREDICTED: similar to ENSANGP00000025500 [Nasonia vitripennis]
BGIBMGA011974-TA	11.26	26.65	1.24293	8.8002e-10	6.56664e-09	gi|195167634|ref|XP_002024638.1|/4.19841e-55/GL22580 [Drosophila persimilis]
BGIBMGA009003-TA	7.12	16.77	1.23593	1.34595e-06	7.64707e-06	gi|193577793|ref|XP_001946747.1|/6.99934e-82/PREDICTED: similar to split ends CG18497-PA [Acyrthosiphon pisum]
BGIBMGA002164-TA	668.46	1573.34	1.23492	8.44236e-12	7.25e-11	gi|112984156|ref|NP_001037243.1|/3.50789e-38/ribosomal protein L35A [Bombyx mori]
BGIBMGA012994-TA	23.68	55.59	1.23116	0	0	gi|170044249|ref|XP_001849766.1|/1.15983e-61/pantetheinase [Culex quinquefasciatus]
BGIBMGA010423-TA	5.8	13.59	1.22842	1.48829e-05	7.39445e-05	gi|114052561|ref|NP_001040257.1|/1.41411e-173/cytosolic malate dehydrogenase [Bombyx mori]
BGIBMGA013985-TA	11.76	27.53	1.22712	6.80938e-10	5.15839e-09	gi|66522177|ref|XP_393590.2|/3.08614e-62/PREDICTED: similar to GATA zinc finger domain containing 1 [Apis mellifera]
BGIBMGA002594-TA	18.55	43.41	1.22661	0	0	gi|284813563|ref|NP_001165387.1|/4.04596e-136/adenylate kinase 2 [Bombyx mori]
BGIBMGA006424-TA	5.13	12	1.226	4.9914e-05	0.000228785	gi|21355211|ref|NP_651237.1|/0/CG5706 [Drosophila melanogaster]
BGIBMGA009555-TA	9.44	22.06	1.22457	3.57632e-08	2.40717e-07	gi|270002551|gb|EEZ98998.1|/0/hypothetical protein TcasGA2_TC004859 [Tribolium castaneum]
BGIBMGA004488-TA	38.59	90.01	1.22186	0	0	gi|195434262|ref|XP_002065122.1|/3.78085e-45/GK14843 [Drosophila willistoni]
BGIBMGA000944-TA	540.43	1260.26	1.22154	0	0	gi|112983414|ref|NP_001036985.1|/5.25148e-96/heat shock protein hsp21.4 [Bombyx mori]
BGIBMGA004009-TA	55.65	129.71	1.22084	1.80744e-13	1.97137e-12	gi|157137192|ref|XP_001663929.1|/1.53832e-58/NADH:ubiquinone dehydrogenase, putative [Aedes aegypti]
BGIBMGA011177-TA	45.38	105.71	1.21998	2.16938e-13	2.30719e-12	gi|91085519|ref|XP_971973.1|/3.52639e-116/PREDICTED: similar to Dvir_CG1909 [Tribolium castaneum]
BGIBMGA014226-TA	53.33	124.07	1.21814	2.9421e-13	3.05294e-12	gi|270011842|gb|EFA08290.1|/0/hypothetical protein TcasGA2_TC005924 [Tribolium castaneum]
BGIBMGA009496-TA	8.12	18.88	1.21731	3.85708e-07	2.35003e-06	gi|242011701|ref|XP_002426585.1|/2.27301e-105/ADP-ribosylation factor GTPase-activating protein, putative [Pediculus humanus corporis]
BGIBMGA013876-TA	14.91	34.59	1.21407	6.61094e-12	5.75161e-11	-
BGIBMGA012450-TA	20.04	46.41	1.21155	4.4631e-14	5.36739e-13	gi|156537460|ref|XP_001607118.1|/2.43291e-133/PREDICTED: similar to conserved hypothetical protein [Nasonia vitripennis]
BGIBMGA011686-TA	72.05	166.78	1.21088	1.05915e-12	1.00167e-11	gi|66517442|ref|XP_623871.1|/3.40401e-76/PREDICTED: similar to CG14182-PA [Apis mellifera]
BGIBMGA007640-TA	18.22	42	1.20487	4.55192e-14	5.45227e-13	gi|158289210|ref|XP_310964.4|/2.82866e-45/AGAP000173-PA [Anopheles gambiae str. PEST]
BGIBMGA006176-TA	6.13	14.12	1.20378	1.40188e-05	6.97672e-05	gi|189236806|ref|XP_971087.2|/7.24776e-58/PREDICTED: similar to putative acid phosphatase 1 [Tribolium castaneum]
BGIBMGA009020-TA	10.43	24	1.2023	1.47288e-08	1.01892e-07	gi|193664662|ref|XP_001949763.1|/7.1227e-68/PREDICTED: similar to inhibitor of growth family, member 3 [Acyrthosiphon pisum]
BGIBMGA010247-TA	17.72	40.77	1.20213	9.39248e-14	1.07546e-12	gi|114052088|ref|NP_001040451.1|/1.33537e-77/vacuolar ATP synthase subunit E [Bombyx mori]
BGIBMGA005659-TA	12.59	28.94	1.20079	4.94234e-10	3.78238e-09	gi|261335967|emb|CBH09252.1|/2.28636e-30/HM00015 [Heliconius melpomene]
BGIBMGA013129-TA	32.96	75.71	1.19977	2.68674e-14	3.34555e-13	gi|270009513|gb|EFA05961.1|/2.09131e-149/hypothetical protein TcasGA2_TC008779 [Tribolium castaneum]
BGIBMGA002378-TA	11.92	27.35	1.19816	1.60541e-09	1.17592e-08	gi|91076372|ref|XP_967795.1|/8.34468e-32/PREDICTED: similar to CG5196 CG5196-PA [Tribolium castaneum]
BGIBMGA007949-TA	9.77	22.41	1.19771	4.81232e-08	3.2066e-07	gi|170039024|ref|XP_001847346.1|/7.16018e-92/delta-aminolevulinic acid dehydratase [Culex quinquefasciatus]
BGIBMGA009953-TA	664.81	1523.92	1.19677	1.66025e-11	1.39372e-10	gi|253809711|gb|ACT36278.1|/2.6253e-178/antitrypsin isoform 3 [Bombyx mori]
BGIBMGA004546-TA	7.95	18.18	1.19333	9.69806e-07	5.60593e-06	gi|270014673|gb|EFA11121.1|/0/hypothetical protein TcasGA2_TC004721 [Tribolium castaneum]
BGIBMGA001456-TA	6.96	15.88	1.19005	4.87962e-06	2.61574e-05	gi|156554164|ref|XP_001599612.1|/1.10362e-46/PREDICTED: similar to GA10244-PA [Nasonia vitripennis]
BGIBMGA003066-TA	21.2	48.36	1.18975	2.59792e-14	3.2553e-13	gi|164448652|ref|NP_001106738.1|/2.06909e-142/ubiquinol-cytochrome c reductase [Bombyx mori]
BGIBMGA014405-TA	19.21	43.77	1.18808	1.4988e-13	1.65283e-12	-
BGIBMGA002788-TA	19.87	45.18	1.18509	0	0	gi|195580147|ref|XP_002079917.1|/6.01937e-121/GD21763 [Drosophila simulans]
BGIBMGA011029-TA	62.11	141.19	1.18474	0	0	gi|153791621|ref|NP_001093296.1|/0/acetoacetyl-CoA thiolase [Bombyx mori]
BGIBMGA005734-TA	15.24	34.59	1.18249	1.81966e-11	1.52113e-10	-
BGIBMGA001482-TA	16.89	38.12	1.17438	2.12674e-12	1.94663e-11	gi|157110568|ref|XP_001651159.1|/6.20541e-24/hypothetical protein AaeL_AAEL015238 [Aedes aegypti]
BGIBMGA013038-TA	10.1	22.59	1.16133	9.03434e-08	5.84397e-07	gi|156555139|ref|XP_001605028.1|/8.69755e-78/PREDICTED: hypothetical protein [Nasonia vitripennis]
BGIBMGA009118-TA	11.76	26.3	1.16117	7.93988e-09	5.57658e-08	gi|170052104|ref|XP_001862070.1|/2.39391e-73/ubiquitin-conjugating enzyme E2 C [Culex quinquefasciatus]
BGIBMGA003161-TA	7.12	15.88	1.15726	7.97798e-06	4.1321e-05	gi|157128623|ref|XP_001655160.1|/3.25379e-19/hypothetical protein AaeL_AAEL002384 [Aedes aegypti]
BGIBMGA004993-TA	52.5	116.3	1.14746	1.98952e-13	2.12726e-12	gi|148298873|ref|NP_001091776.1|/0/putative signal recognition particle 54 kDa protein [Bombyx mori]
BGIBMGA003456-TA	25.51	56.47	1.14642	1.90292e-13	2.04564e-12	gi|156546322|ref|XP_001606351.1|/3.23399e-59/PREDICTED: similar to MGC64464 protein [Nasonia vitripennis]
BGIBMGA007287-TA	115.94	256.08	1.14322	0	0	gi|270012038|gb|EFA08486.1|/6.01691e-13/hypothetical protein TcasGA2_TC006138 [Tribolium castaneum]
BGIBMGA000938-TA	18.22	40.24	1.14311	1.72395e-12	1.59013e-11	gi|189234420|ref|XP_975455.2|/5.76495e-54/PREDICTED: similar to dolichyl glycosyltransferase [Tribolium castaneum]
BGIBMGA002404-TA	11.59	25.59	1.1427	1.93838e-08	1.33322e-07	gi|91093643|ref|XP_967549.1|/1.05418e-115/PREDICTED: similar to ATP/GTP binding protein-like 5 [Tribolium castaneum]
BGIBMGA000237-TA	14.24	31.24	1.13345	6.90026e-10	5.22061e-09	gi|270007081|gb|EFA03529.1|/5.17846e-52/hypothetical protein TcasGA2_TC013532 [Tribolium castaneum]
BGIBMGA002618-TA	11.1	24.35	1.13336	5.09696e-08	3.39249e-07	gi|157137897|ref|XP_001664066.1|/6.84218e-88/leucine-rich transmembrane protein [Aedes aegypti]
BGIBMGA011667-TA	14.91	32.65	1.1308	3.00264e-10	2.32773e-09	gi|195451239|ref|XP_002072828.1|/1.46329e-39/GK13810 [Drosophila willistoni]
BGIBMGA003475-TA	136.47	298.78	1.1305	9.55458e-13	9.06472e-12	gi|112983886|ref|NP_001036853.1|/3.8647e-106/elongation factor 1 delta [Bombyx mori]
BGIBMGA014051-TA	12.92	28.24	1.12813	5.11494e-09	3.6352e-08	gi|289739525|gb|ADD18510.1|/1.9554e-50/programmed cell death 4a [Glossina morsitans morsitans]
BGIBMGA006265-TA	10.27	22.41	1.12571	2.03982e-07	1.27933e-06	gi|66526662|ref|XP_392102.2|/1.39441e-57/PREDICTED: similar to CG1837-PA isoform 1 [Apis mellifera]
BGIBMGA010620-TA	22.03	48	1.12356	1.63869e-13	1.80045e-12	gi|114051177|ref|NP_001040390.1|/2.32541e-166/syntaxin 5A [Bombyx mori]
BGIBMGA007301-TA	7.78	16.94	1.12259	6.78892e-06	3.55319e-05	gi|91088925|ref|XP_973309.1|/1.90272e-47/PREDICTED: similar to CG8128 CG8128-PA [Tribolium castaneum]
BGIBMGA001427-TA	8.61	18.71	1.11972	2.35308e-06	1.3071e-05	gi|66532874|ref|XP_623769.1|/0/PREDICTED: similar to de-etiolated homolog 1 [Apis mellifera]
BGIBMGA006889-TA	168.94	366.02	1.11541	0	0	gi|91090366|ref|XP_968305.1|/8.31017e-125/PREDICTED: similar to AGAP011964-PA [Tribolium castaneum]
BGIBMGA003656-TA	12.92	27.88	1.10962	9.98018e-09	6.96864e-08	gi|114051239|ref|NP_001040113.1|/2.76246e-178/cystathionine gamma-lyase [Bombyx mori]
BGIBMGA010457-TA	216.47	465.74	1.10536	3.19078e-12	2.85498e-11	gi|260907982|gb|ACX53790.1|/1.16302e-84/fatty-acyl reductase [Heliothis virescens]
BGIBMGA000511-TA	42.57	91.59	1.10535	4.301e-13	4.33509e-12	gi|114051676|ref|NP_001040424.1|/1.63095e-138/3-hydroxyacyl-CoA dehydrogenase [Bombyx mori]
BGIBMGA000810-TA	10.77	23.12	1.10212	2.12144e-07	1.32912e-06	-
BGIBMGA002526-TA	34.78	74.65	1.10188	3.66374e-14	4.46902e-13	gi|112983824|ref|NP_001036859.1|/0/ecdysteroid-inducible angiotensin-converting enzyme-related gene product [Bombyx mori]
BGIBMGA012653-TA	12.26	26.3	1.1011	3.21034e-08	2.17307e-07	gi|170064065|ref|XP_001867373.1|/2.08489e-142/muskelin [Culex quinquefasciatus]
BGIBMGA008184-TA	11.59	24.71	1.09221	1.03295e-07	6.66011e-07	gi|260837226|ref|XP_002613606.1|/3.14287e-38/hypothetical protein BRAFLDRAFT_93649 [Branchiostoma floridae]
BGIBMGA005738-TA	45.05	96.01	1.09166	7.2764e-13	7.02602e-12	gi|110756011|ref|XP_392578.3|/2.20255e-130/PREDICTED: similar to Ank2 CG7462-PB, isoform B [Apis mellifera]
BGIBMGA003838-TA	8.78	18.71	1.09152	3.72e-06	2.01948e-05	gi|156549911|ref|XP_001602079.1|/4.91763e-30/PREDICTED: similar to serine hydrolase-like [Nasonia vitripennis]
BGIBMGA002493-TA	16.4	34.94	1.09118	2.41994e-10	1.89567e-09	gi|91093363|ref|XP_969584.1|/4.92417e-144/PREDICTED: similar to CG10576 CG10576-PA [Tribolium castaneum]
BGIBMGA001060-TA	126.87	269.13	1.08495	1.21747e-12	1.13878e-11	gi|157112314|ref|XP_001657491.1|/8.50923e-38/clathrin light chain [Aedes aegypti]
BGIBMGA001549-TA	794	1681.34	1.0824	1.39866e-11	1.17578e-10	gi|112983984|ref|NP_001036839.1|/2.9546e-80/polyubiquitin [Bombyx mori]
BGIBMGA002231-TA	24.02	50.83	1.08144	1.9762e-14	2.52387e-13	gi|66500183|ref|XP_397111.2|/0/PREDICTED: similar to CG2010-PA, isoform A isoform 1 [Apis mellifera]
BGIBMGA010488-TA	6.96	14.65	1.07374	5.39706e-05	0.000243091	gi|48098489|ref|XP_392072.1|/6.69428e-67/PREDICTED: similar to CG4980-PA [Apis mellifera]
BGIBMGA000916-TA	6.46	13.59	1.07294	0.000102774	0.00043846	gi|170030265|ref|XP_001843010.1|/7.57736e-09/conserved hypothetical protein [Culex quinquefasciatus]
BGIBMGA009934-TA	47.2	99.18	1.07126	6.86562e-13	6.66166e-12	gi|195107508|ref|XP_001998354.1|/6.67326e-33/GI23675 [Drosophila mojavensis]
BGIBMGA001011-TA	16.4	34.41	1.06913	6.39912e-10	4.8723e-09	gi|91080889|ref|XP_973062.1|/0/PREDICTED: similar to mannosyl-oligosaccharide 1,2-alpha-mannosidase IB [Tribolium castaneum]
BGIBMGA011438-TA	70.39	147.36	1.0659	1.2006e-12	1.1283e-11	gi|112983348|ref|NP_001036999.1|/8.46154e-114/glutathione peroxidase [Bombyx mori]
BGIBMGA011658-TA	41.9	87.36	1.06002	2.62012e-13	2.74264e-12	gi|115605361|gb|ABJ15788.1|/1.81289e-145/glutathione S-transferase omega 1 [Bombyx mandarina]
BGIBMGA013107-TA	100.7	209.84	1.05923	1.6438e-12	1.52325e-11	gi|193631811|ref|XP_001951848.1|/1.08085e-158/PREDICTED: similar to GA17592-PA [Acyrthosiphon pisum]
BGIBMGA014177-TA	76.85	160.07	1.05859	0	0	gi|1709799|sp|P54814.1|PRS8_MANSE/0/RecName: Full=26S protease regulatory subunit 8; AltName: Full=Protein 18-56
BGIBMGA007103-TA	13.91	28.94	1.05694	2.01366e-08	1.38023e-07	gi|41053309|ref|NP_956337.1|/9.07471e-89/hydroxyacylglutathione hydrolase, mitochondrial [Danio rerio]
BGIBMGA006794-TA	241.81	501.39	1.05206	3.65352e-12	3.25441e-11	gi|291049783|ref|NP_001091820.2|/1.00622e-120/Bax inhibitor-1-like protein [Bombyx mori]
BGIBMGA007659-TA	7.78	16.06	1.04563	3.56296e-05	0.000167157	gi|189236701|ref|XP_001815591.1|/9.14494e-37/PREDICTED: similar to novel KRAB box and zinc finger, C2H2 type domain containing protein [Tribolium castaneum]
BGIBMGA002756-TA	13.08	27	1.0456	7.88402e-08	5.11093e-07	gi|110766685|ref|XP_624988.2|/2.85238e-89/PREDICTED: similar to CG1882-PA, isoform A [Apis mellifera]
BGIBMGA013717-TA	23.19	47.83	1.04441	8.82406e-13	8.39831e-12	gi|289629218|ref|NP_001166193.1|/2.27359e-168/coatomer protein complex subunit beta [Bombyx mori]
BGIBMGA014194-TA	9.94	20.47	1.04219	3.11156e-06	1.71408e-05	gi|91087807|ref|XP_967674.1|/0/PREDICTED: similar to vacuolar protein sorting 35 [Tribolium castaneum]
BGIBMGA002398-TA	51.34	105.71	1.04196	2.01172e-13	2.14332e-12	gi|91076950|ref|XP_975254.1|/1.58886e-38/PREDICTED: similar to MGC85327 protein [Tribolium castaneum]
BGIBMGA004672-TA	25.67	52.77	1.03963	4.23218e-13	4.28016e-12	gi|156537614|ref|XP_001607745.1|/1.26163e-39/PREDICTED: similar to conserved hypothetical protein [Nasonia vitripennis]
BGIBMGA004884-TA	41.57	85.42	1.03903	1.73195e-14	2.22143e-13	gi|194910250|ref|XP_001982098.1|/4.54758e-30/GG12408 [Drosophila erecta]
BGIBMGA007873-TA	35.44	72.71	1.03678	0	0	-
BGIBMGA004054-TA	43.89	90.01	1.03619	6.06182e-13	5.92018e-12	gi|156549766|ref|XP_001606216.1|/3.49137e-115/PREDICTED: similar to Spastic paraplegia 21 (H. sapiens) [Nasonia vitripennis]
BGIBMGA006344-TA	76.52	156.72	1.03428	0	0	gi|91078970|ref|XP_974395.1|/1.73079e-28/PREDICTED: similar to AGAP009604-PA [Tribolium castaneum]
BGIBMGA006461-TA	33.12	67.77	1.03294	0	0	gi|189241909|ref|XP_970822.2|/0/PREDICTED: similar to Darkener of apricot CG33553-PG [Tribolium castaneum]
BGIBMGA001098-TA	36.77	75.18	1.03182	0	0	gi|270005303|gb|EFA01751.1|/4.52966e-150/hypothetical protein TcasGA2_TC007349 [Tribolium castaneum]
BGIBMGA009382-TA	11.76	24	1.02915	5.79042e-07	3.45058e-06	gi|74005938|ref|XP_857402.1|/3.9157e-66/PREDICTED: similar to ligatin isoform 2 [Canis familiaris]
BGIBMGA014091-TA	7.62	15.53	1.02719	6.08464e-05	0.000273032	gi|189239726|ref|XP_001807608.1|/5.81314e-17/PREDICTED: similar to GH06117p [Tribolium castaneum]
BGIBMGA007226-TA	13.25	27	1.02697	1.20291e-07	7.65689e-07	gi|156548698|ref|XP_001602801.1|/6.85888e-43/PREDICTED: hypothetical protein [Nasonia vitripennis]
BGIBMGA003892-TA	9.11	18.53	1.02434	1.23264e-05	6.19115e-05	gi|290560891|ref|NP_001166610.1|/0/coatomer protein complex subunit beta 2 [Bombyx mori]
BGIBMGA009967-TA	18.05	36.71	1.02417	7.32112e-10	5.49728e-09	gi|157117503|ref|XP_001658799.1|/0/SEC63 protein, putative [Aedes aegypti]
BGIBMGA013778-TA	591.77	1203.25	1.02383	0	0	gi|262034627|gb|ACY06938.1|/3.42465e-14/putative cuticle protein CPH43 [Bombyx mori]
BGIBMGA012202-TA	23.35	47.47	1.02359	2.48002e-12	2.24592e-11	gi|270001422|gb|EEZ97869.1|/1.81948e-137/hypothetical protein TcasGA2_TC000244 [Tribolium castaneum]
BGIBMGA001915-TA	65.09	131.48	1.01434	0	0	gi|53148461|dbj|BAD52258.1|/9.25341e-102/proteasome alpha 4 subunit [Plutella xylostella]
BGIBMGA008015-TA	7.78	15.71	1.01384	6.75552e-05	0.00030043	gi|91078206|ref|XP_968659.1|/0/PREDICTED: similar to protease m1 zinc metalloprotease [Tribolium castaneum]
BGIBMGA001222-TA	68.07	137.13	1.01045	0	0	gi|110758706|ref|XP_395711.3|/2.02311e-32/PREDICTED: similar to coiled-coil domain containing 22 [Apis mellifera]
BGIBMGA004138-TA	11.59	23.3	1.00745	1.33568e-06	7.59594e-06	gi|157104928|ref|XP_001648636.1|/6.17222e-115/hypothetical protein AaeL_AAEL014389 [Aedes aegypti]
BGIBMGA003753-TA	46.71	93.89	1.00724	7.59614e-13	7.29938e-12	gi|170034589|ref|XP_001845156.1|/6.24311e-40/signal transducing adapter molecule 1 [Culex quinquefasciatus]
BGIBMGA002243-TA	8.61	17.3	1.00669	3.19304e-05	0.000151587	gi|66548725|ref|XP_623164.1|/1.67832e-56/PREDICTED: similar to CG1939-PA isoform 2 [Apis mellifera]
BGIBMGA011375-TA	19.54	39.18	1.00369	3.89412e-10	2.98782e-09	gi|189238341|ref|XP_966817.2|/2.77129e-118/PREDICTED: similar to sorting and assembly machinery component 50 homolog [Tribolium castaneum]
BGIBMGA011844-TA	8.28	16.59	1.00261	4.88434e-05	0.000224222	gi|112984454|ref|NP_001037171.1|/0/protein disulfide isomerase [Bombyx mori]
BGIBMGA009186-TA	147.24	294.55	1.00034	0	0	gi|195125752|ref|XP_002007340.1|/5.2104e-10/GI12436 [Drosophila mojavensis]
BGIBMGA010654-TA	2260.93	0.01	-17.7866	0	0	-
BGIBMGA011731-TA	1010.47	0.01	-16.6247	0	0	gi|290560828|ref|NP_001166769.1|/7.15223e-69/cuticular protein hypothetical 8 [Bombyx mori]
BGIBMGA000337-TA	951.84	0.01	-16.5384	0	0	gi|290558788|ref|NP_001166718.1|/3.40082e-82/cuticular protein RR-1 motif 33 [Bombyx mori]
BGIBMGA010968-TA	821.49	0.01	-16.326	0	0	gi|262034591|gb|ACY06920.1|/3.02588e-34/putative cuticle protein CPG41 [Bombyx mori]
BGIBMGA012602-TA	772.47	0.01	-16.2372	0	0	gi|290560808|ref|NP_001166736.1|/0/cuticular protein RR-1 motif 12 [Bombyx mori]
BGIBMGA011759-TA	732.72	0.01	-16.161	0	0	gi|290563289|ref|NP_001166768.1|/2.18804e-90/cuticular protein hypothetical 9 [Bombyx mori]
BGIBMGA000281-TA	693.8	0.01	-16.0822	0	0	gi|223671268|tpd|FAA00586.1|/2.06395e-56/TPA: putative cuticle protein [Bombyx mori]
BGIBMGA000273-TA	690.15	0.01	-16.0746	0	0	gi|290560630|ref|NP_001166671.1|/1.52185e-33/cuticular protein RR-2 motif 91 [Bombyx mori]
BGIBMGA011724-TA	616.29	0.01	-15.9113	0	0	gi|290559915|ref|NP_001166760.1|/9.40028e-20/cuticular protein hypothetical 17 [Bombyx mori]
BGIBMGA006112-TA	520.39	0.01	-15.6673	0	0	gi|270007710|gb|EFA04158.1|/3.17116e-121/hypothetical protein TcasGA2_TC014404 [Tribolium castaneum]
BGIBMGA010717-TA	404.95	0.01	-15.3055	0	0	gi|209571452|ref|NP_001129359.1|/1.5477e-101/osiris 20 [Bombyx mori]
BGIBMGA000280-TA	386.9	0.01	-15.2397	0	0	gi|290560628|ref|NP_001166678.1|/2.06079e-55/cuticular protein RR-2 motif 84 [Bombyx mori]
BGIBMGA003773-TA	356.09	0.01	-15.12	0	0	gi|270297222|ref|NP_001161924.1|/3.75116e-47/cuticular protein analogous to peritrophins 1-G [Tribolium castaneum]
BGIBMGA007901-TA	336.55	0.01	-15.0385	0	0	gi|270297230|ref|NP_001161908.1|/3.91983e-102/cuticular protein analogous to peritrophins 3-D1 [Tribolium castaneum]
BGIBMGA004176-TA	295.14	0.01	-14.8491	0	0	gi|270010165|gb|EFA06613.1|/9.92622e-77/hypothetical protein TcasGA2_TC009528 [Tribolium castaneum]
BGIBMGA012861-TA	253.57	0.01	-14.6301	0	0	gi|290560816|ref|NP_001166748.1|/6.91272e-64/cuticular protein hypothetical 30 [Bombyx mori]
BGIBMGA010483-TA	246.28	0.01	-14.588	0	0	gi|290563233|ref|NP_001166703.1|/7.08737e-107/cuticular protein RR-1 motif 54 [Bombyx mori]
BGIBMGA005259-TA	29889.5	1.41	-14.3717	0	0	gi|223671404|tpd|FAA00654.1|/1.57523e-33/TPA: putative cuticle protein [Bombyx mori]
BGIBMGA005631-TA	142.11	0.01	-13.7947	2.35938e-247	6.81257e-246	gi|290558780|ref|NP_001166686.1|/3.36331e-54/cuticular protein RR-2 motif 74 [Bombyx mori]
BGIBMGA012603-TA	139.95	0.01	-13.7726	1.2876e-243	3.69999e-242	gi|290563257|ref|NP_001166735.1|/6.23374e-133/cuticular protein RR-1 motif 13 [Bombyx mori]
BGIBMGA009659-TA	135.48	0.01	-13.7258	7.43366e-236	2.12588e-234	gi|290560834|ref|NP_001166775.1|/4.63208e-22/cuticular protein hypothetical 2 [Bombyx mori]
BGIBMGA010652-TA	128.03	0.01	-13.6442	6.41074e-223	1.81597e-221	gi|189236423|ref|XP_001813653.1|/9.89141e-24/PREDICTED: similar to conserved hypothetical protein [Tribolium castaneum]
BGIBMGA000332-TA	116.1	0.01	-13.5031	3.1918e-202	8.95652e-201	gi|290563458|ref|NP_001166714.1|/1.66261e-59/cuticular protein RR-1 motif 39 [Bombyx mori]
BGIBMGA013667-TA	111.3	0.01	-13.4422	6.92434e-194	1.91605e-192	-
BGIBMGA000282-TA	108.81	0.01	-13.4095	1.41997e-189	3.87543e-188	gi|290560911|ref|NP_001166679.1|/1.52877e-30/cuticular protein RR-2 motif 82 [Bombyx mori]
BGIBMGA007014-TA	94.07	0.01	-13.1995	5.4479e-164	1.46018e-162	gi|290563259|ref|NP_001166739.1|/2.91537e-40/cuticular protein RR-1 motif 9 [Bombyx mori]
BGIBMGA003063-TA	93.74	0.01	-13.1944	2.04716e-163	5.46244e-162	gi|290560758|ref|NP_001166696.1|/1.54075e-104/cuticular protein RR-2 motif 61 [Bombyx mori]
BGIBMGA006662-TA	60.95	0.01	-12.5734	1.69142e-106	4.32034e-105	gi|290559931|ref|NP_001166789.1|/2.26842e-50/cuticular protein glycine-rich 14 [Bombyx mori]
BGIBMGA000010-TA	60.29	0.01	-12.5577	2.38832e-105	6.07446e-104	gi|209571454|ref|NP_001129360.1|/3.88832e-99/osiris 9 [Bombyx mori]
BGIBMGA002386-TA	53.33	0.01	-12.3807	2.82758e-93	7.07132e-92	gi|290563356|ref|NP_001166791.1|/1.59077e-31/cuticular protein glycine-rich 11 [Bombyx mori]
BGIBMGA011455-TA	50.35	0.01	-12.2978	4.22374e-88	1.04752e-86	gi|223670974|tpd|FAA00438.1|/1.48109e-33/TPA: putative cuticle protein [Bombyx mori]
BGIBMGA000269-TA	48.36	0.01	-12.2396	1.1891e-84	2.91281e-83	gi|223671292|tpd|FAA00598.1|/1.62125e-107/TPA: putative cuticle protein [Bombyx mori]
BGIBMGA011722-TA	44.88	0.01	-12.1319	1.29384e-78	3.13089e-77	gi|290559913|ref|NP_001166757.1|/4.09808e-21/cuticular protein hypothetical 20 [Bombyx mori]
BGIBMGA000841-TA	42.57	0.01	-12.0556	1.36875e-74	3.25936e-73	gi|57914649|ref|XP_555167.1|/3.78126e-43/AGAP008295-PA [Anopheles gambiae str. PEST]
BGIBMGA010410-TA	42.23	0.01	-12.0441	5.14332e-74	1.21991e-72	gi|189234707|ref|XP_001812695.1|/6.67648e-78/PREDICTED: similar to conserved hypothetical protein [Tribolium castaneum]
BGIBMGA006747-TA	41.9	0.01	-12.0327	1.93269e-73	4.56589e-72	gi|289329506|ref|NP_001166080.1|/1.30539e-20/serine protease 47 [Nasonia vitripennis]
BGIBMGA010133-TA	38.59	0.01	-11.914	1.08484e-67	2.46543e-66	gi|156542532|ref|XP_001599934.1|/9.65915e-55/PREDICTED: similar to anterior fat body protein [Nasonia vitripennis]
BGIBMGA004780-TA	34.62	0.01	-11.7574	8.5982e-61	1.88247e-59	gi|290563265|ref|NP_001166746.1|/1.33868e-34/cuticular protein hypothetical 33 [Bombyx mori]
BGIBMGA011555-TA	33.79	0.01	-11.7224	2.35346e-59	5.09661e-58	gi|260907912|gb|ACX53757.1|/1.14757e-64/DUF233 protein [Heliothis virescens]
BGIBMGA000166-TA	33.12	0.01	-11.6935	3.32314e-58	7.14475e-57	gi|290560877|ref|NP_001166638.1|/0/cuticular protein RR-2 motif 132 [Bombyx mori]
BGIBMGA011561-TA	30.47	0.01	-11.5732	1.32102e-53	2.81991e-52	gi|290543563|ref|NP_001166293.1|/6.78444e-14/cuticular protein glycine-rich 23 [Bombyx mori]
BGIBMGA002384-TA	29.65	0.01	-11.5338	3.61586e-52	7.6911e-51	gi|290560853|ref|NP_001166790.1|/2.99542e-102/cuticular protein glycine-rich 13 [Bombyx mori]
BGIBMGA003510-TA	28.82	0.01	-11.4929	9.89718e-51	2.08294e-49	gi|270015577|gb|EFA12025.1|/1.11045e-171/hypothetical protein TcasGA2_TC001440 [Tribolium castaneum]
BGIBMGA012088-TA	25.84	0.01	-11.3354	1.4784e-45	3.04704e-44	gi|291486765|dbj|BAI87832.1|/0/black [Papilio xuthus]
BGIBMGA000272-TA	25.34	0.01	-11.3072	1.0769e-44	2.20432e-43	gi|290563394|ref|NP_001166625.1|/7.03269e-142/cuticular protein RR-2 motif 92 [Bombyx mori]
BGIBMGA006467-TA	24.35	0.01	-11.2497	5.71392e-43	1.16164e-41	gi|183979307|dbj|BAG30758.1|/0/similar to CG7896 [Papilio xuthus]
BGIBMGA000554-TA	24.18	0.01	-11.2396	1.10763e-42	2.24417e-41	gi|183979362|dbj|BAG30733.1|/4.1715e-134/similar to CG15615-PA [Papilio xuthus]
BGIBMGA002668-TA	23.52	0.01	-11.1997	1.56399e-41	3.12642e-40	gi|158297188|ref|XP_001689037.1|/3.8268e-27/AGAP008005-PA [Anopheles gambiae str. PEST]
BGIBMGA006152-TA	19.54	0.01	-10.9322	1.23959e-34	2.32258e-33	gi|170042949|ref|XP_001849169.1|/0/conserved hypothetical protein [Culex quinquefasciatus]
BGIBMGA012872-TA	18.88	0.01	-10.8826	1.75032e-33	3.26927e-32	gi|186909546|gb|ACC94296.1|/0/glucose oxidase-like enzyme [Helicoverpa armigera]
BGIBMGA000428-TA	18.38	0.01	-10.8439	1.27496e-32	2.35928e-31	gi|290563414|ref|NP_001166665.1|/1.49097e-62/cuticular protein RR-2 motif 101 [Bombyx mori]
BGIBMGA000263-TA	18.05	0.01	-10.8178	4.79092e-32	8.81087e-31	gi|290563420|ref|NP_001166663.1|/6.45236e-74/cuticular protein RR-2 motif 105 [Bombyx mori]
BGIBMGA010677-TA	17.56	0.01	-10.7781	3.48978e-31	6.37872e-30	gi|119112321|ref|XP_001230832.1|/1.08946e-15/AGAP003419-PA [Anopheles gambiae str. PEST]
BGIBMGA010716-TA	16.89	0.01	-10.722	4.92764e-30	8.79179e-29	gi|209571458|ref|NP_001129362.1|/4.32499e-139/osiris 19 [Bombyx mori]
BGIBMGA013174-TA	16.07	0.01	-10.6502	1.34878e-28	2.37806e-27	gi|156545866|ref|XP_001606489.1|/9.68274e-43/PREDICTED: similar to metalloproteinase, putative [Nasonia vitripennis]
BGIBMGA002385-TA	15.9	0.01	-10.6348	2.61456e-28	4.59624e-27	gi|223670998|tpd|FAA00450.1|/3.88452e-23/TPA: putative cuticle protein [Bombyx mori]
BGIBMGA006283-TA	15.73	0.01	-10.6193	5.06828e-28	8.85763e-27	gi|270001855|gb|EEZ98302.1|/3.06901e-29/hypothetical protein TcasGA2_TC000755 [Tribolium castaneum]
BGIBMGA010143-TA	15.07	0.01	-10.5575	7.1565e-27	1.24344e-25	gi|290563225|ref|NP_001166689.1|/2.77918e-42/cuticular protein RR-2 motif 70 [Bombyx mori]
BGIBMGA005981-TA	14.57	0.01	-10.5088	5.21292e-26	8.95334e-25	gi|74813957|sp|Q86RS3.1|DFP_MANSE/1.70292e-45/RecName: Full=Putative defense protein Hdd11-like; Flags: Precursor
BGIBMGA000248-TA	13.91	0.01	-10.4419	7.36074e-25	1.24986e-23	gi|290563386|ref|NP_001166642.1|/8.83036e-79/cuticular protein RR-2 motif 128 [Bombyx mori]
BGIBMGA001153-TA	13.58	0.01	-10.4073	2.76592e-24	4.63079e-23	-
BGIBMGA009688-TA	13.58	0.01	-10.4073	2.76592e-24	4.61785e-23	gi|2078499|gb|AAB54059.1|/0/hormone receptor 3C [Choristoneura fumiferana]
BGIBMGA007553-TA	13.42	0.01	-10.3902	5.36168e-24	8.90188e-23	gi|148298782|ref|NP_001091747.1|/6.01868e-123/C-type lectin 16 [Bombyx mori]
BGIBMGA000264-TA	12.59	0.01	-10.2981	1.46758e-22	2.35799e-21	gi|290560622|ref|NP_001166666.1|/1.45602e-76/cuticular protein RR-2 motif 100 [Bombyx mori]
BGIBMGA008418-TA	12.09	0.01	-10.2396	1.06901e-21	1.69482e-20	gi|160333247|ref|NP_001103811.1|/0/aldehyde oxidase 2 [Bombyx mori]
BGIBMGA000429-TA	12.09	0.01	-10.2396	1.06901e-21	1.69034e-20	gi|223671308|tpd|FAA00606.1|/1.35157e-84/TPA: putative cuticle protein [Bombyx mori]
BGIBMGA006929-TA	12.09	0.01	-10.2396	1.06901e-21	1.68588e-20	gi|112984410|ref|NP_001037502.1|/0/5-hydroxytryptamine receptor [Bombyx mori]
BGIBMGA008245-TA	12.09	0.01	-10.2396	1.06901e-21	1.68144e-20	-
BGIBMGA000402-TA	12.09	0.01	-10.2396	1.06901e-21	1.67703e-20	gi|110749036|ref|XP_393246.3|/6.00309e-87/PREDICTED: similar to Multiple inositol polyphosphate phosphatase 1 CG4123-PA, isoform A [Apis mellifera]
BGIBMGA009874-TA	11.92	0.01	-10.2192	2.07226e-21	3.22549e-20	gi|301069200|dbj|BAJ11979.1|/0/carboxyl/cholinesterase 7 [Bombyx mori]
BGIBMGA008362-TA	11.92	0.01	-10.2192	2.07226e-21	3.21712e-20	gi|290560857|ref|NP_001166793.1|/2.87508e-88/cuticular protein glycine-rich 9 [Bombyx mori]
BGIBMGA000012-TA	11.76	0.01	-10.1997	4.017e-21	6.18804e-20	gi|209571454|ref|NP_001129360.1|/2.98224e-33/osiris 9 [Bombyx mori]
BGIBMGA012618-TA	11.43	0.01	-10.1586	1.50946e-20	2.30743e-19	gi|193664525|ref|XP_001945176.1|/2.01867e-109/PREDICTED: similar to alcohol dehydrogenase [Acyrthosiphon pisum]
BGIBMGA003062-TA	11.43	0.01	-10.1586	1.50946e-20	2.30155e-19	gi|290563229|ref|NP_001166694.1|/1.05836e-58/cuticular protein RR-2 motif 63 [Bombyx mori]
BGIBMGA011723-TA	11.26	0.01	-10.137	2.92606e-20	4.41643e-19	-
BGIBMGA010014-TA	11.1	0.01	-10.1163	5.67208e-20	8.5181e-19	-
BGIBMGA000011-TA	10.6	0.01	-10.0498	4.13164e-19	6.12774e-18	gi|209571454|ref|NP_001129360.1|/6.70621e-24/osiris 9 [Bombyx mori]
BGIBMGA010591-TA	10.6	0.01	-10.0498	4.13164e-19	6.11258e-18	gi|270006095|gb|EFA02543.1|/4.09562e-09/hypothetical protein TcasGA2_TC008248 [Tribolium castaneum]
BGIBMGA000339-TA	10.6	0.01	-10.0498	4.13164e-19	6.09748e-18	gi|290563466|ref|NP_001166720.1|/2.01648e-56/cuticular protein RR-1 motif 31 [Bombyx mori]
BGIBMGA009978-TA	10.43	0.01	-10.0265	8.0091e-19	1.17329e-17	-
BGIBMGA010008-TA	10.27	0.01	-10.0042	1.55254e-18	2.26884e-17	-
BGIBMGA002624-TA	9.94	0.01	-9.9571	5.83396e-18	8.30228e-17	gi|91092662|ref|XP_970551.1|/4.1182e-52/PREDICTED: similar to conserved hypothetical protein [Tribolium castaneum]
BGIBMGA000520-TA	9.44	0.01	-9.88264	4.24956e-17	5.94839e-16	gi|223671402|tpd|FAA00653.1|/9.39785e-68/TPA: putative cuticle protein [Bombyx mori]
BGIBMGA000662-TA	9.11	0.01	-9.83131	1.59685e-16	2.21962e-15	-
BGIBMGA003096-TA	8.78	0.01	-9.77808	6.00046e-16	8.30203e-15	gi|290560928|ref|NP_001166695.1|/5.6847e-124/cuticular protein RR-2 motif 62 [Bombyx mori]
BGIBMGA004027-TA	8.78	0.01	-9.77808	6.00046e-16	8.28285e-15	gi|262034613|gb|ACY06931.1|/9.00623e-07/putative cuticle protein CPH36 [Bombyx mori]
BGIBMGA012308-TA	8.61	0.01	-9.74987	1.16317e-15	1.58367e-14	gi|91083073|ref|XP_967744.1|/9.15195e-21/PREDICTED: similar to CG3777 CG3777-PB [Tribolium castaneum]
BGIBMGA011560-TA	8.45	0.01	-9.72281	2.25478e-15	3.05597e-14	gi|223670972|tpd|FAA00437.1|/1.53847e-07/TPA: putative cuticle protein [Bombyx mori]
BGIBMGA011886-TA	8.28	0.01	-9.69349	4.37084e-15	5.80545e-14	gi|91078176|ref|XP_967241.1|/4.43784e-88/PREDICTED: similar to AGAP010734-PA [Tribolium castaneum]
BGIBMGA001969-TA	8.28	0.01	-9.69349	4.37084e-15	5.79257e-14	gi|91085853|ref|XP_975032.1|/1.88951e-149/PREDICTED: similar to AGAP004961-PA [Tribolium castaneum]
BGIBMGA005524-TA	8.12	0.01	-9.66534	8.47276e-15	1.09852e-13	gi|156550849|ref|XP_001601549.1|/1.72431e-137/PREDICTED: similar to UNC93A protein, putative [Nasonia vitripennis]
BGIBMGA010465-TA	7.95	0.01	-9.63481	1.64242e-14	2.11113e-13	gi|156545830|ref|XP_001606211.1|/0/PREDICTED: similar to ceramidase [Nasonia vitripennis]
BGIBMGA009443-TA	7.78	0.01	-9.60363	3.1838e-14	3.94804e-13	gi|242006171|ref|XP_002423928.1|/9.45346e-175/conserved hypothetical protein [Pediculus humanus corporis]
BGIBMGA013789-TA	7.78	0.01	-9.60363	3.1838e-14	3.93987e-13	gi|66499225|ref|XP_394222.2|/2.41813e-138/PREDICTED: similar to CG9517-PB, isoform B [Apis mellifera]
BGIBMGA014040-TA	7.78	0.01	-9.60363	3.1838e-14	3.93173e-13	gi|91083001|ref|XP_974458.1|/0/PREDICTED: similar to collagen alpha-2(IV) chain [Tribolium castaneum]
BGIBMGA012146-TA	7.62	0.01	-9.57365	6.1717e-14	7.33365e-13	gi|290560766|ref|NP_001166708.1|/1.98022e-163/cuticular protein RR-1 motif 48 [Bombyx mori]
BGIBMGA010142-TA	7.45	0.01	-9.5411	1.19637e-13	1.34665e-12	gi|223671244|tpd|FAA00574.1|/7.78608e-55/TPA: putative cuticle protein [Bombyx mori]
BGIBMGA005977-TA	7.45	0.01	-9.5411	1.19637e-13	1.34411e-12	gi|114052520|ref|NP_001040251.1|/5.40066e-123/C-type lectin 5 [Bombyx mori]
BGIBMGA006250-TA	7.29	0.01	-9.50978	2.31914e-13	2.45771e-12	gi|270001289|gb|EEZ97736.1|/0/protocadherin 15 [Tribolium castaneum]
BGIBMGA001532-TA	6.96	0.01	-9.44294	8.71456e-13	8.30732e-12	gi|116833203|gb|ABK29514.1|/3.96962e-10/ecdysteroid-regulated protein [Helicoverpa armigera]
BGIBMGA008253-TA	6.79	0.01	-9.40727	1.6893e-12	1.56058e-11	gi|158297979|ref|XP_001231096.2|/8.98686e-16/AGAP004734-PA [Anopheles gambiae str. PEST]
BGIBMGA003626-TA	6.62	0.01	-9.37069	3.27466e-12	2.92566e-11	gi|242008186|ref|XP_002424892.1|/2.40173e-82/conserved hypothetical protein [Pediculus humanus corporis]
BGIBMGA007888-TA	6.46	0.01	-9.33539	6.34784e-12	5.53076e-11	gi|112983222|ref|NP_001037015.1|/0/nuclear receptor GRF [Bombyx mori]
BGIBMGA001979-TA	5.8	0.01	-9.17991	8.96326e-11	7.16222e-10	gi|270011036|gb|EFA07484.1|/9.93656e-123/colmedin [Tribolium castaneum]
BGIBMGA002532-TA	5.8	0.01	-9.17991	8.96326e-11	7.15266e-10	gi|189234402|ref|XP_974971.2|/8.88004e-26/PREDICTED: similar to draper CG2086-PB [Tribolium castaneum]
BGIBMGA000006-TA	497.87	0.88	-9.14405	0	0	gi|209571456|ref|NP_001129361.1|/3.19227e-119/osiris 18 [Bombyx mori]
BGIBMGA012863-TA	5.63	0.01	-9.13699	1.73751e-10	1.37369e-09	gi|91093959|ref|XP_968177.1|/2.08316e-120/PREDICTED: similar to glucose dehydrogenase [Tribolium castaneum]
BGIBMGA011094-TA	785.22	1.41	-9.12126	0	0	gi|158290235|ref|XP_001688348.1|/7.5163e-54/AGAP003037-PA [Anopheles gambiae str. PEST]
BGIBMGA006826-TA	5.47	0.01	-9.0954	3.36812e-10	2.60768e-09	gi|290560869|ref|NP_001166627.1|/1.36202e-35/cuticular protein tweedle motif 4 [Bombyx mori]
BGIBMGA004042-TA	5.3	0.01	-9.04985	6.529e-10	4.96486e-09	gi|112983910|ref|NP_001037400.1|/1.55414e-54/chemosensory protein 6 [Bombyx mori]
BGIBMGA000425-TA	5.3	0.01	-9.04985	6.529e-10	4.95856e-09	gi|156546442|ref|XP_001607215.1|/3.00475e-106/PREDICTED: similar to ENSANGP00000011247 [Nasonia vitripennis]
BGIBMGA001945-TA	5.13	0.01	-9.00282	1.26563e-09	9.35064e-09	gi|66539262|ref|XP_392649.2|/1.14452e-58/PREDICTED: similar to crossveinless CG12410-PA [Apis mellifera]
BGIBMGA011529-TA	5.13	0.01	-9.00282	1.26563e-09	9.3391e-09	gi|158287191|ref|XP_309276.4|/4.83066e-68/Anopheles gambiae str. PEST AGAP012447-PA [Anopheles gambiae str. PEST]
BGIBMGA005478-TA	5.13	0.01	-9.00282	1.26563e-09	9.32758e-09	gi|158298988|ref|XP_319115.3|/0/AGAP009978-PA [Anopheles gambiae str. PEST]
BGIBMGA012705-TA	5.13	0.01	-9.00282	1.26563e-09	9.3161e-09	-
BGIBMGA013376-TA	253.9	0.53	-8.90405	0	0	gi|270012570|gb|EFA09018.1|/1.75354e-108/hypothetical protein TcasGA2_TC006727 [Tribolium castaneum]
BGIBMGA007042-TA	4.64	0.01	-8.85798	9.21906e-09	6.44472e-08	gi|158296762|ref|XP_317106.4|/0/AGAP008350-PA [Anopheles gambiae str. PEST]
BGIBMGA010765-TA	4.47	0.01	-8.80413	1.78709e-08	1.232e-07	gi|91089939|ref|XP_973211.1|/0/PREDICTED: similar to CG34355 CG34355-PA [Tribolium castaneum]
BGIBMGA006730-TA	4.31	0.01	-8.75154	3.46424e-08	2.33963e-07	-
BGIBMGA013741-TA	4.31	0.01	-8.75154	3.46424e-08	2.33699e-07	gi|91085635|ref|XP_970327.1|/2.09209e-167/PREDICTED: similar to serrano protein [Tribolium castaneum]
BGIBMGA007517-TA	4.31	0.01	-8.75154	3.46424e-08	2.33436e-07	gi|91079670|ref|XP_966983.1|/0/PREDICTED: similar to Glutamine:fructose-6-phosphate aminotransferase 1 CG12449-PH [Tribolium castaneum]
BGIBMGA010195-TA	4.14	0.01	-8.69349	6.71532e-08	4.40587e-07	gi|255652899|ref|NP_001157371.1|/0/delta [Bombyx mori]
BGIBMGA011090-TA	4.14	0.01	-8.69349	6.71532e-08	4.40104e-07	gi|170057764|ref|XP_001864626.1|/6.62092e-114/organic cation transporter [Culex quinquefasciatus]
BGIBMGA004952-TA	3.97	0.01	-8.633	1.30175e-07	8.25962e-07	gi|170034690|ref|XP_001845206.1|/9.99107e-127/conserved hypothetical protein [Culex quinquefasciatus]
BGIBMGA005481-TA	3.97	0.01	-8.633	1.30175e-07	8.25086e-07	gi|170050870|ref|XP_001861506.1|/4.2878e-44/conserved hypothetical protein [Culex quinquefasciatus]
BGIBMGA011732-TA	3.97	0.01	-8.633	1.30175e-07	8.24212e-07	gi|189242269|ref|XP_968646.2|/0/PREDICTED: similar to CLIP-domain serine protease subfamily A (AGAP006954-PA) [Tribolium castaneum]
BGIBMGA011758-TA	3.81	0.01	-8.57365	2.5234e-07	1.56294e-06	gi|290560830|ref|NP_001166770.1|/4.79979e-141/cuticular protein hypothetical 7 [Bombyx mori]
BGIBMGA013510-TA	3.81	0.01	-8.57365	2.5234e-07	1.56132e-06	gi|170032272|ref|XP_001844006.1|/2.92599e-157/ribonucleoside-diphosphate reductase small chain [Culex quinquefasciatus]
BGIBMGA014469-TA	3.81	0.01	-8.57365	2.5234e-07	1.55971e-06	gi|193702392|ref|XP_001950695.1|/1.79759e-50/PREDICTED: similar to AGAP009769-PA [Acyrthosiphon pisum]
BGIBMGA008934-TA	3.81	0.01	-8.57365	2.5234e-07	1.5581e-06	gi|91088857|ref|XP_971416.1|/1.80584e-109/PREDICTED: similar to CG14590 CG14590-PA [Tribolium castaneum]
BGIBMGA013710-TA	3.81	0.01	-8.57365	2.5234e-07	1.55649e-06	gi|91094721|ref|XP_970562.1|/1.80319e-69/PREDICTED: similar to AGAP012383-PA [Tribolium castaneum]
BGIBMGA012454-TA	194.28	0.53	-8.51793	0	0	gi|91076954|ref|XP_975267.1|/5.92712e-49/PREDICTED: similar to serine protease [Tribolium castaneum]
BGIBMGA004168-TA	3.64	0.01	-8.50779	4.89156e-07	2.9443e-06	gi|162952020|ref|NP_001106139.1|/1.00284e-45/CHH-like protein precursor [Bombyx mori]
BGIBMGA001891-TA	3.64	0.01	-8.50779	4.89156e-07	2.94133e-06	gi|237648992|ref|NP_001153673.1|/0/carboxypeptidase B-like [Bombyx mori]
BGIBMGA000930-TA	3.64	0.01	-8.50779	4.89156e-07	2.93838e-06	gi|66547006|ref|XP_396195.2|/0/PREDICTED: similar to Imitation SWI CG8625-PA, isoform A isoform 1 [Apis mellifera]
BGIBMGA012637-TA	3.48	0.01	-8.44294	9.48216e-07	5.52387e-06	gi|170070437|ref|XP_001869580.1|/2.43153e-30/conserved hypothetical protein [Culex quinquefasciatus]
BGIBMGA002508-TA	3.48	0.01	-8.44294	9.48216e-07	5.51849e-06	gi|112982707|ref|NP_001036906.1|/0/pyruvate kinase [Bombyx mori]
BGIBMGA008127-TA	3.48	0.01	-8.44294	9.48216e-07	5.51312e-06	gi|223671390|tpd|FAA00647.1|/6.11129e-124/TPA: putative cuticle protein [Bombyx mori]
BGIBMGA000013-TA	3.48	0.01	-8.44294	9.48216e-07	5.50776e-06	gi|209571454|ref|NP_001129360.1|/6.91573e-40/osiris 9 [Bombyx mori]
BGIBMGA000065-TA	3.48	0.01	-8.44294	9.48216e-07	5.50241e-06	gi|156390950|ref|XP_001635532.1|/1.04748e-87/predicted protein [Nematostella vectensis]
BGIBMGA008896-TA	3.48	0.01	-8.44294	9.48216e-07	5.49708e-06	gi|270011657|gb|EFA08105.1|/1.06029e-96/hypothetical protein TcasGA2_TC005709 [Tribolium castaneum]
BGIBMGA000438-TA	3.48	0.01	-8.44294	9.48216e-07	5.49175e-06	gi|290560881|ref|NP_001166646.1|/2.34848e-104/cuticular protein RR-2 motif 123 [Bombyx mori]
BGIBMGA012606-TA	4799.94	13.94	-8.42764	0	0	gi|156349174|ref|XP_001621948.1|/2.22284e-06/hypothetical protein NEMVEDRAFT_v1g143109 [Nematostella vectensis]
BGIBMGA003406-TA	119.58	0.35	-8.41641	1.80976e-203	5.10232e-202	gi|91082525|ref|XP_973459.1|/5.65113e-23/PREDICTED: similar to CG14661 CG14661-PA [Tribolium castaneum]
BGIBMGA002775-TA	3.31	0.01	-8.37069	1.83809e-06	1.03742e-05	-
BGIBMGA010873-TA	3.31	0.01	-8.37069	1.83809e-06	1.03644e-05	gi|156544391|ref|XP_001607439.1|/3.08838e-06/PREDICTED: hypothetical protein [Nasonia vitripennis]
BGIBMGA010925-TA	3.15	0.01	-8.29921	3.5631e-06	1.95024e-05	gi|270014200|gb|EFA10648.1|/1.08739e-103/hypothetical protein TcasGA2_TC016285 [Tribolium castaneum]
BGIBMGA010582-TA	3.15	0.01	-8.29921	3.5631e-06	1.94846e-05	gi|170034619|ref|XP_001845171.1|/3.66123e-24/vitellogenin [Culex quinquefasciatus]
BGIBMGA003285-TA	3.15	0.01	-8.29921	3.5631e-06	1.94668e-05	gi|193579918|ref|XP_001950085.1|/2.34003e-44/PREDICTED: similar to AGAP008814-PA [Acyrthosiphon pisum]
BGIBMGA000430-TA	3.15	0.01	-8.29921	3.5631e-06	1.9449e-05	gi|223671310|tpd|FAA00607.1|/3.13886e-73/TPA: putative cuticle protein [Bombyx mori]
BGIBMGA004737-TA	3.15	0.01	-8.29921	3.5631e-06	1.94312e-05	gi|6560647|gb|AAF16701.1|AF117579_1/2.05985e-27/putative cuticle protein [Manduca sexta]
BGIBMGA013042-TA	3.15	0.01	-8.29921	3.5631e-06	1.94135e-05	gi|91084829|ref|XP_973635.1|/1.09236e-37/PREDICTED: similar to IP06836p [Tribolium castaneum]
BGIBMGA003268-TA	3.15	0.01	-8.29921	3.5631e-06	1.93959e-05	gi|156555513|ref|XP_001604555.1|/0/PREDICTED: similar to GA21164-PA [Nasonia vitripennis]
BGIBMGA002078-TA	2.98	0.01	-8.21917	6.90698e-06	3.6055e-05	gi|114051015|ref|NP_001040400.1|/8.18826e-118/haloacid dehalogenase [Bombyx mori]
BGIBMGA012004-TA	2.98	0.01	-8.21917	6.90698e-06	3.60236e-05	gi|170048710|ref|XP_001853504.1|/5.03731e-24/conserved hypothetical protein [Culex quinquefasciatus]
BGIBMGA009467-TA	2.98	0.01	-8.21917	6.90698e-06	3.59922e-05	gi|242017885|ref|XP_002429415.1|/6.57621e-115/glucosamine-6-phosphate isomerase, putative [Pediculus humanus corporis]
BGIBMGA010544-TA	2.82	0.01	-8.13955	1.3389e-05	6.69674e-05	gi|114051920|ref|NP_001040437.1|/1.72409e-96/muscular protein 20 [Bombyx mori]
BGIBMGA001008-TA	2.82	0.01	-8.13955	1.3389e-05	6.69114e-05	gi|189236818|ref|XP_972166.2|/4.40578e-86/PREDICTED: similar to CG8051 CG8051-PA [Tribolium castaneum]
BGIBMGA006972-TA	2.82	0.01	-8.13955	1.3389e-05	6.68555e-05	gi|118496042|dbj|BAF37537.1|/5.25342e-165/sulfotransferase [Bombyx mori]
BGIBMGA009676-TA	2.82	0.01	-8.13955	1.3389e-05	6.67997e-05	gi|284009934|dbj|BAI66602.1|/8.87352e-64/luciferase-like protein [Pyrophorus angustus luscus]
BGIBMGA001511-TA	2.82	0.01	-8.13955	1.3389e-05	6.6744e-05	gi|91077074|ref|XP_969460.1|/1.24837e-57/PREDICTED: similar to CG3823 CG3823-PA [Tribolium castaneum]
BGIBMGA005876-TA	2.65	0.01	-8.04985	2.59542e-05	0.000124401	gi|91080871|ref|XP_972325.1|/0/PREDICTED: similar to nidogen [Tribolium castaneum]
BGIBMGA003624-TA	2.65	0.01	-8.04985	2.59542e-05	0.000124301	gi|157118621|ref|XP_001659182.1|/2.4186e-52/hypothetical protein AaeL_AAEL001437 [Aedes aegypti]
BGIBMGA003060-TA	2.65	0.01	-8.04985	2.59542e-05	0.000124202	gi|290560756|ref|NP_001166692.1|/1.43209e-84/cuticular protein RR-2 motif 65 [Bombyx mori]
BGIBMGA014038-TA	2.65	0.01	-8.04985	2.59542e-05	0.000124103	gi|110758660|ref|XP_001121609.1|/5.09815e-73/PREDICTED: similar to CG3831-PA [Apis mellifera]
BGIBMGA011720-TA	2.65	0.01	-8.04985	2.59542e-05	0.000124003	gi|290560649|ref|NP_001166755.1|/1.5836e-146/cuticular protein hypothetical 22 [Bombyx mori]
BGIBMGA000940-TA	2.65	0.01	-8.04985	2.59542e-05	0.000123904	gi|66499360|ref|XP_396507.2|/3.78919e-47/PREDICTED: similar to CG11550-PA [Apis mellifera]
BGIBMGA002044-TA	864.89	3.35	-8.01221	0	0	gi|110758371|ref|XP_623491.2|/4.5754e-57/PREDICTED: similar to CG12164-PA isoform 2 [Apis mellifera]
BGIBMGA000803-TA	2.48	0.01	-7.9542	5.03116e-05	0.000230431	gi|242004028|ref|XP_002422946.1|/2.22214e-65/conserved hypothetical protein [Pediculus humanus corporis]
BGIBMGA005046-TA	2.48	0.01	-7.9542	5.03116e-05	0.000230255	gi|189236198|ref|XP_001811749.1|/4.49357e-99/PREDICTED: similar to AGAP007920-PA [Tribolium castaneum]
BGIBMGA005500-TA	2.48	0.01	-7.9542	5.03116e-05	0.000230078	gi|91089483|ref|XP_969423.1|/1.59192e-173/PREDICTED: similar to CG15117 CG15117-PA [Tribolium castaneum]
BGIBMGA013001-TA	2.48	0.01	-7.9542	5.03116e-05	0.000229902	gi|66499229|ref|XP_624835.1|/0/PREDICTED: similar to CG9514-PA [Apis mellifera]
BGIBMGA000324-TA	943.56	4.06	-7.86049	0	0	gi|114224804|gb|ABI55236.1|/1.74434e-50/larval cuticle protein 1 precursor [Bombyx mori]
BGIBMGA003986-TA	2.32	0.01	-7.85798	9.75278e-05	0.000418767	gi|270010798|gb|EFA07246.1|/1.18883e-26/hypothetical protein TcasGA2_TC013272 [Tribolium castaneum]
BGIBMGA008246-TA	2.32	0.01	-7.85798	9.75278e-05	0.000418466	-
BGIBMGA010573-TA	2.32	0.01	-7.85798	9.75278e-05	0.000418166	gi|160333785|ref|NP_001103903.1|/0/chitin deacetylase 4 [Tribolium castaneum]
BGIBMGA010156-TA	2.32	0.01	-7.85798	9.75278e-05	0.000417866	gi|110764108|ref|XP_624045.2|/1.82825e-31/PREDICTED: similar to Dynein light chain 90F CG12363-PA [Apis mellifera]
BGIBMGA004991-TA	119.75	0.53	-7.81982	1.09995e-201	3.07216e-200	gi|157107211|ref|XP_001649675.1|/3.13329e-50/hypothetical protein AaeL_AAEL014823 [Aedes aegypti]
BGIBMGA002401-TA	2.15	0.01	-7.74819	0.000189055	0.000770268	gi|158286675|ref|XP_308860.3|/1.96869e-126/AGAP006894-PA [Anopheles gambiae str. PEST]
BGIBMGA012766-TA	2.15	0.01	-7.74819	0.000189055	0.000769743	-
BGIBMGA010320-TA	2.15	0.01	-7.74819	0.000189055	0.000769219	gi|290563374|ref|NP_001166631.1|/1.12653e-143/cuticular protein RR-2 motif 140 [Bombyx mori]
BGIBMGA002558-TA	2.15	0.01	-7.74819	0.000189055	0.000768696	gi|194753700|ref|XP_001959148.1|/2.98461e-63/GF12205 [Drosophila ananassae]
BGIBMGA012548-TA	2.15	0.01	-7.74819	0.000189055	0.000768173	gi|158296572|ref|XP_316957.4|/6.33634e-106/AGAP008487-PA [Anopheles gambiae str. PEST]
BGIBMGA005990-TA	2.15	0.01	-7.74819	0.000189055	0.000767651	gi|290560762|ref|NP_001166700.1|/5.10445e-42/cuticular protein RR-1 motif 57 [Bombyx mori]
BGIBMGA010179-TA	42.73	0.35	-6.93175	5.66144e-71	1.31667e-69	gi|194277477|gb|ACF39403.1|/3.16943e-45/takeout-like protein 3 [Epiphyas postvittana]
BGIBMGA005397-TA	163.31	1.41	-6.85577	2.66794e-267	7.8168e-266	gi|290560832|ref|NP_001166772.1|/3.97074e-50/cuticular protein hypothetical 5 [Bombyx mori]
BGIBMGA007677-TA	39.58	0.35	-6.82127	1.40984e-65	3.16789e-64	gi|114052326|ref|NP_001040470.1|/1.00297e-154/gasp precursor [Bombyx mori]
BGIBMGA008136-TA	174.57	1.59	-6.77864	7.36572e-285	2.16871e-283	gi|290560871|ref|NP_001166630.1|/0/cuticular protein RR-2 motif 143 [Bombyx mori]
BGIBMGA013191-TA	116.93	1.24	-6.55916	1.33878e-189	3.67059e-188	gi|118795183|ref|XP_321981.3|/9.78092e-48/AGAP001177-PA [Anopheles gambiae str. PEST]
BGIBMGA011480-TA	44.72	0.53	-6.39878	9.76502e-73	2.29786e-71	gi|195118270|ref|XP_002003663.1|/2.1645e-72/GI18036 [Drosophila mojavensis]
BGIBMGA008910-TA	44.39	0.53	-6.3881	3.58964e-72	8.41383e-71	gi|112983046|ref|NP_001036933.1|/0/molting fluid carboxypeptidase A [Bombyx mori]
BGIBMGA002114-TA	24.35	0.35	-6.12042	1.51814e-39	2.9947e-38	gi|242020772|ref|XP_002430825.1|/0/laminin A chain, putative [Pediculus humanus corporis]
BGIBMGA007902-TA	24.02	0.35	-6.10074	5.55416e-39	1.07783e-37	gi|270002194|gb|EEZ98641.1|/7.54872e-10/hypothetical protein TcasGA2_TC001169 [Tribolium castaneum]
BGIBMGA010256-TA	338.7	5.29	-6.0006	0	0	gi|157131413|ref|XP_001662237.1|/1.08119e-08/NF-180, putative [Aedes aegypti]
BGIBMGA005407-TA	70.22	1.24	-5.82347	4.5458e-110	1.17113e-108	gi|270014142|gb|EFA10590.1|/5.6492e-105/hypothetical protein TcasGA2_TC012848 [Tribolium castaneum]
BGIBMGA010779-TA	19.21	0.35	-5.77836	7.80474e-31	1.4179e-29	gi|157112900|ref|XP_001657668.1|/6.41649e-159/hypothetical protein AaeL_AAEL000153 [Aedes aegypti]
BGIBMGA006272-TA	57.14	1.06	-5.75236	2.29604e-89	5.7181e-88	gi|206725503|ref|NP_001128675.1|/9.98135e-175/37-kDa protease [Bombyx mori]
BGIBMGA002749-TA	130.35	2.47	-5.72174	1.11865e-201	3.10985e-200	-
BGIBMGA001399-TA	26.17	0.53	-5.62578	3.16792e-41	6.29058e-40	gi|114051287|ref|NP_001040381.1|/0/fructose-1,6-bisphosphatase [Bombyx mori]
BGIBMGA002963-TA	680.22	14.12	-5.59019	0	0	gi|24762312|gb|AAL38051.2|/0/chitin synthase [Manduca sexta]
BGIBMGA008949-TA	1808.28	39.36	-5.52174	0	0	gi|242009020|ref|XP_002425291.1|/5.71239e-79/paramyosin, putative [Pediculus humanus corporis]
BGIBMGA004114-TA	15.4	0.35	-5.45943	2.08162e-24	3.50474e-23	-
BGIBMGA012334-TA	61.12	1.41	-5.43788	2.58574e-93	6.49368e-92	gi|157107392|ref|XP_001649758.1|/1.11801e-28/hypothetical protein AaeL_AAEL014852 [Aedes aegypti]
BGIBMGA006377-TA	14.57	0.35	-5.3795	5.12312e-23	8.29834e-22	-
BGIBMGA001149-TA	50.02	1.24	-5.33409	5.17104e-76	1.24626e-74	gi|87248445|gb|ABD36275.1|/0/yellow protein [Bombyx mori]
BGIBMGA008212-TA	11.59	0.35	-5.04938	4.94032e-18	7.04733e-17	gi|262034609|gb|ACY06929.1|/1.59015e-27/putative cuticle protein CPG51 [Bombyx mori]
BGIBMGA000388-TA	841.2	26.3	-4.99931	0	0	gi|284413718|ref|NP_001165114.1|/3.54258e-114/collagen [Bombyx mori]
BGIBMGA000031-TA	42.73	1.41	-4.92148	1.26931e-62	2.82033e-61	gi|220983689|dbj|BAH11147.1|/0/ebony protein [Bombyx mori]
BGIBMGA013899-TA	30.81	1.06	-4.86126	3.10908e-45	6.3859e-44	gi|290563340|ref|NP_001166782.1|/9.41697e-32/cuticular protein glycine-rich 24 [Bombyx mori]
BGIBMGA010077-TA	56.15	1.94	-4.85516	2.77206e-81	6.7352e-80	gi|156549774|ref|XP_001606260.1|/8.70768e-97/PREDICTED: similar to ENSANGP00000017386 [Nasonia vitripennis]
BGIBMGA011489-TA	28.65	1.06	-4.7564	1.11312e-41	2.23258e-40	gi|66501107|ref|XP_392186.2|/1.56633e-172/PREDICTED: similar to CG10019-PA isoform 1 [Apis mellifera]
BGIBMGA006529-TA	25.17	1.06	-4.56957	5.71852e-36	1.08852e-34	gi|157116848|ref|XP_001652873.1|/1.00172e-44/sugar transporter [Aedes aegypti]
BGIBMGA013026-TA	34.78	1.59	-4.45116	1.91269e-48	3.96949e-47	gi|270008878|gb|EFA05326.1|/6.8381e-83/hypothetical protein TcasGA2_TC015490 [Tribolium castaneum]
BGIBMGA012351-TA	185	8.65	-4.41868	3.65638e-250	1.06088e-248	gi|156537793|ref|XP_001608054.1|/9.26845e-120/PREDICTED: similar to ENSANGP00000013517 [Nasonia vitripennis]
BGIBMGA000619-TA	26.5	1.24	-4.41758	4.51592e-37	8.62353e-36	gi|169234934|ref|NP_001108408.1|/1.27353e-64/FK506-binding protein [Bombyx mori]
BGIBMGA002211-TA	62.44	3	-4.37944	5.57314e-85	1.37647e-83	gi|112982796|ref|NP_001037546.1|/1.19822e-101/glutathione S-transferase delta 3 [Bombyx mori]
BGIBMGA012045-TA	6.96	0.35	-4.31366	2.12232e-10	1.66909e-09	gi|153792507|ref|NP_001093276.1|/4.05261e-39/small nuclear ribonucleoprotein protein F [Bombyx mori]
BGIBMGA001235-TA	17.39	0.88	-4.30461	2.42538e-24	4.07205e-23	gi|290560920|ref|NP_001166803.1|/1.04843e-114/GTP cyclohydrolase I isoform A [Bombyx mori]
BGIBMGA010338-TA	24.18	1.24	-4.2854	2.5796e-33	4.8032e-32	gi|195577377|ref|XP_002078547.1|/0/GD22468 [Drosophila simulans]
BGIBMGA006214-TA	27.49	1.41	-4.28514	1.16313e-37	2.23539e-36	gi|160333138|ref|NP_001103795.1|/0/very low-density lipoprotein receptor isoform 1 [Bombyx mori]
BGIBMGA004561-TA	6.62	0.35	-4.2414	7.2909e-10	5.48147e-09	gi|267844867|ref|NP_001161186.1|/3.12003e-67/sugar transporter protein [Bombyx mori]
BGIBMGA001452-TA	13.08	0.71	-4.2034	2.25246e-18	3.26771e-17	gi|195048608|ref|XP_001992562.1|/1.69391e-08/GH24821 [Drosophila grimshawi]
BGIBMGA004194-TA	53.83	3.18	-4.08131	3.97834e-70	9.1809e-69	gi|134252572|gb|ABO65045.1|/1.09216e-177/beta-hexosaminidase [Ostrinia furnacalis]
BGIBMGA005105-TA	17.39	1.06	-4.03612	2.21476e-23	3.62675e-22	gi|91087473|ref|XP_967595.1|/9.68336e-74/PREDICTED: similar to conserved hypothetical protein [Tribolium castaneum]
BGIBMGA007045-TA	22.86	1.41	-4.01906	3.1599e-30	5.65471e-29	gi|270003643|gb|EFA00091.1|/7.62035e-151/hypothetical protein TcasGA2_TC002906 [Tribolium castaneum]
BGIBMGA002138-TA	8.45	0.53	-3.99489	7.13344e-12	6.18818e-11	gi|189235439|ref|XP_001812859.1|/0/PREDICTED: similar to C-type lectin, selectin-like (AGAP000929-PA) [Tribolium castaneum]
BGIBMGA006905-TA	8.28	0.53	-3.96557	1.30892e-11	1.10656e-10	gi|270003719|gb|EFA00167.1|/7.23458e-166/hypothetical protein TcasGA2_TC002989 [Tribolium castaneum]
BGIBMGA007349-TA	5.13	0.35	-3.87353	1.77493e-07	1.11554e-06	gi|253993196|gb|ACT52824.1|/0/heat shock protein 60 [Chilo suppressalis]
BGIBMGA003676-TA	55.82	3.88	-3.84665	1.39056e-69	3.18444e-68	gi|156555592|ref|XP_001605229.1|/0/PREDICTED: similar to conserved hypothetical protein [Nasonia vitripennis]
BGIBMGA003512-TA	19.54	1.41	-3.79266	5.39346e-25	9.18425e-24	gi|112983036|ref|NP_001037073.1|/0/glucosidase [Bombyx mori]
BGIBMGA009276-TA	12.09	0.88	-3.78017	6.88948e-16	9.4663e-15	gi|38570373|gb|AAR24625.1|/0/tryptophan oxygenase [Plodia interpunctella]
BGIBMGA001836-TA	246.95	18.35	-3.75037	1.96209e-296	5.80566e-295	gi|242015135|ref|XP_002428229.1|/0/Thrombospondin-3 precursor, putative [Pediculus humanus corporis]
BGIBMGA007678-TA	378.45	28.59	-3.72652	0	0	gi|121582324|ref|NP_001073566.1|/2.28781e-105/cuticular protein analogous to peritrophins 3-B [Tribolium castaneum]
BGIBMGA005119-TA	6.96	0.53	-3.71502	1.61542e-09	1.1818e-08	gi|91087471|ref|XP_967522.1|/0/PREDICTED: similar to CG5639 CG5639-PA [Tribolium castaneum]
BGIBMGA008307-TA	91.59	7.06	-3.69745	8.6636e-110	2.22242e-108	gi|195428960|ref|XP_002062532.1|/6.76832e-53/GK17589 [Drosophila willistoni]
BGIBMGA006406-TA	4.47	0.35	-3.67485	1.96063e-06	1.10345e-05	gi|112983618|ref|NP_001037368.1|/2.29478e-136/serine protease-like protein [Bombyx mori]
BGIBMGA012122-TA	13.42	1.06	-3.66225	4.0487e-17	5.68054e-16	gi|257480049|gb|ACV60238.1|/3.42003e-172/antennal esterase CXE11 [Spodoptera littoralis]
BGIBMGA001091-TA	40.08	3.18	-3.65578	1.76047e-48	3.66633e-47	gi|189236526|ref|XP_975464.2|/0/PREDICTED: similar to f-spondin [Tribolium castaneum]
BGIBMGA014563-TA	21.86	1.76	-3.63465	6.4255e-27	1.11969e-25	gi|170044529|ref|XP_001849897.1|/2.68773e-61/nucleolar protein 66 [Culex quinquefasciatus]
BGIBMGA003739-TA	4.31	0.35	-3.62226	3.55652e-06	1.94843e-05	gi|168823421|ref|NP_001108344.1|/0/trehalose transporter BmTRET1 [Bombyx mori]
BGIBMGA001862-TA	101.86	8.29	-3.61907	8.48652e-120	2.19584e-118	-
BGIBMGA010141-TA	104.84	8.65	-3.59935	9.7285e-123	2.53918e-121	gi|290560924|ref|NP_001166688.1|/4.72793e-94/cuticular protein RR-2 motif 72 [Bombyx mori]
BGIBMGA004693-TA	35.44	3	-3.56234	3.8077e-42	7.68872e-41	gi|242024780|ref|XP_002432804.1|/3.09284e-10/conserved hypothetical protein [Pediculus humanus corporis]
BGIBMGA007495-TA	12.26	1.06	-3.53182	2.51248e-15	3.39753e-14	-
BGIBMGA013877-TA	24.02	2.12	-3.5021	1.28276e-28	2.26836e-27	gi|170035920|ref|XP_001845814.1|/1.14636e-92/conserved hypothetical protein [Culex quinquefasciatus]
BGIBMGA001595-TA	53.99	4.77	-3.50063	1.51215e-62	3.34745e-61	gi|284813565|ref|NP_001165388.1|/0/aliphatic nitrilase [Bombyx mori]
BGIBMGA011964-TA	5.96	0.53	-3.49125	5.64434e-08	3.73602e-07	gi|195123003|ref|XP_002005999.1|/5.5025e-116/GI18787 [Drosophila mojavensis]
BGIBMGA005261-TA	42.4	3.88	-3.44994	8.26902e-49	1.72811e-47	gi|194749703|ref|XP_001957278.1|/1.46795e-28/GF24132 [Drosophila ananassae]
BGIBMGA006732-TA	15.24	1.41	-3.4341	2.47298e-18	3.57029e-17	gi|156548326|ref|XP_001603070.1|/1.57434e-89/PREDICTED: similar to ENSANGP00000015743 [Nasonia vitripennis]
BGIBMGA013242-TA	9.44	0.88	-3.42321	8.7151e-12	7.47348e-11	gi|66559223|ref|XP_396376.2|/0/PREDICTED: similar to CG14439-PA [Apis mellifera]
BGIBMGA002018-TA	26.17	2.47	-3.40533	2.42166e-30	4.35972e-29	gi|157119736|ref|XP_001659481.1|/0/laminin A chain, putative [Aedes aegypti]
BGIBMGA005006-TA	3.48	0.35	-3.31366	6.72724e-05	0.000300065	gi|270009913|gb|EFA06361.1|/1.6627e-24/hypothetical protein TcasGA2_TC009237 [Tribolium castaneum]
BGIBMGA011309-TA	3.48	0.35	-3.31366	6.72724e-05	0.000299841	gi|189242026|ref|XP_968092.2|/2.69115e-115/PREDICTED: similar to GA19313-PA [Tribolium castaneum]
BGIBMGA012984-TA	3.48	0.35	-3.31366	6.72724e-05	0.000299618	gi|260790495|ref|XP_002590277.1|/2.79062e-11/hypothetical protein BRAFLDRAFT_279349 [Branchiostoma floridae]
BGIBMGA000629-TA	3.48	0.35	-3.31366	6.72724e-05	0.000299395	gi|91079915|ref|XP_967163.1|/0/PREDICTED: similar to AGAP004937-PA [Tribolium castaneum]
BGIBMGA004689-TA	3.31	0.35	-3.2414	0.000120038	0.000507763	gi|270013516|gb|EFA09964.1|/0/hypothetical protein TcasGA2_TC012121 [Tribolium castaneum]
BGIBMGA010800-TA	3.31	0.35	-3.2414	0.000120038	0.000507404	gi|91092824|ref|XP_967851.1|/3.68871e-140/PREDICTED: similar to THO complex subunit 3 [Tribolium castaneum]
BGIBMGA000271-TA	4.97	0.53	-3.22918	1.84337e-06	1.03844e-05	gi|112983776|ref|NP_001036864.1|/9.5745e-113/cuticular protein RR-2 motif 93 [Bombyx mori]
BGIBMGA009614-TA	135.65	14.47	-3.22875	6.30816e-144	1.66831e-142	gi|160333474|ref|NP_001103767.1|/9.92704e-119/lysosomal thiol reductase IP30 isoform 2 [Bombyx mori]
BGIBMGA007861-TA	61.94	6.71	-3.20649	3.20812e-66	7.23582e-65	gi|242017800|ref|XP_002429374.1|/3.49661e-88/collagen alpha-1 precursor, putative [Pediculus humanus corporis]
BGIBMGA008523-TA	3.15	0.35	-3.16993	0.00021343	0.000861358	gi|91081617|ref|XP_966724.1|/0/PREDICTED: similar to AGAP002717-PA [Tribolium castaneum]
BGIBMGA008360-TA	29.81	3.35	-3.15356	3.86376e-32	7.12768e-31	gi|289740145|gb|ADD18820.1|/1.46603e-31/gamma-interferon inducible lysosomal thiol reductase [Glossina morsitans morsitans]
BGIBMGA000915-TA	17.22	1.94	-3.14996	3.96284e-19	5.89201e-18	gi|12657593|dbj|BAB21565.1|/1.3403e-59/laminin [Bombyx mori]
BGIBMGA007629-TA	7.78	0.88	-3.14419	2.71812e-09	1.95737e-08	gi|112984532|ref|NP_001037203.1|/0/innexin 2 [Bombyx mori]
BGIBMGA009801-TA	6.13	0.71	-3.11	1.64049e-07	1.0343e-06	gi|260907998|gb|ACX53798.1|/4.13654e-69/aldo-keto reductase [Heliothis virescens]
BGIBMGA001271-TA	9.11	1.06	-3.10339	1.41975e-10	1.12544e-09	gi|270005700|gb|EFA02148.1|/2.6981e-15/hypothetical protein TcasGA2_TC007800 [Tribolium castaneum]
BGIBMGA012476-TA	4.47	0.53	-3.07621	1.01937e-05	5.21193e-05	gi|461660|sp|P33719.1|BXA2_SAMCY/5.85162e-06/RecName: Full=Bombyxin A-2 homolog; Contains: RecName: Full=Bombyxin A-2 homolog B chain; Contains: RecName: Full=Bombyxin A-2 homolog A chain; Flags: Precursor
BGIBMGA004743-TA	5.96	0.71	-3.06942	2.88586e-07	1.77457e-06	gi|91094093|ref|XP_966581.1|/8.77183e-129/PREDICTED: similar to phosphatase 2C beta [Tribolium castaneum]
BGIBMGA007900-TA	16.23	1.94	-3.06453	1.14875e-17	1.62319e-16	gi|270297188|ref|NP_001161909.1|/2.96856e-90/cuticular protein analogous to peritrophins 3-A2 [Tribolium castaneum]
BGIBMGA007040-TA	28.98	3.53	-3.03732	3.06104e-30	5.49425e-29	gi|56462380|gb|AAV91473.1|/2.84727e-16/hypothetical protein 38 [Lonomia obliqua]
BGIBMGA007481-TA	4.31	0.53	-3.02362	1.79201e-05	8.7938e-05	gi|91088593|ref|XP_967390.1|/5.82648e-17/PREDICTED: similar to Low density lipoprotein receptor adapter protein 1 (Autosomal recessive hypercholesterolemia protein) isoform 1 [Tribolium castaneum]
BGIBMGA007255-TA	48.53	6	-3.01584	2.71138e-49	5.68629e-48	gi|189239925|ref|XP_972183.2|/1.76062e-109/PREDICTED: similar to yellow-h [Tribolium castaneum]
BGIBMGA001175-TA	12.75	1.59	-3.0034	6.44292e-14	7.62561e-13	gi|110764013|ref|XP_624077.2|/2.33357e-133/PREDICTED: similar to Apoptosis inhibitor 5 (API-5) (AAC-11) [Apis mellifera]
BGIBMGA006569-TA	21.03	2.65	-2.98838	5.2564e-22	8.378e-21	gi|300116407|ref|NP_001177850.1|/1.13762e-153/hypothetical protein LOC412986 [Apis mellifera]
BGIBMGA000910-TA	19.38	2.47	-2.97199	2.9185e-20	4.41617e-19	gi|12657593|dbj|BAB21565.1|/0/laminin [Bombyx mori]
BGIBMGA008841-TA	12.42	1.59	-2.96557	1.95017e-13	2.09267e-12	gi|122937791|gb|ABM68624.1|/1.00126e-71/AAEL007897-PA [Aedes aegypti]
BGIBMGA012074-TA	6.62	0.88	-2.91126	1.36141e-07	8.61073e-07	gi|91081337|ref|XP_970723.1|/1.87587e-70/PREDICTED: similar to short-chain dehydrogenase [Tribolium castaneum]
BGIBMGA001546-TA	26.5	3.53	-2.90825	1.18619e-26	2.05503e-25	gi|157115226|ref|XP_001658153.1|/0/dynein heavy chain [Aedes aegypti]
BGIBMGA002090-TA	3.97	0.53	-2.90507	5.48268e-05	0.000246576	gi|195589376|ref|XP_002084428.1|/4.54713e-54/GD12837 [Drosophila simulans]
BGIBMGA009990-TA	35.28	4.77	-2.88679	9.13958e-35	1.71784e-33	gi|223671384|tpd|FAA00644.1|/0/TPA: putative cuticle protein [Bombyx mori]
BGIBMGA006816-TA	71.05	9.71	-2.87129	4.55962e-68	1.04019e-66	gi|170041953|ref|XP_001848709.1|/0/carbamoyl-phosphate synthase large chain [Culex quinquefasciatus]
BGIBMGA005635-TA	7.62	1.06	-2.84573	2.09614e-08	1.43184e-07	gi|114050755|ref|NP_001040152.1|/1.05476e-43/Sr protein [Bombyx mori]
BGIBMGA006085-TA	6.13	0.88	-2.80031	7.03706e-07	4.13574e-06	gi|195577165|ref|XP_002078443.1|/0/GD22532 [Drosophila simulans]
BGIBMGA007973-TA	6.13	0.88	-2.80031	7.03706e-07	4.13168e-06	gi|66513676|ref|XP_624221.1|/1.32561e-29/PREDICTED: similar to CG11750-PA [Apis mellifera]
BGIBMGA000222-TA	21.86	3.18	-2.78119	2.64026e-21	4.0883e-20	gi|194743940|ref|XP_001954456.1|/2.55414e-108/GF18270 [Drosophila ananassae]
BGIBMGA006213-TA	46.54	6.88	-2.75799	2.62014e-43	5.34491e-42	gi|283826817|gb|ADB43610.1|/0/chitin deacetylase 1 [Helicoverpa armigera]
BGIBMGA004573-TA	65.42	9.71	-2.75219	3.9223e-60	8.55605e-59	gi|114050793|ref|NP_001040405.1|/1.58775e-35/small nuclear ribonucleoprotein G [Bombyx mori]
BGIBMGA007397-TA	7.12	1.06	-2.74781	1.06711e-07	6.86555e-07	gi|242006960|ref|XP_002424310.1|/3.07886e-14/conserved hypothetical protein [Pediculus humanus corporis]
BGIBMGA006180-TA	83.81	12.71	-2.72116	1.17874e-75	2.82945e-74	gi|91082981|ref|XP_974097.1|/1.09033e-152/PREDICTED: similar to polyamine oxidase [Tribolium castaneum]
BGIBMGA006510-TA	73.54	11.47	-2.68066	1.59069e-65	3.56088e-64	gi|56462256|gb|AAV91411.1|/8.59964e-61/myosin 1 light chain [Lonomia obliqua]
BGIBMGA012510-TA	15.73	2.47	-2.67094	4.2646e-15	5.67695e-14	gi|22450123|emb|CAD33828.1|/1.03103e-85/glucosinolate sulphatase [Plutella xylostella]
BGIBMGA003178-TA	10.1	1.59	-2.66726	3.84798e-10	2.95622e-09	gi|156548342|ref|XP_001603387.1|/2.42139e-176/PREDICTED: similar to CG3297-PB [Nasonia vitripennis]
BGIBMGA009036-TA	22.19	3.53	-2.65217	1.351e-20	2.07049e-19	gi|118788946|ref|XP_317093.3|/8.2841e-40/spaetzle-like protein (AGAP008360-PA) [Anopheles gambiae str. PEST]
BGIBMGA003273-TA	16.56	2.65	-2.64364	1.1342e-15	1.54775e-14	gi|183979254|dbj|BAG30788.1|/4.13994e-78/similar to CG13676-PA [Papilio xuthus]
BGIBMGA011810-TA	6.62	1.06	-2.64277	5.31082e-07	3.17745e-06	gi|195044305|ref|XP_001991795.1|/5.25002e-155/GH12857 [Drosophila grimshawi]
BGIBMGA009242-TA	5.47	0.88	-2.63597	6.044e-06	3.21111e-05	gi|242018476|ref|XP_002429701.1|/3.67741e-100/glucose dehydrogenase precursor, putative [Pediculus humanus corporis]
BGIBMGA007729-TA	10.77	1.76	-2.61337	1.70464e-10	1.34949e-09	gi|160333383|ref|NP_001103823.1|/0/serine protease inhibitor 6 [Bombyx mori]
BGIBMGA013116-TA	219.62	36.18	-2.60175	4.67662e-186	1.27055e-184	gi|114050749|ref|NP_001040108.1|/0/chaperonin subunit 6a zeta [Bombyx mori]
BGIBMGA000249-TA	26.5	4.41	-2.58714	1.084e-23	1.78979e-22	gi|290560897|ref|NP_001166643.1|/7.2768e-41/cuticular protein RR-2 motif 127 [Bombyx mori]
BGIBMGA003660-TA	8.45	1.41	-2.58326	2.0647e-08	1.4136e-07	gi|270015158|gb|EFA11606.1|/1.72393e-69/hypothetical protein TcasGA2_TC014184 [Tribolium castaneum]
BGIBMGA011880-TA	44.06	7.41	-2.57192	3.62078e-38	6.9811e-37	gi|66550553|ref|XP_395159.2|/1.97675e-104/PREDICTED: similar to CG18473-PA [Apis mellifera]
BGIBMGA011617-TA	21.86	3.71	-2.5588	1.38249e-19	2.06063e-18	gi|270001417|gb|EEZ97864.1|/5.79786e-26/hypothetical protein TcasGA2_TC000236 [Tribolium castaneum]
BGIBMGA005823-TA	41.57	7.06	-2.5578	6.70808e-36	1.27283e-34	gi|70905472|gb|AAZ14793.1|/1.34016e-33/33.6 kDa small heat shock protein [Choristoneura fumiferana]
BGIBMGA003461-TA	7.29	1.24	-2.55558	2.2955e-07	1.4277e-06	gi|189233835|ref|XP_972363.2|/1.85628e-121/PREDICTED: similar to trypsin-like serine protease [Tribolium castaneum]
BGIBMGA002660-TA	89.11	15.18	-2.55342	5.55262e-75	1.32752e-73	gi|170045448|ref|XP_001850321.1|/7.79742e-157/glycoside hydrolase [Culex quinquefasciatus]
BGIBMGA005533-TA	4.14	0.71	-2.54374	0.000119019	0.000503808	gi|110760684|ref|XP_001120666.1|/3.0252e-18/PREDICTED: similar to CG15387-PA [Apis mellifera]
BGIBMGA012488-TA	5.13	0.88	-2.54338	1.7367e-05	8.55752e-05	gi|189234400|ref|XP_974965.2|/0/PREDICTED: similar to SP1070 CG9138-PA [Tribolium castaneum]
BGIBMGA002978-TA	5.13	0.88	-2.54338	1.7367e-05	8.55047e-05	gi|58392199|ref|XP_319176.2|/0/AGAP010029-PA [Anopheles gambiae str. PEST]
BGIBMGA008247-TA	23.19	4.06	-2.51395	2.69558e-20	4.08921e-19	gi|114050807|ref|NP_001040135.1|/9.8628e-41/lectin 5 [Bombyx mori]
BGIBMGA004378-TA	4.97	0.88	-2.49767	2.9276e-05	0.00013954	gi|66558248|ref|XP_624095.1|/1.223e-98/PREDICTED: similar to CG10657-PA isoform 1 [Apis mellifera]
BGIBMGA010116-TA	7.95	1.41	-2.49526	9.81878e-08	6.33767e-07	gi|91084911|ref|XP_970057.1|/1.94727e-28/PREDICTED: similar to CRAL/TRIO domain-containing protein [Tribolium castaneum]
BGIBMGA006803-TA	10.93	1.94	-2.49416	3.52376e-10	2.71761e-09	gi|47551115|ref|NP_999732.1|/2.33347e-10/integrin beta G subunit [Strongylocentrotus purpuratus]
BGIBMGA008851-TA	5.96	1.06	-2.49125	4.3333e-06	2.33335e-05	gi|198474190|ref|XP_002132646.1|/9.64133e-166/GA25777 [Drosophila pseudoobscura pseudoobscura]
BGIBMGA014201-TA	16.73	3	-2.4794	8.30598e-15	1.07924e-13	gi|91084907|ref|XP_969916.1|/0/PREDICTED: similar to aldehyde dehydrogenase [Tribolium castaneum]
BGIBMGA003950-TA	8.61	1.59	-2.43699	4.16894e-08	2.78411e-07	gi|66530106|ref|XP_623912.1|/6.39081e-126/PREDICTED: similar to CG6293-PA [Apis mellifera]
BGIBMGA000235-TA	8.45	1.59	-2.40992	6.93476e-08	4.52995e-07	gi|156402905|ref|XP_001639830.1|/4.08945e-116/predicted protein [Nematostella vectensis]
BGIBMGA013100-TA	4.64	0.88	-2.39855	8.21846e-05	0.000357769	gi|270008821|gb|EFA05269.1|/1.00841e-45/hypothetical protein TcasGA2_TC015424 [Tribolium castaneum]
BGIBMGA003357-TA	11.92	2.29	-2.37996	1.77306e-10	1.39809e-09	gi|157110803|ref|XP_001651251.1|/9.41603e-73/carbonic anhydrase [Aedes aegypti]
BGIBMGA009195-TA	31.97	6.18	-2.37104	9.75178e-26	1.6701e-24	gi|66517919|ref|XP_391853.2|/1.5949e-52/PREDICTED: similar to CG7442-PA [Apis mellifera]
BGIBMGA000131-TA	8.12	1.59	-2.35245	1.90358e-07	1.19514e-06	gi|157103547|ref|XP_001648027.1|/0/valyl-tRNA synthetase [Aedes aegypti]
BGIBMGA014157-TA	27.33	5.47	-2.32087	1.10185e-21	1.72402e-20	gi|189238701|ref|XP_968537.2|/0/PREDICTED: similar to Rs1 CG2173-PA [Tribolium castaneum]
BGIBMGA008930-TA	8.61	1.76	-2.29044	1.30151e-07	8.26686e-07	gi|157117728|ref|XP_001658908.1|/0/arginyl-tRNA synthetase [Aedes aegypti]
BGIBMGA000691-TA	92.25	19.41	-2.24875	5.50258e-67	1.24579e-65	gi|156554651|ref|XP_001605364.1|/3.68723e-63/PREDICTED: similar to ENSANGP00000009498 [Nasonia vitripennis]
BGIBMGA006207-TA	53.17	11.29	-2.23557	5.16518e-39	1.00561e-37	gi|157128382|ref|XP_001661430.1|/7.59706e-130/hypothetical protein AaeL_AAEL011109 [Aedes aegypti]
BGIBMGA011592-TA	14.91	3.18	-2.22918	6.21358e-12	5.42169e-11	gi|91093385|ref|XP_971552.1|/4.30992e-61/PREDICTED: similar to AGAP012804-PA [Tribolium castaneum]
BGIBMGA000757-TA	12.42	2.65	-2.2286	3.6845e-10	2.83792e-09	gi|156552567|ref|XP_001599465.1|/7.1027e-62/PREDICTED: similar to programmed cell death protein 11 (pre-rrna processing protein rrp5) [Nasonia vitripennis]
BGIBMGA006815-TA	70.89	15.18	-2.22341	3.57798e-51	7.58354e-50	gi|255652865|ref|NP_001157373.1|/0/beta-galactosidase [Bombyx mori]
BGIBMGA001030-TA	100.04	21.71	-2.20415	8.92714e-71	2.06812e-69	gi|225346695|gb|ACN86370.1|/2.18096e-32/troponin I transcript variant C [Bombyx mandarina]
BGIBMGA014039-TA	6.46	1.41	-2.19584	9.0437e-06	4.63189e-05	gi|242007447|ref|XP_002424551.1|/0/collagen alpha-1, IV, chain precursor, putative [Pediculus humanus corporis]
BGIBMGA012558-TA	18.55	4.06	-2.19187	3.00614e-14	3.73549e-13	gi|270002773|gb|EEZ99220.1|/0/timeout [Tribolium castaneum]
BGIBMGA005279-TA	65.26	14.3	-2.19018	2.12322e-46	4.39117e-45	gi|157114750|ref|XP_001652403.1|/0/n-acetylgalactosaminyltransferase [Aedes aegypti]
BGIBMGA000829-TA	25.67	5.65	-2.18376	4.1524e-19	6.11303e-18	gi|229577321|ref|NP_001153352.1|/0/splicing factor 3b, subunit 3 [Nasonia vitripennis]
BGIBMGA010838-TA	4.8	1.06	-2.17897	0.000148549	0.00061787	-
BGIBMGA009983-TA	39.42	8.82	-2.16008	3.6322e-28	6.36647e-27	gi|91090402|ref|XP_970542.1|/7.28274e-121/PREDICTED: similar to brix domain-containing protein 2 [Tribolium castaneum]
BGIBMGA014134-TA	16.56	3.71	-2.15821	1.1731e-12	1.1042e-11	gi|91084933|ref|XP_970918.1|/3.1097e-90/PREDICTED: similar to DNA-directed RNA polymerase I largest subunit [Tribolium castaneum]
BGIBMGA012125-TA	34.78	7.94	-2.13105	1.22282e-24	2.07048e-23	gi|218505761|ref|NP_001136226.1|/1.04597e-90/hypothetical protein LOC100216501 [Bombyx mori]
BGIBMGA011107-TA	4.64	1.06	-2.13006	0.000241828	0.000965535	-
BGIBMGA002798-TA	12.26	2.82	-2.12019	1.67663e-09	1.22359e-08	gi|91091194|ref|XP_972244.1|/7.0797e-48/PREDICTED: similar to copper-zinc superoxide dismutase [Tribolium castaneum]
BGIBMGA000496-TA	103.51	23.83	-2.11892	9.88036e-70	2.27134e-68	gi|170031940|ref|XP_001843841.1|/7.7121e-173/oligopeptide transporter [Culex quinquefasciatus]
BGIBMGA011229-TA	15.24	3.53	-2.11012	1.88445e-11	1.56871e-10	-
BGIBMGA003614-TA	9.11	2.12	-2.10339	2.46638e-07	1.52921e-06	gi|91082721|ref|XP_972476.1|/1.05771e-15/PREDICTED: similar to eiger CG12919-PA [Tribolium castaneum]
BGIBMGA010568-TA	5.3	1.24	-2.09565	9.60704e-05	0.000412806	gi|110757034|ref|XP_394598.3|/1.51319e-139/PREDICTED: similar to stumps CG31317-PA, isoform A [Apis mellifera]
BGIBMGA005452-TA	26.17	6.18	-2.08224	2.10128e-18	3.0558e-17	gi|66531307|ref|XP_396848.2|/5.31452e-150/PREDICTED: similar to CG6724-PA, partial [Apis mellifera]
BGIBMGA001462-TA	6.62	1.59	-2.0578	1.53733e-05	7.60649e-05	gi|91077074|ref|XP_969460.1|/3.85418e-46/PREDICTED: similar to CG3823 CG3823-PA [Tribolium castaneum]
BGIBMGA001435-TA	7.29	1.76	-2.05034	6.1834e-06	3.27934e-05	gi|270002066|gb|EEZ98513.1|/9.05765e-141/hypothetical protein TcasGA2_TC001014 [Tribolium castaneum]
BGIBMGA001842-TA	5.13	1.24	-2.04862	0.000154818	0.000642601	gi|156551555|ref|XP_001601024.1|/1.77878e-100/PREDICTED: similar to conserved hypothetical protein [Nasonia vitripennis]
BGIBMGA004220-TA	5.8	1.41	-2.04036	6.15626e-05	0.000276039	gi|91078976|ref|XP_974454.1|/2.65061e-100/PREDICTED: similar to heparan-alpha-glucosaminide N-acetyltransferase [Tribolium castaneum]
BGIBMGA003052-TA	5.8	1.41	-2.04036	6.15626e-05	0.000275832	gi|170046439|ref|XP_001850773.1|/2.62221e-126/maltose phosphorylase [Culex quinquefasciatus]
BGIBMGA010930-TA	28.98	7.06	-2.03732	1.04157e-19	1.55637e-18	gi|114052360|ref|NP_001040242.1|/1.28004e-127/rRNA processing protein Ebp2 [Bombyx mori]
BGIBMGA011199-TA	12.26	3	-2.03092	4.47072e-09	3.18492e-08	-
BGIBMGA008821-TA	21.53	5.29	-2.02501	6.91804e-15	9.06779e-14	gi|224057323|ref|XP_002188172.1|/1.23928e-131/PREDICTED: dihydrolipoamide branched chain transacylase E2 [Taeniopygia guttata]
BGIBMGA002349-TA	9.27	2.29	-2.01722	4.08854e-07	2.4734e-06	gi|164459610|gb|ABY57912.1|/1.05839e-148/hydroxypyruvate isomerase [Bombyx mori]
BGIBMGA004577-TA	35.44	8.82	-2.00653	2.51526e-23	4.10757e-22	gi|201023283|ref|NP_001128387.1|/0/scavenger receptor type C [Bombyx mori]
BGIBMGA000236-TA	7.78	1.94	-2.00371	3.9716e-06	2.14438e-05	gi|209571446|ref|NP_001129356.1|/0/isovaleryl coenzyme A dehydrogenase [Bombyx mori]
BGIBMGA001202-TA	1169.47	293.31	-1.99536	0	0	gi|160333386|ref|NP_001103762.1|/0/muscle LIM protein isoform 1 [Bombyx mori]
BGIBMGA013934-TA	7.62	1.94	-1.97373	6.30132e-06	3.33301e-05	gi|114051041|ref|NP_001040142.1|/1.6955e-52/phytanoyl-CoA dioxygenase peroxisomal precursor [Bombyx mori]
BGIBMGA013201-TA	98.05	25.24	-1.95781	7.45714e-60	1.62078e-58	gi|148298752|ref|NP_001091764.1|/3.57555e-144/14-3-3 epsilon protein [Bombyx mori]
BGIBMGA008594-TA	10.93	2.82	-1.95453	6.8558e-08	4.48327e-07	-
BGIBMGA002639-TA	36.77	9.53	-1.94798	2.75374e-23	4.48477e-22	gi|270017242|gb|EFA13688.1|/6.53316e-103/hypothetical protein TcasGA2_TC001594 [Tribolium castaneum]
BGIBMGA004445-TA	6.79	1.76	-1.94784	2.4838e-05	0.000119338	gi|239835736|ref|NP_001155191.1|/6.49001e-157/silk gland derived serine protease [Bombyx mori]
BGIBMGA002695-TA	6.79	1.76	-1.94784	2.4838e-05	0.000119242	gi|189233967|ref|XP_001810552.1|/7.11084e-33/PREDICTED: similar to staufen [Tribolium castaneum]
BGIBMGA000347-TA	34.28	9	-1.92937	1.46996e-21	2.29399e-20	gi|223671145|tpd|FAA00524.1|/0/TPA: putative cuticle protein [Bombyx mori]
BGIBMGA009360-TA	5.3	1.41	-1.9103	0.0002476	0.000987262	gi|114050725|ref|NP_001040352.1|/1.64803e-72/translation initiation factor 1a [Bombyx mori]
BGIBMGA005785-TA	5.3	1.41	-1.9103	0.0002476	0.000986603	gi|183979384|dbj|BAG30744.1|/1.76257e-176/similar to CG9701-PA [Papilio xuthus]
BGIBMGA009495-TA	13.91	3.71	-1.90663	1.90634e-09	1.38279e-08	gi|112982853|ref|NP_001036917.1|/0/replication factor C subunit 2 [Bombyx mori]
BGIBMGA011274-TA	35.61	9.53	-1.90173	6.15978e-22	9.79176e-21	gi|195127127|ref|XP_002008020.1|/0/GI13274 [Drosophila mojavensis]
BGIBMGA007892-TA	34.62	9.35	-1.88857	3.58082e-21	5.53038e-20	gi|195340781|ref|XP_002036991.1|/2.67209e-43/GM12357 [Drosophila sechellia]
BGIBMGA000924-TA	32.96	9	-1.87272	5.00374e-20	7.53334e-19	gi|87248355|gb|ABD36230.1|/5.6886e-105/ribosomal protein L22 [Bombyx mori]
BGIBMGA008319-TA	24.51	6.71	-1.86899	3.09036e-15	4.16015e-14	-
BGIBMGA002671-TA	39.92	10.94	-1.8675	7.50842e-24	1.24315e-22	gi|114052969|ref|NP_001040497.1|/1.59057e-153/exosc7 protein [Bombyx mori]
BGIBMGA002483-TA	19.71	5.47	-1.84932	2.35084e-12	2.13541e-11	gi|110755876|ref|XP_394511.3|/1.97957e-141/PREDICTED: similar to echinus CG2904-PA [Apis mellifera]
BGIBMGA011568-TA	7.62	2.12	-1.84573	1.5426e-05	7.62625e-05	gi|156547992|ref|XP_001605338.1|/2.09163e-69/PREDICTED: similar to conserved hypothetical protein [Nasonia vitripennis]
BGIBMGA009104-TA	43.56	12.18	-1.83849	2.1638e-25	3.69515e-24	gi|226693130|dbj|BAH56565.1|/3.32837e-145/sepiapterin reductase [Bombyx mori]
BGIBMGA012309-TA	34.62	9.71	-1.83406	2.00416e-20	3.04806e-19	gi|91083881|ref|XP_967558.1|/1.19973e-104/PREDICTED: similar to AGAP008849-PA isoform 1 [Tribolium castaneum]
BGIBMGA012025-TA	61.61	17.3	-1.83239	4.04534e-35	7.65158e-34	gi|156538501|ref|XP_001607034.1|/1.38066e-69/PREDICTED: similar to receptor for activated C kinase, putative [Nasonia vitripennis]
BGIBMGA008882-TA	15.57	4.41	-1.81992	7.50194e-10	5.62598e-09	gi|91088519|ref|XP_971817.1|/3.4e-101/PREDICTED: similar to CG10958 CG10958-PA [Tribolium castaneum]
BGIBMGA012690-TA	57.8	16.41	-1.81649	1.16472e-32	2.16196e-31	gi|270016043|gb|EFA12491.1|/0/hypothetical protein TcasGA2_TC012891 [Tribolium castaneum]
BGIBMGA010538-TA	71.38	20.47	-1.80201	1.53028e-39	3.00872e-38	gi|91080713|ref|XP_975329.1|/0/PREDICTED: similar to bicoid stability factor CG10302-PA [Tribolium castaneum]
BGIBMGA005070-TA	62.61	18	-1.7984	8.7815e-35	1.65574e-33	gi|91086799|ref|XP_973439.1|/2.33895e-112/PREDICTED: similar to mannosyltransferase 1, putative [Tribolium castaneum]
BGIBMGA010887-TA	47.37	13.77	-1.78245	2.09788e-26	3.61355e-25	gi|270004722|gb|EFA01170.1|/2.31662e-08/hypothetical protein TcasGA2_TC010493 [Tribolium castaneum]
BGIBMGA002013-TA	41.57	12.18	-1.77103	3.62552e-23	5.88851e-22	gi|110767987|ref|XP_624116.2|/2.25182e-132/PREDICTED: similar to moleskin CG7935-PA, partial [Apis mellifera]
BGIBMGA009699-TA	5.96	1.76	-1.75974	0.00023154	0.000929426	gi|195120660|ref|XP_002004839.1|/0/GI20138 [Drosophila mojavensis]
BGIBMGA011362-TA	7.12	2.12	-1.74781	5.73024e-05	0.000257323	gi|270009295|gb|EFA05743.1|/9.31255e-40/serine protease H164 [Tribolium castaneum]
BGIBMGA011019-TA	16.56	4.94	-1.74512	6.7907e-10	5.15076e-09	gi|114053109|ref|NP_001040121.1|/3.2482e-120/endothelial-monocyte activating polypeptide II [Bombyx mori]
BGIBMGA002208-TA	8.78	2.65	-1.72823	8.90722e-06	4.56591e-05	gi|195108505|ref|XP_001998833.1|/5.21349e-79/GI24185 [Drosophila mojavensis]
BGIBMGA003960-TA	9.27	2.82	-1.71687	5.53322e-06	2.95023e-05	gi|91084493|ref|XP_971912.1|/4.24694e-164/PREDICTED: similar to AGAP002331-PA [Tribolium castaneum]
BGIBMGA004251-TA	6.96	2.12	-1.71502	8.79894e-05	0.000381096	gi|114052146|ref|NP_001040457.1|/0/ornithine decarboxylase [Bombyx mori]
BGIBMGA001794-TA	6.96	2.12	-1.71502	8.79894e-05	0.00038082	gi|110766073|ref|XP_395379.3|/1.58881e-06/PREDICTED: similar to CG5065-PA [Apis mellifera]
BGIBMGA006357-TA	28.16	8.65	-1.70288	2.20974e-15	3.00173e-14	gi|270001921|gb|EEZ98368.1|/0/hypothetical protein TcasGA2_TC000825 [Tribolium castaneum]
BGIBMGA001609-TA	6.29	1.94	-1.697	0.000218896	0.000881038	gi|223951442|gb|ACN29686.1|/0/UDP-N-acetylglucosamine pyrophosphorylase [Spodoptera exigua]
BGIBMGA007639-TA	6.29	1.94	-1.697	0.000218896	0.000880445	gi|114050789|ref|NP_001040156.1|/1.13094e-101/surfeit 4-like protein [Bombyx mori]
BGIBMGA004039-TA	45.38	14.12	-1.68432	1.50409e-23	2.47656e-22	gi|112983734|ref|NP_001037313.1|/1.75156e-85/50kDa lectin [Bombyx mori]
BGIBMGA010130-TA	119.75	37.41	-1.67853	3.3663e-59	7.26367e-58	gi|112983958|ref|NP_001036841.1|/3.15494e-162/Annexin IX isoform A [Bombyx mori]
BGIBMGA013413-TA	4064.08	1279.67	-1.66716	0	0	gi|156763634|gb|ABU94676.1|/0/alpha-tubulin [Xestia c-nigrum]
BGIBMGA006749-TA	80.99	25.59	-1.66216	4.69408e-40	9.29024e-39	gi|114052967|ref|NP_001040119.1|/0/elongation factor Tu [Bombyx mori]
BGIBMGA002898-TA	7.78	2.47	-1.65526	5.09354e-05	0.000232575	gi|91090696|ref|XP_974756.1|/1.65895e-91/PREDICTED: similar to cop-coated vesicle membrane protein P24 [Tribolium castaneum]
BGIBMGA013260-TA	29.98	9.53	-1.65345	1.11816e-15	1.52934e-14	gi|290563478|ref|NP_001166821.1|/1.58007e-105/phosphatidylethanolamine binding protein isoform 1 [Bombyx mori]
BGIBMGA007637-TA	16.07	5.12	-1.65015	5.1368e-09	3.6464e-08	gi|114053191|ref|NP_001040293.1|/0/glycyl-tRNA synthetase [Bombyx mori]
BGIBMGA003411-TA	13.25	4.24	-1.64386	1.23556e-07	7.85633e-07	gi|66515966|ref|XP_396216.2|/8.68871e-43/PREDICTED: similar to corin isoform 1 [Apis mellifera]
BGIBMGA005636-TA	11.59	3.71	-1.64339	7.74582e-07	4.53002e-06	gi|261335956|emb|CBH09289.1|/4.26278e-169/similar toCG33505 [Heliconius melpomene]
BGIBMGA001131-TA	50.52	16.59	-1.60654	1.93268e-24	3.26317e-23	gi|110756986|ref|XP_624243.2|/6.22974e-83/PREDICTED: similar to exosome component 9 [Apis mellifera]
BGIBMGA001294-TA	13.91	4.59	-1.59956	1.07431e-07	6.90449e-07	gi|91080719|ref|XP_975372.1|/2.04105e-130/PREDICTED: similar to WD repeat domain 19 [Tribolium castaneum]
BGIBMGA009841-TA	19.21	6.35	-1.59703	4.23904e-10	3.2483e-09	gi|114052587|ref|NP_001040258.1|/2.00331e-154/mitochondrial matrix protein p33 [Bombyx mori]
BGIBMGA001031-TA	15.24	5.12	-1.57365	3.84314e-08	2.57516e-07	gi|195448979|ref|XP_002071896.1|/1.16584e-50/GK24919 [Drosophila willistoni]
BGIBMGA003412-TA	23.52	7.94	-1.56668	9.06434e-12	7.75072e-11	gi|148298793|ref|NP_001091750.1|/1.26372e-32/ribosomal protein P1 [Bombyx mori]
BGIBMGA006962-TA	17.72	6	-1.56234	3.58118e-09	2.55731e-08	gi|91077832|ref|XP_971200.1|/1.15663e-154/PREDICTED: similar to CG2260 CG2260-PA [Tribolium castaneum]
BGIBMGA013243-TA	11.92	4.06	-1.55383	1.49062e-06	8.45295e-06	gi|157117694|ref|XP_001658891.1|/6.02173e-42/mitochondrial inner membrane protein translocase, 22kD-subunit, putative [Aedes aegypti]
BGIBMGA000828-TA	7.78	2.65	-1.55378	0.000106668	0.000452487	gi|170046023|ref|XP_001850585.1|/0/DNA replication licensing factor Mcm6 [Culex quinquefasciatus]
BGIBMGA011047-TA	28.82	9.88	-1.54449	7.60772e-14	8.88112e-13	gi|242014485|ref|XP_002427920.1|/1.58624e-61/f-spondin, putative [Pediculus humanus corporis]
BGIBMGA005949-TA	13.91	4.77	-1.54406	2.19576e-07	1.36709e-06	gi|114050747|ref|NP_001040106.1|/2.43652e-51/coiled-coil domain containing 25 protein [Bombyx mori]
BGIBMGA003586-TA	10.77	3.71	-1.53753	5.79302e-06	3.086e-05	gi|282158101|ref|NP_001164094.1|/2.41705e-68/mitochondrial ribosomal protein S31 [Tribolium castaneum]
BGIBMGA002076-TA	7.62	2.65	-1.5238	0.000158972	0.00065756	gi|242016107|ref|XP_002428677.1|/2.15316e-97/set and mynd domain-containing protein, putative [Pediculus humanus corporis]
BGIBMGA014046-TA	23.68	8.29	-1.51423	2.45896e-11	2.03562e-10	gi|91090288|ref|XP_971422.1|/0/PREDICTED: similar to CG8939 CG8939-PA [Tribolium castaneum]
BGIBMGA008391-TA	11.59	4.06	-1.51333	3.26954e-06	1.79614e-05	gi|66519149|ref|XP_396781.2|/1.97464e-122/PREDICTED: similar to CG6650-PA [Apis mellifera]
BGIBMGA003126-TA	12.09	4.24	-1.51168	2.0209e-06	1.1363e-05	gi|157130200|ref|XP_001655638.1|/0/nuclear pore complex protein nup93 (nucleoporin nup93) (dead eye protein) [Aedes aegypti]
BGIBMGA003010-TA	13.08	4.59	-1.5108	7.73728e-07	4.52945e-06	gi|110750110|ref|XP_392908.3|/2.28657e-75/PREDICTED: similar to Werner helicase interacting protein 1 isoform 1 [Apis mellifera]
BGIBMGA005664-TA	52.34	18.53	-1.49805	5.7178e-23	9.21167e-22	gi|112984260|ref|NP_001037458.1|/0/trehalase precursor [Bombyx mori]
BGIBMGA012031-TA	8.45	3	-1.49399	8.8475e-05	0.000382645	gi|114051680|ref|NP_001040174.1|/0/alpha-esterase 13 [Bombyx mori]
BGIBMGA011453-TA	8.45	3	-1.49399	8.8475e-05	0.000382368	-
BGIBMGA013897-TA	9.94	3.53	-1.49358	2.05484e-05	9.94476e-05	gi|195119358|ref|XP_002004198.1|/7.22457e-67/GI19783 [Drosophila mojavensis]
BGIBMGA006772-TA	30.31	10.94	-1.47018	1.40464e-13	1.55473e-12	gi|91090670|ref|XP_974410.1|/1.01903e-177/PREDICTED: similar to CG8545 CG8545-PA [Tribolium castaneum]
BGIBMGA000555-TA	26.33	9.53	-1.46616	6.04666e-12	5.28376e-11	gi|91078340|ref|XP_973522.1|/1.17245e-64/PREDICTED: similar to AGAP003613-PA [Tribolium castaneum]
BGIBMGA001686-TA	7.78	2.82	-1.46407	0.00021291	0.00085984	gi|156551313|ref|XP_001601651.1|/5.34191e-36/PREDICTED: hypothetical protein [Nasonia vitripennis]
BGIBMGA011282-TA	596.91	219.72	-1.44185	6.61288e-231	1.88215e-229	gi|148298648|ref|NP_001091754.1|/4.3119e-81/ribosomal protein S13 [Bombyx mori]
BGIBMGA012642-TA	35.44	13.06	-1.44022	3.24448e-15	4.34804e-14	gi|189236728|ref|XP_974937.2|/1.01853e-55/PREDICTED: similar to AGAP011983-PA [Tribolium castaneum]
BGIBMGA002829-TA	16.23	6	-1.43563	1.13173e-07	7.24234e-07	gi|157134518|ref|XP_001656350.1|/1.12238e-38/hypothetical protein AaeL_AAEL003142 [Aedes aegypti]
BGIBMGA011556-TA	98.71	36.53	-1.43411	2.20892e-39	4.32876e-38	gi|260907912|gb|ACX53757.1|/1.35646e-82/DUF233 protein [Heliothis virescens]
BGIBMGA003152-TA	10.93	4.06	-1.42874	1.51301e-05	7.49234e-05	gi|270006558|gb|EFA03006.1|/2.1829e-151/hypothetical protein TcasGA2_TC010429 [Tribolium castaneum]
BGIBMGA007233-TA	17.39	6.53	-1.4131	5.70762e-08	3.77372e-07	gi|114053205|ref|NP_001040291.1|/3.40613e-129/DID protein [Bombyx mori]
BGIBMGA013342-TA	100.86	37.94	-1.41056	2.94788e-39	5.758e-38	gi|2498144|sp|Q25490.1|APLP_MANSE/0/RecName: Full=Apolipophorins; Contains: RecName: Full=Apolipophorin-2; AltName: Full=Apolipophorin II; AltName: Full=apoLp-2; Contains: RecName: Full=Apolipophorin-1; AltName: Full=Apolipophorin I; AltName: Full=apoLp-1
BGIBMGA005286-TA	8.45	3.18	-1.40992	0.000171412	0.000702696	gi|157107434|ref|XP_001649776.1|/1.12282e-156/RNA m5u methyltransferase [Aedes aegypti]
BGIBMGA003438-TA	10.77	4.06	-1.40747	2.20022e-05	0.000106225	gi|156541487|ref|XP_001600405.1|/4.77244e-100/PREDICTED: similar to kelch repeat protein [Nasonia vitripennis]
BGIBMGA006134-TA	15.4	5.82	-1.40384	3.82486e-07	2.33516e-06	gi|91079166|ref|XP_967495.1|/0/PREDICTED: similar to bap28 [Tribolium castaneum]
BGIBMGA003467-TA	13.91	5.29	-1.39478	1.60011e-06	9.05671e-06	gi|157115230|ref|XP_001658155.1|/4.8853e-179/leucyl-tRNA synthetase [Aedes aegypti]
BGIBMGA006839-TA	74.7	28.59	-1.3856	9.41394e-29	1.67462e-27	gi|162951901|ref|NP_001106080.1|/0/nuclear hormone receptor E75 isoform B [Bombyx mori]
BGIBMGA013366-TA	16.07	6.18	-1.37869	3.07e-07	1.88586e-06	gi|156537430|ref|XP_001606938.1|/3.32194e-85/PREDICTED: similar to conserved hypothetical protein [Nasonia vitripennis]
BGIBMGA004661-TA	43.56	16.77	-1.37712	2.88282e-17	4.05426e-16	gi|114051397|ref|NP_001040370.1|/1.56176e-46/small nuclear ribonucleoprotein E [Bombyx mori]
BGIBMGA004838-TA	54.99	21.53	-1.35282	7.32776e-21	1.12591e-19	gi|114052779|ref|NP_001040341.1|/0/mitochondrial ribosomal protein S5 [Bombyx mori]
BGIBMGA006919-TA	34.12	13.41	-1.34731	1.99924e-13	2.13383e-12	gi|289742369|gb|ADD19932.1|/3.47371e-59/mitochondrial ribosomal protein L16 [Glossina morsitans morsitans]
BGIBMGA010619-TA	8.94	3.53	-1.34061	0.000196456	0.000796621	gi|112983068|ref|NP_001037059.1|/4.51756e-139/TATA-box-binding protein [Bombyx mori]
BGIBMGA009523-TA	10.27	4.06	-1.33888	6.61956e-05	0.000295483	gi|110757639|ref|XP_001120763.1|/2.92883e-115/PREDICTED: similar to Probable cytochrome P450 49a1 (CYPXLIXA1) [Apis mellifera]
BGIBMGA011433-TA	27.99	11.12	-1.33175	4.23114e-11	3.43608e-10	gi|261245103|ref|NP_001159621.1|/2.803e-96/odorant binding protein LOC100307012 [Bombyx mori]
BGIBMGA003398-TA	18.22	7.24	-1.33146	1.07835e-07	6.92297e-07	gi|112983378|ref|NP_001037630.1|/2.25189e-82/mago nashi [Bombyx mori]
BGIBMGA013146-TA	29.15	11.65	-1.32317	2.10522e-11	1.74762e-10	gi|183979249|dbj|BAG30786.1|/0/similar to CG2708-PA [Papilio xuthus]
BGIBMGA001166-TA	33.12	13.24	-1.3228	9.11596e-13	8.66234e-12	gi|193652403|ref|XP_001950177.1|/4.19603e-125/PREDICTED: similar to GA13986-PA [Acyrthosiphon pisum]
BGIBMGA008865-TA	2405.35	964.65	-1.31817	0	0	gi|112984370|ref|NP_001037156.1|/3.26249e-108/ribosomal protein L13A [Bombyx mori]
BGIBMGA004834-TA	21.53	8.65	-1.31558	1.02715e-08	7.15535e-08	gi|189239158|ref|XP_971688.2|/6.81302e-49/PREDICTED: similar to CG3817 CG3817-PA [Tribolium castaneum]
BGIBMGA003421-TA	49.19	19.77	-1.31505	4.26982e-18	6.12008e-17	gi|91080529|ref|XP_972213.1|/3.98707e-109/PREDICTED: similar to wd-repeat protein [Tribolium castaneum]
BGIBMGA005628-TA	26.33	10.59	-1.314	2.4317e-10	1.90239e-09	gi|114050831|ref|NP_001040160.1|/0/uridine 5'-monophosphate synthase [Bombyx mori]
BGIBMGA009419-TA	52.17	21	-1.31283	4.7608e-19	6.99147e-18	gi|110750888|ref|XP_001120413.1|/4.58421e-86/PREDICTED: similar to CG5941-PA [Apis mellifera]
BGIBMGA007555-TA	39.42	15.88	-1.31172	9.87844e-15	1.27524e-13	gi|156551818|ref|XP_001604051.1|/1.46094e-125/PREDICTED: similar to pom1 [Nasonia vitripennis]
BGIBMGA002650-TA	9.61	3.88	-1.30848	0.000153506	0.0006376	gi|114051864|ref|NP_001040133.1|/3.35348e-78/hydroxymethylglutaryl-CoA lyase [Bombyx mori]
BGIBMGA012547-TA	14.41	5.82	-1.30798	3.31822e-06	1.82121e-05	gi|91091920|ref|XP_967150.1|/0/PREDICTED: similar to nonsense-mediated mrna decay protein [Tribolium castaneum]
BGIBMGA011104-TA	43.06	17.47	-1.30147	8.64388e-16	1.18496e-14	gi|158290656|ref|XP_312240.4|/7.4312e-21/AGAP002684-PA [Anopheles gambiae str. PEST]
BGIBMGA003223-TA	62.94	25.59	-1.2984	2.62558e-22	4.19601e-21	gi|189238760|ref|XP_973200.2|/4.0427e-77/PREDICTED: similar to Uncharacterized protein KIAA1370 homolog [Tribolium castaneum]
BGIBMGA007401-TA	11.26	4.59	-1.29464	4.57826e-05	0.000210656	gi|157123780|ref|XP_001660291.1|/2.30865e-78/hypothetical protein AaeL_AAEL009662 [Aedes aegypti]
BGIBMGA011526-TA	29.32	12	-1.28885	4.6888e-11	3.79742e-10	gi|111226646|ref|XP_001134569.1|/2.98365e-06/hypothetical protein DDB_G0279085 [Dictyostelium discoideum AX4]
BGIBMGA010166-TA	17.22	7.06	-1.28635	4.93734e-07	2.9629e-06	gi|66523978|ref|XP_392006.2|/3.30128e-160/PREDICTED: similar to Mediator complex subunit 24 CG7999-PA [Apis mellifera]
BGIBMGA008256-TA	27.82	11.47	-1.27826	1.88267e-10	1.48257e-09	gi|195029563|ref|XP_001987641.1|/0/GH22027 [Drosophila grimshawi]
BGIBMGA005162-TA	24.68	10.24	-1.26913	2.4433e-09	1.76372e-08	gi|194740870|ref|XP_001952913.1|/3.46619e-64/GF17510 [Drosophila ananassae]
BGIBMGA004013-TA	41.24	17.12	-1.26836	1.19038e-14	1.53339e-13	gi|195455326|ref|XP_002074670.1|/2.21399e-36/GK23193 [Drosophila willistoni]
BGIBMGA010088-TA	32.3	13.41	-1.26822	8.95646e-12	7.66945e-11	gi|270003255|gb|EEZ99702.1|/0/hypothetical protein TcasGA2_TC002463 [Tribolium castaneum]
BGIBMGA003736-TA	48.36	20.12	-1.26518	7.22654e-17	1.00918e-15	gi|239984504|dbj|BAH79159.1|/9.72087e-95/odorant binding protein [Bombyx mori]
BGIBMGA009307-TA	29.65	12.35	-1.26352	7.25276e-11	5.84228e-10	gi|157113361|ref|XP_001657795.1|/4.75982e-80/mitosis protein dim1 [Aedes aegypti]
BGIBMGA013351-TA	33.46	13.94	-1.26321	4.41742e-12	3.89424e-11	gi|110757968|ref|XP_394707.3|/3.00303e-77/PREDICTED: similar to M-phase phosphoprotein 10 [Apis mellifera]
BGIBMGA001976-TA	222.93	93.01	-1.26113	1.35014e-71	3.15227e-70	gi|66510575|ref|XP_392939.2|/0/PREDICTED: similar to Protein-glutamine gamma-glutamyltransferase K (Transglutaminase K) (TGase K) (TGK) (TG(K)) (Transglutaminase-1) (Epidermal TGase) [Apis mellifera]
BGIBMGA003199-TA	35.44	14.82	-1.25783	1.21559e-12	1.13881e-11	gi|38564807|gb|AAR23825.1|/0/dopa-decarboxylase [Antheraea pernyi]
BGIBMGA013448-TA	25.17	10.59	-1.249	2.67064e-09	1.9255e-08	gi|114051654|ref|NP_001040421.1|/5.37011e-159/secreted protein acidic and rich in cysteine [Bombyx mori]
BGIBMGA000128-TA	13.42	5.65	-1.24806	1.50663e-05	7.46695e-05	gi|270004161|gb|EFA00609.1|/5.53733e-12/hypothetical protein TcasGA2_TC003484 [Tribolium castaneum]
BGIBMGA011779-TA	11.26	4.77	-1.23915	8.06908e-05	0.000352293	gi|91090165|ref|XP_972645.1|/5.81554e-46/PREDICTED: similar to prefoldin, subunit, putative [Tribolium castaneum]
BGIBMGA014107-TA	84.8	36.71	-1.20789	1.54563e-26	2.67001e-25	gi|158262065|ref|NP_001103411.1|/2.84659e-25/hypothetical protein LOC792049 [Danio rerio]
BGIBMGA006296-TA	28.65	12.53	-1.19315	9.04336e-10	6.73967e-09	gi|156551794|ref|XP_001602517.1|/1.36928e-46/PREDICTED: similar to GA17982-PA [Nasonia vitripennis]
BGIBMGA009355-TA	18.88	8.29	-1.18741	7.69122e-07	4.5069e-06	gi|91081077|ref|XP_975460.1|/1.43147e-57/PREDICTED: similar to CG4646 CG4646-PA [Tribolium castaneum]
BGIBMGA000399-TA	37.76	16.59	-1.18654	2.446e-12	2.21847e-11	gi|114050757|ref|NP_001040151.1|/6.71875e-89/ribosomal protein L20 [Bombyx mori]
BGIBMGA009207-TA	16.4	7.24	-1.17963	4.57834e-06	2.46086e-05	gi|157113448|ref|XP_001657833.1|/0/hypothetical protein AaeL_AAEL006469 [Aedes aegypti]
BGIBMGA008507-TA	29.98	13.24	-1.1791	5.34732e-10	4.08186e-09	gi|158635973|ref|NP_001040519.1|/1.17477e-38/mitochondrial import inner membrane translocase subunit Tim9A [Bombyx mori]
BGIBMGA009285-TA	20.37	9	-1.17845	3.25674e-07	1.99647e-06	gi|202028117|gb|ACH95270.1|/4.67461e-85/FI03862p [Drosophila melanogaster]
BGIBMGA009726-TA	17.56	7.77	-1.17631	2.20626e-06	1.22668e-05	gi|114053281|ref|NP_001040282.1|/1.35366e-133/translin [Bombyx mori]
BGIBMGA001509-TA	10.77	4.77	-1.17496	0.000221714	0.000890581	gi|91076528|ref|XP_973650.1|/2.80174e-154/PREDICTED: similar to U3 small nucleolar RNA-associated protein, putative [Tribolium castaneum]
BGIBMGA011273-TA	464.24	207.01	-1.16517	4.99134e-130	1.30848e-128	gi|148298787|ref|NP_001091826.1|/2.99368e-58/ubiquitin and ribosomal protein S27a [Bombyx mori]
BGIBMGA003187-TA	37.6	16.77	-1.16485	5.59618e-12	4.91888e-11	gi|170042361|ref|XP_001848897.1|/1.13776e-41/conserved hypothetical protein [Culex quinquefasciatus]
BGIBMGA010240-TA	109.31	48.89	-1.16081	8.73334e-32	1.6012e-30	gi|10119784|dbj|BAB13481.1|/0/chitinase precursor [Bombyx mori]
BGIBMGA007743-TA	603.7	270.02	-1.16077	1.69237e-167	4.55644e-166	gi|268306420|gb|ACY95331.1|/3.68927e-138/ribosomal protein L8 [Manduca sexta]
BGIBMGA012537-TA	34.28	15.35	-1.15913	5.7559e-11	4.64906e-10	gi|148298659|ref|NP_001091811.1|/3.13293e-113/mitochondrial ribosomal protein L32 [Bombyx mori]
BGIBMGA002405-TA	515.92	234.54	-1.13731	6.9986e-139	1.84276e-137	gi|74904844|sp|Q5UAM9.1|RS14_BOMMO/6.69875e-58/RecName: Full=40S ribosomal protein S14
BGIBMGA003020-TA	20.04	9.18	-1.12632	1.01964e-06	5.87126e-06	gi|66519954|ref|XP_392911.2|/3.16318e-107/PREDICTED: similar to CG2950-PB, isoform B isoform 1 [Apis mellifera]
BGIBMGA010318-TA	26.5	12.18	-1.12148	2.0678e-08	1.4141e-07	gi|270005079|gb|EFA01527.1|/3.45472e-95/hypothetical protein TcasGA2_TC007087 [Tribolium castaneum]
BGIBMGA008955-TA	83.97	38.65	-1.11941	1.77943e-23	2.92188e-22	gi|91088621|ref|XP_967480.1|/1.19136e-111/PREDICTED: similar to voltage-dependent anion-selective channel isoform 1 [Tribolium castaneum]
BGIBMGA004315-TA	14.57	6.71	-1.11862	3.45472e-05	0.000162206	gi|160333253|ref|NP_001103813.1|/0/P-element somatic inhibitor [Bombyx mori]
BGIBMGA011573-TA	753.92	349.79	-1.10792	8.57356e-194	2.36148e-192	gi|114052484|ref|NP_001040250.1|/4.23071e-52/kazal-type proteinase inhibitor [Bombyx mori]
BGIBMGA007711-TA	15.07	7.06	-1.09394	3.56306e-05	0.000167031	gi|195118822|ref|XP_002003935.1|/6.69937e-51/GI18178 [Drosophila mojavensis]
BGIBMGA000886-TA	28.32	13.41	-1.07851	1.96804e-08	1.35206e-07	gi|157115782|ref|XP_001652694.1|/5.77144e-25/hypothetical protein AaeL_AAEL007342 [Aedes aegypti]
BGIBMGA005358-TA	40.25	19.24	-1.06488	3.3128e-11	2.7087e-10	gi|115698896|ref|XP_798367.2|/2.54632e-59/PREDICTED: hypothetical protein [Strongylocentrotus purpuratus]
BGIBMGA009138-TA	17.22	8.29	-1.05464	1.77953e-05	8.73972e-05	gi|91094127|ref|XP_968492.1|/5.62314e-91/PREDICTED: similar to GA20276-PA [Tribolium castaneum]
BGIBMGA012182-TA	68.9	33.18	-1.05419	7.10788e-18	1.00912e-16	gi|195107603|ref|XP_001998398.1|/0/GI23651 [Drosophila mojavensis]
BGIBMGA013765-TA	13.42	6.53	-1.03923	0.000186765	0.000761454	gi|194754401|ref|XP_001959483.1|/2.89578e-45/GF12900 [Drosophila ananassae]
BGIBMGA007263-TA	34.62	16.94	-1.03117	2.14362e-09	1.55114e-08	gi|110760604|ref|XP_623930.2|/7.34654e-53/PREDICTED: similar to ribosomal L1 domain containing 1 [Apis mellifera]
BGIBMGA007363-TA	1657.23	811.99	-1.02924	0	0	gi|112983535|ref|NP_001037520.1|/3.37798e-62/ribosomal protein S26 [Bombyx mori]
BGIBMGA013750-TA	129.52	63.53	-1.02766	5.80414e-31	1.05766e-29	gi|189239349|ref|XP_973999.2|/9.98781e-12/PREDICTED: similar to CDNA sequence BC060632 [Tribolium castaneum]
BGIBMGA008477-TA	25.17	12.35	-1.02719	3.66686e-07	2.24558e-06	gi|158301533|ref|XP_321202.3|/1.26624e-64/AGAP001865-PA [Anopheles gambiae str. PEST]
BGIBMGA008162-TA	15.07	7.41	-1.02413	8.9948e-05	0.000387613	gi|183979251|dbj|BAG30787.1|/1.47059e-123/hypothetical protein [Papilio xuthus]
BGIBMGA010569-TA	34.45	16.94	-1.02407	2.86388e-09	2.05738e-08	gi|91077572|ref|XP_972780.1|/8.44318e-56/PREDICTED: similar to mitochondrial ribosomal protein, L46, putative [Tribolium castaneum]
BGIBMGA013792-TA	1137.67	559.45	-1.024	1.45581e-256	4.24458e-255	gi|270010086|gb|EFA06534.1|/7.08163e-86/hypothetical protein TcasGA2_TC009438 [Tribolium castaneum]
BGIBMGA004585-TA	67.08	33	-1.02342	1.10099e-16	1.53394e-15	gi|112983746|ref|NP_001037309.1|/0/vitellogenin precursor [Bombyx mori]
BGIBMGA007493-TA	33.12	16.41	-1.01313	7.7928e-09	5.47971e-08	gi|87248181|gb|ABD36143.1|/3.00341e-74/transcription factor A [Bombyx mori]
BGIBMGA009829-TA	26.17	13.06	-1.00276	3.68886e-07	2.25674e-06	gi|270011248|gb|EFA07696.1|/1.13287e-64/hypothetical protein TcasGA2_TC002172 [Tribolium castaneum]
BGIBMGA005312-TA	29.32	14.65	-1.00098	7.6406e-08	4.9693e-07	gi|281427382|ref|NP_001163997.1|/1.14893e-180/notchless [Tribolium castaneum]
