# Supplementary material for: Identification of Lipases Involved in PBAN Stimulated Pheromone Production in Bombyx mori Using the DGE and RNAi Approaches
Source: PLoS One. 2012 Feb 16;7(2):e31045. doi: 10.1371/journal.pone.0031045 (PMC3281041; doi:10.1371/journal.pone.0031045)
Supplement: Table S3 — Differentially expressed genes between 0 h and 72 h PGs. (XLS) [file pone.0031045.s005.xls]

## Sheet: Sheet1
Supplemental Table S3. Differentially expressed genes between 72 h PGs and 0 h PGs
Gene	0 h PGs (TPM)	72 h PGs (TPM)	log2 Ratio(72 h PGs/0 h PGs)	P-Value	FDR	blast nr
BGIBMGA012998-TA	0.01	8.47	9.72622	1.9984e-15	6.09293e-14	gi|242018486|ref|XP_002429706.1|/2.33527e-126/glucose dehydrogenase precursor, putative [Pediculus humanus corporis]
BGIBMGA011520-TA	0.01	5.12	9	1.62065e-09	2.4571e-08	-
BGIBMGA006783-TA	0.01	4.59	8.84235	1.31469e-08	1.81926e-07	gi|114051962|ref|NP_001040444.1|/7.08612e-92/tRNA (guanine-N(7)-)-methyltransferase [Bombyx mori]
BGIBMGA009028-TA	0.01	4.24	8.72792	5.30778e-08	6.91382e-07	gi|124430725|ref|NP_001037590.1|/0/sex-specific storage-protein 2 [Bombyx mori]
BGIBMGA005014-TA	0.01	3.53	8.46352	8.6515e-07	9.83754e-06	gi|270010813|gb|EFA07261.1|/0/hypothetical protein TcasGA2_TC013292 [Tribolium castaneum]
BGIBMGA011982-TA	0.01	3.18	8.31288	3.49286e-06	3.57599e-05	gi|157124457|ref|XP_001660469.1|/0/low-density lipoprotein receptor (ldl) [Aedes aegypti]
BGIBMGA011209-TA	0.01	3	8.22882	7.0182e-06	6.86843e-05	gi|114051702|ref|NP_001040423.1|/0/zinc-containing alcohol dehydrogenase [Bombyx mori]
BGIBMGA013126-TA	0.01	2.82	8.13955	1.41017e-05	0.000132627	gi|296485904|gb|DAA28019.1|/1.42876e-45/hypothetical protein LOC100124511 [Bos taurus]
BGIBMGA013751-TA	0.01	2.82	8.13955	1.41017e-05	0.000132403	gi|56418401|gb|AAV91008.1|/5.85745e-22/hemolymph proteinase 10 [Manduca sexta]
BGIBMGA009588-TA	0.01	2.65	8.04985	2.83344e-05	0.000252372	gi|198416462|ref|XP_002120270.1|/1.32631e-13/PREDICTED: similar to DNA-dependent protein kinase catalytic subunit [Ciona intestinalis]
BGIBMGA012486-TA	0.01	2.65	8.04985	2.83344e-05	0.000251967	gi|157105399|ref|XP_001648852.1|/7.24833e-108/hypothetical protein AaeL_AAEL004278 [Aedes aegypti]
BGIBMGA004394-TA	0.01	2.65	8.04985	2.83344e-05	0.000251564	gi|112984502|ref|NP_001037486.1|/1.3913e-137/low molecular 30 kDa lipoprotein PBMHP-6 precursor [Bombyx mori]
BGIBMGA002592-TA	0.01	2.47	7.94837	5.69324e-05	0.000478663	gi|158299930|ref|XP_319935.4|/2.88772e-73/AGAP009172-PA [Anopheles gambiae str. PEST]
BGIBMGA009590-TA	0.01	2.47	7.94837	5.69324e-05	0.000477939	gi|91077850|ref|XP_971897.1|/0/PREDICTED: similar to metalloprotease [Tribolium castaneum]
BGIBMGA006016-TA	0.01	2.29	7.8392	0.000114394	0.000908118	gi|270015614|gb|EFA12062.1|/2.44763e-99/hypothetical protein TcasGA2_TC012908 [Tribolium castaneum]
BGIBMGA003920-TA	0.01	2.29	7.8392	0.000114394	0.000906821	gi|260908063|gb|ACX53829.1|/5.89273e-53/neutral lipase [Heliothis virescens]
BGIBMGA002521-TA	0.01	2.29	7.8392	0.000114394	0.000905527	gi|284813559|ref|NP_001165385.1|/0/gamma-glutamyltransferase [Bombyx mori]
BGIBMGA004901-TA	0.35	20.3	5.85798	0.000116401	0.000920097	-
BGIBMGA004999-TA	1.92	57.53	4.90514	9.30034e-07	1.05322e-05	-
BGIBMGA012866-TA	1.22	25.06	4.36043	9.57976e-06	9.22883e-05	gi|112983866|ref|NP_001036858.1|/9.74007e-73/peptidoglycan recognition protein S6 [Bombyx mori]
BGIBMGA012515-TA	0.35	6.53	4.22166	0.000116402	0.000918798	gi|114052392|ref|NP_001040509.1|/0/S-adenosylmethionine synthetase [Bombyx mori]
BGIBMGA007942-TA	4.72	78.71	4.05969	4.10498e-11	7.37169e-10	gi|112983394|ref|NP_001036989.1|/3.31174e-113/casein kinase 2 beta subunit [Bombyx mori]
BGIBMGA009479-TA	0.35	5.82	4.05559	0.000116418	0.000917615	-
BGIBMGA000023-TA	3.15	45.18	3.84226	1.23313e-08	1.71495e-07	gi|112984238|ref|NP_001037460.1|/1.21462e-27/cecropin-B precursor [Bombyx mori]
BGIBMGA001284-TA	1.22	16.77	3.78093	9.57976e-06	9.24488e-05	gi|116833131|gb|ABK29478.1|/4.43444e-50/hypothetical protein Llacc01000286 [Helicoverpa armigera]
BGIBMGA002363-TA	0.35	4.77	3.76856	0.00011717	0.000920927	gi|66536941|ref|XP_395009.2|/6.25013e-148/PREDICTED: similar to RNA binding motif protein 22 [Apis mellifera]
BGIBMGA011495-TA	0.7	9	3.6845	4.67734e-05	0.000400533	gi|56681293|gb|AAW21268.1|/3.52414e-14/moricin I [Hyblaea puera]
BGIBMGA013102-TA	0.52	6.18	3.57102	7.45956e-05	0.000612324	gi|158286345|ref|XP_308694.4|/6.22808e-37/AGAP007069-PA [Anopheles gambiae str. PEST]
BGIBMGA004655-TA	1.05	12	3.51457	1.66254e-05	0.000153757	gi|156537219|ref|XP_001605059.1|/0/PREDICTED: similar to fatty acid synthase [Nasonia vitripennis]
BGIBMGA010256-TA	0.52	5.29	3.34668	7.52368e-05	0.000616675	gi|157131413|ref|XP_001662237.1|/1.08119e-08/NF-180, putative [Aedes aegypti]
BGIBMGA014098-TA	1.92	18.71	3.28463	9.30034e-07	1.05107e-05	gi|187281703|ref|NP_001119728.1|/1.43949e-33/hemolymph protein [Bombyx mori]
BGIBMGA006816-TA	1.05	9.71	3.20908	1.66254e-05	0.000153502	gi|170041953|ref|XP_001848709.1|/0/carbamoyl-phosphate synthase large chain [Culex quinquefasciatus]
BGIBMGA012346-TA	0.7	6.35	3.18133	4.68614e-05	0.000400669	gi|270008031|gb|EFA04479.1|/1.30247e-67/hypothetical protein TcasGA2_TC014783 [Tribolium castaneum]
BGIBMGA006460-TA	0.7	6	3.09954	4.70636e-05	0.000401778	gi|158291890|ref|XP_313417.4|/4.97303e-28/AGAP003649-PA [Anopheles gambiae str. PEST]
BGIBMGA004585-TA	3.85	33	3.09954	9.80716e-10	1.52865e-08	gi|112983746|ref|NP_001037309.1|/0/vitellogenin precursor [Bombyx mori]
BGIBMGA012996-TA	3.32	26.65	3.00488	6.5646e-09	9.34025e-08	gi|48094611|ref|XP_394224.1|/0/PREDICTED: similar to CG9503-PA [Apis mellifera]
BGIBMGA008758-TA	2.1	15.35	2.86978	5.08398e-07	5.92668e-06	gi|189234599|ref|XP_001815375.1|/5.31244e-34/PREDICTED: similar to 9630041N07Rik protein [Tribolium castaneum]
BGIBMGA004869-TA	0.7	4.94	2.81908	5.6492e-05	0.000476404	gi|56462340|gb|AAV91453.1|/3.9572e-26/protease inhibitor 6 [Lonomia obliqua]
BGIBMGA011779-TA	0.7	4.77	2.76856	6.40164e-05	0.00053498	gi|91090165|ref|XP_972645.1|/5.81554e-46/PREDICTED: similar to prefoldin, subunit, putative [Tribolium castaneum]
BGIBMGA014171-TA	12.07	79.59	2.72116	0	0	gi|110649254|emb|CAL25136.1|/2.37238e-39/microvitellogenin [Manduca sexta]
BGIBMGA014051-TA	4.37	28.24	2.69203	1.45657e-10	2.50232e-09	gi|289739525|gb|ADD18510.1|/1.9554e-50/programmed cell death 4a [Glossina morsitans morsitans]
BGIBMGA013025-TA	0.87	5.47	2.65245	3.4814e-05	0.000303747	gi|91089945|ref|XP_973312.1|/0/PREDICTED: similar to eukaryotic translation initiation factor 3, theta subunit [Tribolium castaneum]
BGIBMGA001037-TA	7.52	46.59	2.63122	9.14824e-14	2.46425e-12	gi|270006203|gb|EFA02651.1|/0/hypothetical protein TcasGA2_TC008372 [Tribolium castaneum]
BGIBMGA014045-TA	2.1	12.88	2.61667	5.08402e-07	5.9143e-06	gi|194753345|ref|XP_001958974.1|/0/GF12287 [Drosophila ananassae]
BGIBMGA000563-TA	13.29	80.3	2.59506	0	0	gi|223890158|ref|NP_001138794.1|/0/tyrosine hydroxylase [Bombyx mori]
BGIBMGA002840-TA	2.8	16.77	2.58238	4.31994e-08	5.70746e-07	gi|66505329|ref|XP_392968.2|/0/PREDICTED: similar to CG17514-PA.3 [Apis mellifera]
BGIBMGA005005-TA	1.92	11.47	2.57869	9.30116e-07	1.04903e-05	gi|157120738|ref|XP_001659748.1|/2.30978e-41/zinc/iron transporter [Aedes aegypti]
BGIBMGA004665-TA	3.85	22.77	2.5642	9.80716e-10	1.52437e-08	-
BGIBMGA003655-TA	2.97	17.3	2.54224	2.31114e-08	3.13558e-07	gi|156538499|ref|XP_001607023.1|/2.12736e-171/PREDICTED: similar to mandelate racemase [Nasonia vitripennis]
BGIBMGA001947-TA	1.22	7.06	2.53279	1.01118e-05	9.72446e-05	gi|112984316|ref|NP_001037474.1|/4.52772e-57/hepatocyte nuclear factor 4 isoform a [Bombyx mori]
BGIBMGA009795-TA	8.22	47.47	2.52981	0	0	gi|158294413|ref|XP_315584.3|/1.05902e-31/AGAP005576-PA [Anopheles gambiae str. PEST]
BGIBMGA012997-TA	2080.44	11908.1	2.51699	0	0	gi|158288468|ref|XP_310335.3|/1.85793e-123/AGAP003785-PA [Anopheles gambiae str. PEST]
BGIBMGA012140-TA	4.9	27.71	2.49955	2.18858e-11	4.06168e-10	gi|242014058|ref|XP_002427715.1|/3.22583e-161/conserved hypothetical protein [Pediculus humanus corporis]
BGIBMGA008401-TA	4.02	21.18	2.39744	5.19344e-10	8.40187e-09	gi|66523631|ref|XP_394009.2|/3.58107e-148/PREDICTED: similar to CG16771-PA isoform 1 [Apis mellifera]
BGIBMGA006613-TA	11.72	61.59	2.39372	0	0	gi|270013414|gb|EFA09862.1|/6.40256e-17/hypothetical protein TcasGA2_TC012010 [Tribolium castaneum]
BGIBMGA004640-TA	5.95	30.88	2.37571	6.49924e-13	1.49026e-11	gi|158292865|ref|XP_001688542.1|/6.39228e-23/AGAP005245-PC [Anopheles gambiae str. PEST]
BGIBMGA009408-TA	1.22	6.18	2.34073	1.7398e-05	0.000159047	gi|270006046|gb|EFA02494.1|/1.13375e-96/hypothetical protein TcasGA2_TC008189 [Tribolium castaneum]
BGIBMGA011693-TA	1.22	6.18	2.34073	1.7398e-05	0.000158785	gi|87080439|emb|CAJ76256.1|/0/protein-O-xylosyltransferase [Drosophila ananassae]
BGIBMGA013339-TA	57.53	287.67	2.32203	0	0	gi|156546886|ref|NP_001037028.1|/8.80309e-66/ornithine decarboxylase antizyme [Bombyx mori]
BGIBMGA007554-TA	1.05	5.12	2.28575	7.87614e-05	0.000643663	gi|242020197|ref|XP_002430542.1|/0/mediator of RNA polymerase II transcription subunit, putative [Pediculus humanus corporis]
BGIBMGA010808-TA	1.4	6.71	2.26089	1.02213e-05	9.81276e-05	gi|195450991|ref|XP_002072721.1|/1.48392e-26/GK13755 [Drosophila willistoni]
BGIBMGA013203-TA	1.57	7.41	2.23871	4.78176e-06	4.80688e-05	gi|158301172|ref|XP_320907.4|/2.00362e-36/AGAP002128-PA [Anopheles gambiae str. PEST]
BGIBMGA003290-TA	1.4	6.53	2.22166	1.3462e-05	0.000127258	-
BGIBMGA005266-TA	29.55	137.13	2.21431	0	0	gi|272979598|gb|ACZ97415.1|/2.82382e-14/cytochrome P450 CYP333B8 [Zygaena filipendulae]
BGIBMGA011228-TA	1.75	8.12	2.21412	2.32108e-06	2.45327e-05	gi|110751180|ref|XP_623564.2|/0/PREDICTED: similar to Multidrug resistance protein homolog 49 (P-glycoprotein 49) [Apis mellifera]
BGIBMGA008221-TA	5.25	23.65	2.17145	6.36536e-12	1.24811e-10	gi|112984526|ref|NP_001037199.1|/4.10118e-77/promoting protein [Bombyx mori]
BGIBMGA008205-TA	6.82	30.71	2.17086	1.14131e-13	3.05948e-12	gi|119514503|gb|ABL76064.1|/9.02083e-47/cationic peptide CP8 precursor [Bombyx mandarina]
BGIBMGA010439-TA	5.6	25.06	2.16189	1.96221e-12	4.20397e-11	gi|112984208|ref|NP_001037448.1|/6.11522e-80/lysozyme precursor [Bombyx mori]
BGIBMGA003679-TA	41.44	182.13	2.13587	1.94289e-13	5.0379e-12	gi|270015122|gb|EFA11570.1|/1.18361e-160/serine protease P54 [Tribolium castaneum]
BGIBMGA006102-TA	7.87	33.88	2.106	3.9968e-15	1.17969e-13	gi|91089735|ref|XP_975116.1|/1.9458e-17/PREDICTED: similar to AGAP003567-PA [Tribolium castaneum]
BGIBMGA003611-TA	1.4	6	2.09954	4.23374e-05	0.000364798	-
BGIBMGA006692-TA	15.04	64.24	2.09467	0	0	gi|162462371|ref|NP_001104817.1|/0/hemocytin precursor [Bombyx mori]
BGIBMGA000133-TA	1.75	7.41	2.08212	6.4396e-06	6.3357e-05	gi|270004904|gb|EFA01352.1|/1.12969e-17/grauzone [Tribolium castaneum]
BGIBMGA013812-TA	3.5	14.82	2.08212	3.56242e-09	5.18842e-08	gi|168823411|ref|NP_001108339.1|/0/integument esterase 1 [Bombyx mori]
BGIBMGA003361-TA	3.67	15.53	2.08121	1.87794e-09	2.80881e-08	gi|183979303|dbj|BAG30760.1|/0/Karyopherin beta 3 [Papilio xuthus]
BGIBMGA009544-TA	139.01	588.21	2.08114	0	0	gi|189181680|ref|NP_001121191.1|/0/integument esterase 2 [Bombyx mori]
BGIBMGA000140-TA	2.1	8.82	2.07039	1.12915e-06	1.24566e-05	gi|270003174|gb|EEZ99621.1|/2.21527e-149/hypothetical protein TcasGA2_TC002139 [Tribolium castaneum]
BGIBMGA002768-TA	5.77	23.3	2.01369	1.12332e-12	2.49333e-11	gi|270000802|gb|EEZ97249.1|/8.42721e-14/hypothetical protein TcasGA2_TC011048 [Tribolium castaneum]
BGIBMGA009249-TA	1.4	5.65	2.01282	0.000105096	0.000842741	gi|290560655|ref|NP_001166838.1|/9.76088e-168/nucleosome assembly protein isoform 1 [Bombyx mori]
BGIBMGA012171-TA	1.75	6.88	1.97505	2.23904e-05	0.000201695	gi|156544798|ref|XP_001606391.1|/0/PREDICTED: similar to beta chain spectrin [Nasonia vitripennis]
BGIBMGA011549-TA	1.75	6.88	1.97505	2.23904e-05	0.000201368	gi|6625564|gb|AAF19267.1|AF098304_1/3.58277e-124/hemolymph juvenile hormone binding protein precursor [Bombyx mori]
BGIBMGA001289-TA	5.77	22.24	1.94651	1.14331e-12	2.5076e-11	gi|242009517|ref|XP_002425530.1|/7.752e-23/conserved hypothetical protein [Pediculus humanus corporis]
BGIBMGA002635-TA	4.72	18.18	1.94549	4.62306e-11	8.27528e-10	gi|157131260|ref|XP_001655842.1|/2.44633e-98/sugar transporter [Aedes aegypti]
BGIBMGA012028-TA	2.62	10.06	1.94099	4.14706e-07	4.89618e-06	gi|157112618|ref|XP_001657591.1|/1.36228e-45/hypothetical protein AaeL_AAEL006227 [Aedes aegypti]
BGIBMGA000101-TA	1.75	6.71	1.93896	3.52072e-05	0.000306214	-
BGIBMGA005562-TA	4.2	16.06	1.93501	3.78084e-10	6.18876e-09	gi|261335948|emb|CBH09281.1|/0/putative lethal (2) k05819 CG3054 [Heliconius melpomene]
BGIBMGA010111-TA	2.27	8.65	1.93001	2.8085e-06	2.93491e-05	gi|242010134|ref|XP_002425831.1|/6.98839e-08/hypothetical protein Phum_PHUM221870 [Pediculus humanus corporis]
BGIBMGA004165-TA	20.11	76.06	1.91922	0	0	gi|281371488|ref|NP_001163865.1|/0/translation elongation factor 2 isoform 2 [Bombyx mori]
BGIBMGA014360-TA	1499.21	5652.01	1.91456	1.27152e-11	2.39988e-10	gi|148298841|ref|NP_001091819.1|/4.99985e-94/putative defense protein precursor [Bombyx mori]
BGIBMGA008917-TA	9.62	36.18	1.91108	0	0	-
BGIBMGA004323-TA	2.97	11.12	1.90462	1.37435e-07	1.7061e-06	gi|123409642|ref|XP_001303475.1|/2.36256e-08/Formin Homology 2 Domain containing protein [Trichomonas vaginalis G3]
BGIBMGA003331-TA	2.62	9.71	1.8899	9.38618e-07	1.05433e-05	gi|156554280|ref|XP_001602139.1|/5.14669e-16/PREDICTED: hypothetical protein [Nasonia vitripennis]
BGIBMGA000475-TA	15.21	55.42	1.86539	0	0	gi|28804517|dbj|BAC57964.1|/0/calreticulin [Bombyx mori]
BGIBMGA014140-TA	7.87	28.59	1.86108	3.9968e-15	1.17345e-13	gi|270010989|gb|EFA07437.1|/5.83358e-72/hypothetical protein TcasGA2_TC008848 [Tribolium castaneum]
BGIBMGA005490-TA	8.57	31.06	1.85769	1.9762e-14	5.62354e-13	gi|194891339|ref|XP_001977475.1|/1.95014e-161/GG18234 [Drosophila erecta]
BGIBMGA008719-TA	8.04	28.94	1.8478	5.66214e-14	1.54016e-12	gi|91079222|ref|XP_970170.1|/0/PREDICTED: similar to Calcineurin-binding protein cabin-1 (Calcineurin inhibitor) (CAIN) [Tribolium castaneum]
BGIBMGA010340-TA	2.8	10.06	1.84513	8.36608e-07	9.53252e-06	gi|149250458|ref|XP_001472116.1|/7.85804e-57/PREDICTED: similar to novel KRAB box and zinc finger, C2H2 type domain containing protein [Mus musculus]
BGIBMGA006072-TA	3.85	13.77	1.8386	8.7211e-09	1.23138e-07	gi|157125236|ref|XP_001654256.1|/5.72717e-37/hypothetical protein AaeL_AAEL010135 [Aedes aegypti]
BGIBMGA007192-TA	69.24	244.43	1.81974	0	0	gi|91083257|ref|XP_974124.1|/2.7677e-98/PREDICTED: similar to CG2972 CG2972-PA [Tribolium castaneum]
BGIBMGA000155-TA	4.2	14.82	1.81908	2.90576e-09	4.27694e-08	gi|66505264|ref|XP_624081.1|/1.98793e-17/PREDICTED: similar to Methylosome subunit pICln (Chloride conductance regulatory protein ICln) (I(Cln)) (Chloride channel, nucleotide sensitive 1A) (Chloride ion current inducer protein) (ClCI) [Apis mellifera]
BGIBMGA001318-TA	2.27	7.94	1.80645	1.66659e-05	0.00015362	gi|109102865|ref|XP_001113485.1|/3.96391e-26/PREDICTED: calmodulin-like isoform 4 [Macaca mulatta]
BGIBMGA012521-TA	15.39	53.47	1.79674	0	0	gi|156545768|ref|XP_001605587.1|/3.18008e-63/PREDICTED: similar to GA21107-PA [Nasonia vitripennis]
BGIBMGA011668-TA	2.27	7.59	1.74141	4.09216e-05	0.000353148	gi|242019657|ref|XP_002430276.1|/5.27093e-27/Sex-determining region Y protein, putative [Pediculus humanus corporis]
BGIBMGA010360-TA	2.8	9.35	1.73954	4.93232e-06	4.94033e-05	gi|91080515|ref|XP_971732.1|/5.58106e-18/PREDICTED: similar to galectin (AGAP008844-PA) [Tribolium castaneum]
BGIBMGA005232-TA	4.72	15.71	1.73482	3.13868e-09	4.5833e-08	gi|114638058|ref|XP_001142675.1|/4.7179e-07/PREDICTED: TAF6-like RNA polymerase II [Pan troglodytes]
BGIBMGA000810-TA	6.99	23.12	1.72578	8.14682e-13	1.85273e-11	-
BGIBMGA008208-TA	31.47	103.42	1.71647	2.1494e-13	5.52177e-12	gi|74212227|dbj|BAE40272.1|/1.38459e-18/unnamed protein product [Mus musculus]
BGIBMGA013699-TA	5.42	17.65	1.7033	5.47216e-10	8.80145e-09	gi|270001380|gb|EEZ97827.1|/1.7221e-69/hypothetical protein TcasGA2_TC000195 [Tribolium castaneum]
BGIBMGA006552-TA	9.27	30.18	1.70295	2.39808e-14	6.75479e-13	gi|189241920|ref|XP_967371.2|/0/PREDICTED: similar to mixed lineage protein kinase [Tribolium castaneum]
BGIBMGA012426-TA	13.99	44.83	1.68007	0	0	gi|114053005|ref|NP_001040537.1|/2.90221e-65/serine protease 7 [Bombyx mori]
BGIBMGA010998-TA	5.77	18.35	1.66914	4.35424e-10	7.08554e-09	gi|157130826|ref|XP_001662018.1|/9.02773e-69/receptor for activated C kinase, putative [Aedes aegypti]
BGIBMGA002694-TA	3.67	11.65	1.66648	7.42138e-07	8.50852e-06	gi|157119201|ref|XP_001653298.1|/0/hypothetical protein AaeL_AAEL008557 [Aedes aegypti]
BGIBMGA003882-TA	2.45	7.77	1.66513	5.64856e-05	0.000477075	gi|170050814|ref|XP_001861480.1|/2.21968e-120/amino acid transporter [Culex quinquefasciatus]
BGIBMGA001215-TA	17.66	55.06	1.64052	0	0	gi|242021565|ref|XP_002431215.1|/2.67301e-20/ubiquitin-protein ligase bre1, putative [Pediculus humanus corporis]
BGIBMGA013380-TA	6.12	18.88	1.62526	5.23928e-10	8.45139e-09	gi|270014523|gb|EFA10971.1|/3.94139e-28/hypothetical protein TcasGA2_TC004133 [Tribolium castaneum]
BGIBMGA009656-TA	3.85	11.82	1.6183	1.00567e-06	1.11833e-05	gi|294933605|ref|XP_002780785.1|/3.77029e-08/conserved hypothetical protein [Perkinsus marinus ATCC 50983]
BGIBMGA010057-TA	49.66	152.3	1.61676	2.88658e-15	8.65818e-14	gi|270001623|gb|EEZ98070.1|/5.21362e-41/hypothetical protein TcasGA2_TC000477 [Tribolium castaneum]
BGIBMGA001327-TA	50.53	153.89	1.60669	0	0	-
BGIBMGA001501-TA	312.47	946.83	1.59939	2.7316e-12	5.69836e-11	gi|112982661|ref|NP_001037566.1|/2.94699e-116/ribosomal protein S6 [Bombyx mori]
BGIBMGA009045-TA	5.6	16.94	1.59694	6.25766e-09	8.94942e-08	gi|114053119|ref|NP_001040533.1|/9.13485e-132/chloride intracellular channel isoform 1 [Bombyx mori]
BGIBMGA013821-TA	429.45	1298.73	1.59654	0	0	gi|157121033|ref|XP_001653741.1|/5.95972e-76/inward rectifier potassium channel, putative [Aedes aegypti]
BGIBMGA000691-TA	6.47	19.41	1.58496	6.17536e-10	9.90378e-09	gi|156554651|ref|XP_001605364.1|/3.68723e-63/PREDICTED: similar to ENSANGP00000009498 [Nasonia vitripennis]
BGIBMGA003609-TA	8.39	25.06	1.57864	2.43316e-12	5.11424e-11	gi|156555061|ref|XP_001604028.1|/5.25168e-65/PREDICTED: hypothetical protein [Nasonia vitripennis]
BGIBMGA004229-TA	40.22	120.01	1.57717	3.04424e-13	7.50777e-12	gi|298566244|ref|NP_001177297.1|/0/antennal esterase [Bombyx mori]
BGIBMGA002004-TA	3.5	10.41	1.57254	7.09844e-06	6.93473e-05	gi|114053001|ref|NP_001040334.1|/0/ATP-binding cassette sub-family F member 2 [Bombyx mori]
BGIBMGA003497-TA	2.62	7.77	1.56835	0.000116614	0.000917857	gi|164448642|ref|NP_001106734.1|/0/chromodomain-helicase-DNA-binding protein 1 [Bombyx mori]
BGIBMGA005151-TA	4.72	13.94	1.56237	2.23964e-07	2.71349e-06	gi|91086389|ref|XP_974797.1|/0/PREDICTED: similar to DNA replication licensing factor MCM5 [Tribolium castaneum]
BGIBMGA003392-TA	8.22	24.18	1.5566	9.1549e-12	1.75174e-10	gi|110761238|ref|XP_001122322.1|/4.87145e-161/PREDICTED: similar to sec5 CG8843-PA [Apis mellifera]
BGIBMGA008954-TA	4.2	12.35	1.55605	1.17193e-06	1.28774e-05	gi|156544377|ref|XP_001607405.1|/7.0919e-65/PREDICTED: similar to zinc finger protein [Nasonia vitripennis]
BGIBMGA001168-TA	19.93	58.06	1.5426	4.39648e-14	1.2198e-12	gi|114051483|ref|NP_001040301.1|/0/glycosyl-phosphatidyl-inositol-anchored protein [Bombyx mori]
BGIBMGA003401-TA	12.07	35.12	1.54087	0	0	gi|289449229|dbj|BAI77478.1|/0/pumilio [Bombyx mori]
BGIBMGA003829-TA	7.52	21.88	1.54081	1.21659e-10	2.10306e-09	gi|158631166|ref|NP_001037072.1|/1.57485e-140/ADP/ATP translocase [Bombyx mori]
BGIBMGA005734-TA	11.89	34.59	1.54061	0	0	-
BGIBMGA003835-TA	2.8	8.12	1.53605	0.000100966	0.000813148	gi|296784915|dbj|BAJ08154.1|/5.08986e-68/UDP-glucosyltransferase [Bombyx mori]
BGIBMGA014155-TA	11.89	34.24	1.52593	0	0	gi|282158097|ref|NP_001164092.1|/1.65657e-75/quaking related [Tribolium castaneum]
BGIBMGA011869-TA	4.72	13.59	1.52569	5.09714e-07	5.91716e-06	gi|195441647|ref|XP_002068615.1|/9.44308e-19/GK20570 [Drosophila willistoni]
BGIBMGA000073-TA	5.77	16.59	1.52367	2.84354e-08	3.83912e-07	-
BGIBMGA000104-TA	6.82	19.41	1.50896	2.41038e-09	3.58584e-08	gi|289629220|ref|NP_001166194.1|/0/coatomer protein complex subunit delta [Bombyx mori]
BGIBMGA005906-TA	3.67	10.41	1.50412	1.40662e-05	0.000132518	gi|270008035|gb|EFA04483.1|/2.8456e-153/hypothetical protein TcasGA2_TC014788 [Tribolium castaneum]
BGIBMGA002435-TA	5.42	15.35	1.50187	1.27428e-07	1.58899e-06	gi|110764056|ref|XP_001121797.1|/8.81902e-06/PREDICTED: similar to CG32046-PA, isoform A [Apis mellifera]
BGIBMGA006120-TA	35.85	101.48	1.50115	3.95462e-13	9.54095e-12	gi|195575565|ref|XP_002077648.1|/4.96008e-39/cabut [Drosophila simulans]
BGIBMGA001494-TA	10.32	29.12	1.49657	3.49498e-13	8.50598e-12	gi|157119616|ref|XP_001659451.1|/1.34149e-65/hypothetical protein AaeL_AAEL008718 [Aedes aegypti]
BGIBMGA014197-TA	18.53	52.24	1.49529	0	0	gi|189240715|ref|XP_974213.2|/1.27981e-32/PREDICTED: similar to lipase [Tribolium castaneum]
BGIBMGA001751-TA	4.02	11.29	1.48978	6.96164e-06	6.82511e-05	gi|91082581|ref|XP_967080.1|/6.04709e-50/PREDICTED: similar to CG17271 CG17271-PA [Tribolium castaneum]
BGIBMGA005781-TA	27.1	75.36	1.47551	3.13526e-13	7.69803e-12	gi|169646838|ref|NP_001112375.1|/1.31063e-127/heat shock protein 25.4 [Bombyx mori]
BGIBMGA011573-TA	126.25	349.79	1.47021	0	0	gi|114052484|ref|NP_001040250.1|/4.23071e-52/kazal-type proteinase inhibitor [Bombyx mori]
BGIBMGA013531-TA	47.04	130.24	1.46921	0	0	gi|110756547|ref|XP_392361.3|/0/PREDICTED: similar to CG33519-PB isoform 1 [Apis mellifera]
BGIBMGA013538-TA	7.69	21	1.44933	1.71978e-09	2.59322e-08	gi|242013215|ref|XP_002427310.1|/3.85182e-67/Bromodomain-containing protein, putative [Pediculus humanus corporis]
BGIBMGA005170-TA	4.72	12.88	1.44827	2.5433e-06	2.67287e-05	gi|242022687|ref|XP_002431770.1|/1.09594e-141/transient receptor potential channel pyrexia, putative [Pediculus humanus corporis]
BGIBMGA008902-TA	8.92	24	1.42792	1.85329e-10	3.13533e-09	gi|91088533|ref|XP_972286.1|/2.33032e-56/PREDICTED: similar to short-chain dehydrogenase [Tribolium castaneum]
BGIBMGA006839-TA	10.67	28.59	1.42195	3.9928e-12	8.14561e-11	gi|162951901|ref|NP_001106080.1|/0/nuclear hormone receptor E75 isoform B [Bombyx mori]
BGIBMGA001339-TA	38.82	103.59	1.41601	0	0	gi|114053175|ref|NP_001040296.1|/1.38325e-100/N-acetyl-glucosamine-6-phosphate isomerase [Bombyx mori]
BGIBMGA012809-TA	20.98	55.94	1.41487	0	0	gi|270013250|gb|EFA09698.1|/3.2333e-42/hypothetical protein TcasGA2_TC011830 [Tribolium castaneum]
BGIBMGA012427-TA	251.97	671.69	1.41454	0	0	gi|114053005|ref|NP_001040537.1|/0/serine protease 7 [Bombyx mori]
BGIBMGA003216-TA	13.11	34.77	1.40718	0	0	gi|158298980|ref|XP_319111.4|/2.71634e-31/AGAP009973-PA [Anopheles gambiae str. PEST]
BGIBMGA013149-TA	22.73	60.18	1.40469	0	0	gi|157119833|ref|XP_001659529.1|/9.46869e-77/es2 protein [Aedes aegypti]
BGIBMGA008328-TA	1356.01	3557.17	1.39136	0	0	gi|67969358|dbj|BAE01031.1|/3.38492e-23/unnamed protein product [Macaca fascicularis]
BGIBMGA008844-TA	5.07	13.24	1.38485	4.03876e-06	4.08961e-05	gi|91088523|ref|XP_972035.1|/9.3226e-52/PREDICTED: similar to sister of odd and bowl CG3242-PA [Tribolium castaneum]
BGIBMGA002356-TA	11.02	28.77	1.38444	9.1016e-12	1.74757e-10	gi|270016275|gb|EFA12721.1|/2.83323e-19/hypothetical protein TcasGA2_TC002356 [Tribolium castaneum]
BGIBMGA009578-TA	26.93	70.06	1.37938	1.44773e-13	3.84376e-12	gi|91077430|ref|XP_966364.1|/0/PREDICTED: similar to ATP-dependent RNA helicase [Tribolium castaneum]
BGIBMGA000398-TA	9.44	24.53	1.37769	3.64718e-10	5.98763e-09	gi|158295326|ref|XP_316153.4|/0/AGAP006096-PA [Anopheles gambiae str. PEST]
BGIBMGA005976-TA	17.14	44.47	1.37547	0	0	gi|157112324|ref|XP_001657496.1|/3.25657e-122/hypothetical protein AaeL_AAEL000965 [Aedes aegypti]
BGIBMGA001276-TA	5.6	14.47	1.36957	1.69439e-06	1.83279e-05	gi|291464109|gb|ADE05592.1|/0/cytochrome P450 333B11 [Manduca sexta]
BGIBMGA011412-TA	3.85	9.88	1.35965	8.67396e-05	0.000706781	gi|284813561|ref|NP_001165386.1|/0/isocitrate dehydrogenase [Bombyx mori]
BGIBMGA003533-TA	11.54	29.47	1.3526	1.17537e-11	2.22598e-10	gi|110750006|ref|XP_624180.2|/1.52904e-22/PREDICTED: similar to ATP/GTP binding protein 1 [Apis mellifera]
BGIBMGA005323-TA	6.29	16.06	1.35234	6.04098e-07	6.94025e-06	gi|112983092|ref|NP_001037596.1|/8.90109e-129/ALY [Bombyx mori]
BGIBMGA006898-TA	87.25	222.54	1.35084	0	0	gi|91093748|ref|XP_969297.1|/2.42002e-155/PREDICTED: similar to CG1962 CG1962-PA [Tribolium castaneum]
BGIBMGA013457-TA	4.2	10.59	1.33424	6.19366e-05	0.00051838	gi|91091650|ref|XP_971008.1|/4.96791e-24/PREDICTED: similar to conserved hypothetical protein [Tribolium castaneum]
BGIBMGA001208-TA	4.72	11.82	1.32437	2.55938e-05	0.000228696	gi|242017209|ref|XP_002429084.1|/9.53857e-128/anaphase-promoting complex subunit, putative [Pediculus humanus corporis]
BGIBMGA011117-TA	55.6	138.89	1.32079	5.10702e-14	1.40291e-12	gi|170050515|ref|XP_001861346.1|/1.99135e-54/Ufm1-conjugating enzyme 1 [Culex quinquefasciatus]
BGIBMGA005449-TA	5.6	13.94	1.31573	5.22298e-06	5.21265e-05	gi|301620437|ref|XP_002939584.1|/6.65114e-163/PREDICTED: DNA repair protein RAD50 [Xenopus (Silurana) tropicalis]
BGIBMGA012096-TA	7.87	19.59	1.31568	6.49524e-08	8.36243e-07	gi|242021770|ref|XP_002431316.1|/6.99005e-47/ssm4 protein, putative [Pediculus humanus corporis]
BGIBMGA012559-TA	6.82	16.94	1.31259	5.3226e-07	6.14035e-06	gi|156555554|ref|XP_001604219.1|/4.80021e-72/PREDICTED: similar to conserved hypothetical protein [Nasonia vitripennis]
BGIBMGA011344-TA	125.37	310.96	1.31054	3.9968e-14	1.11448e-12	gi|112983576|ref|NP_001037351.1|/7.55081e-180/cathepsin D [Bombyx mori]
BGIBMGA006854-TA	4.2	10.41	1.30951	9.01358e-05	0.000731233	-
BGIBMGA011556-TA	14.86	36.53	1.29765	1.7808e-13	4.63927e-12	gi|260907912|gb|ACX53757.1|/1.35646e-82/DUF233 protein [Heliothis virescens]
BGIBMGA000938-TA	16.44	40.24	1.29142	0	0	gi|189234420|ref|XP_975455.2|/5.76495e-54/PREDICTED: similar to dolichyl glycosyltransferase [Tribolium castaneum]
BGIBMGA005158-TA	43.89	106.24	1.27536	1.9762e-14	5.65253e-13	gi|115803045|ref|XP_780208.2|/6.89693e-82/PREDICTED: similar to polymerase (DNA directed), alpha 2 (70kD subunit) [Strongylocentrotus purpuratus]
BGIBMGA008948-TA	7.17	17.3	1.27073	7.84004e-07	8.95152e-06	gi|293354397|ref|XP_002728494.1|/1.42571e-27/PREDICTED: zinc finger protein 107-like [Rattus norvegicus]
BGIBMGA004415-TA	45.11	108.54	1.26671	1.74527e-13	4.56816e-12	gi|157132356|ref|XP_001656015.1|/0/kakapo [Aedes aegypti]
BGIBMGA010384-TA	68.02	162.89	1.25987	0	0	gi|223890172|ref|NP_001138801.1|/0/decapentaplegic [Bombyx mori]
BGIBMGA003345-TA	11.89	28.41	1.25665	3.2132e-10	5.30656e-09	gi|112983410|ref|NP_001036986.1|/3.41125e-126/juvenile hormone binding protein brP-1649 [Bombyx mori]
BGIBMGA001828-TA	8.57	20.3	1.24411	1.3876e-07	1.7187e-06	-
BGIBMGA004201-TA	6.12	14.47	1.24146	9.2534e-06	8.94549e-05	gi|91086965|ref|XP_973158.1|/1.12213e-41/PREDICTED: similar to neural precursor cell expressed, developmentally down-regulated 1 [Tribolium castaneum]
BGIBMGA007659-TA	6.82	16.06	1.23563	3.22566e-06	3.33318e-05	gi|189236701|ref|XP_001815591.1|/9.14494e-37/PREDICTED: similar to novel KRAB box and zinc finger, C2H2 type domain containing protein [Tribolium castaneum]
BGIBMGA002593-TA	40.22	93.89	1.22306	3.04424e-13	7.54129e-12	gi|156544088|ref|XP_001603578.1|/1.1979e-156/PREDICTED: similar to Prolyl endopeptidase [Nasonia vitripennis]
BGIBMGA007311-TA	13.46	31.41	1.22255	9.77334e-11	1.72166e-09	gi|162952033|ref|NP_001106143.1|/3.43976e-139/40S ribosomal protein SA [Bombyx mori]
BGIBMGA006856-TA	10.67	24.88	1.22143	8.67966e-09	1.22866e-07	gi|270013391|gb|EFA09839.1|/0/hypothetical protein TcasGA2_TC011986 [Tribolium castaneum]
BGIBMGA007949-TA	9.62	22.41	1.22003	4.91064e-08	6.42668e-07	gi|170039024|ref|XP_001847346.1|/7.16018e-92/delta-aminolevulinic acid dehydratase [Culex quinquefasciatus]
BGIBMGA000667-TA	10.49	24.35	1.21491	1.45841e-08	2.00811e-07	gi|187281766|ref|NP_001119733.1|/1.28333e-08/bombyxin E-1 precursor [Bombyx mori]
BGIBMGA014424-TA	12.24	28.41	1.2148	9.18024e-10	1.44309e-08	gi|156549152|ref|XP_001607710.1|/2.82375e-06/PREDICTED: similar to Forkhead box K1 [Nasonia vitripennis]
BGIBMGA000884-TA	100.19	229.07	1.19305	4.75842e-13	1.11883e-11	gi|195029849|ref|XP_001987784.1|/1.0424e-26/GH19761 [Drosophila grimshawi]
BGIBMGA010761-TA	6.82	15.53	1.18721	9.17416e-06	8.8999e-05	gi|157109209|ref|XP_001650571.1|/0/abc transporter [Aedes aegypti]
BGIBMGA014441-TA	8.39	19.06	1.18381	9.35224e-07	1.05265e-05	gi|157106159|ref|XP_001649194.1|/4.94088e-14/rho-gap 92b [Aedes aegypti]
BGIBMGA007988-TA	22.38	50.83	1.18347	0	0	gi|91076252|ref|XP_967051.1|/1.6721e-108/PREDICTED: similar to AGAP003398-PA [Tribolium castaneum]
BGIBMGA011363-TA	28.15	63.89	1.18246	0	0	gi|260784141|ref|XP_002587127.1|/7.38756e-13/hypothetical protein BRAFLDRAFT_241871 [Branchiostoma floridae]
BGIBMGA010992-TA	15.21	34.41	1.17781	4.77474e-11	8.5193e-10	gi|294886057|ref|XP_002771535.1|/2.15643e-08/conserved hypothetical protein [Perkinsus marinus ATCC 50983]
BGIBMGA005738-TA	42.49	96.01	1.17606	0	0	gi|110756011|ref|XP_392578.3|/2.20255e-130/PREDICTED: similar to Ank2 CG7462-PB, isoform B [Apis mellifera]
BGIBMGA002980-TA	6.82	15.35	1.1704	1.29168e-05	0.000122732	gi|270007519|gb|EFA03967.1|/5.14074e-94/hypothetical protein TcasGA2_TC014112 [Tribolium castaneum]
BGIBMGA004740-TA	10.67	24	1.16947	4.7787e-08	6.28365e-07	gi|156545998|ref|XP_001607743.1|/0/PREDICTED: similar to DNA repair protein xp-e [Nasonia vitripennis]
BGIBMGA012922-TA	28.5	64.06	1.16846	1.61426e-13	4.24528e-12	gi|195398741|ref|XP_002057979.1|/0/GJ15746 [Drosophila virilis]
BGIBMGA011746-TA	23.96	53.3	1.15351	2.52908e-13	6.37903e-12	gi|124430723|ref|NP_001037582.1|/0/DEAD box polypeptide 5 isoform 1 [Bombyx mori]
BGIBMGA014405-TA	19.76	43.77	1.14736	5.57332e-13	1.29399e-11	-
BGIBMGA002766-TA	7.17	15.88	1.14717	1.26361e-05	0.000120271	gi|270010381|gb|EFA06829.1|/2.14288e-86/hypothetical protein TcasGA2_TC009771 [Tribolium castaneum]
BGIBMGA001906-TA	67.32	148.95	1.14572	5.49116e-13	1.28027e-11	gi|110749651|ref|XP_393459.3|/5.03701e-42/PREDICTED: similar to thrombospondin repeat protein 1 [Apis mellifera]
BGIBMGA002618-TA	11.02	24.35	1.1438	6.52998e-08	8.3877e-07	gi|157137897|ref|XP_001664066.1|/6.84218e-88/leucine-rich transmembrane protein [Aedes aegypti]
BGIBMGA011572-TA	19.93	43.94	1.14059	4.70068e-13	1.10996e-11	gi|270002460|gb|EEZ98907.1|/0/hypothetical protein TcasGA2_TC004526 [Tribolium castaneum]
BGIBMGA003539-TA	5.77	12.71	1.13932	0.000105724	0.000846556	gi|156553729|ref|XP_001600961.1|/0/PREDICTED: similar to helicase [Nasonia vitripennis]
BGIBMGA009319-TA	432.59	950.53	1.13573	0	0	gi|112984112|ref|NP_001037253.1|/2.93089e-126/ribosomal protein S3 [Bombyx mori]
BGIBMGA000154-TA	5.95	13.06	1.13419	8.80588e-05	0.000715429	gi|270004467|gb|EFA00915.1|/1.65222e-57/hypothetical protein TcasGA2_TC003821 [Tribolium castaneum]
BGIBMGA004594-TA	14.51	31.59	1.12242	1.35255e-09	2.07903e-08	gi|270004593|gb|EFA01041.1|/2.53881e-61/hypothetical protein TcasGA2_TC003957 [Tribolium castaneum]
BGIBMGA011398-TA	21.68	47.12	1.11997	2.32924e-13	5.92888e-12	gi|157115688|ref|XP_001652661.1|/9.04984e-170/hypothetical protein AaeL_AAEL007296 [Aedes aegypti]
BGIBMGA011264-TA	6.99	15.18	1.11881	2.94608e-05	0.00026073	gi|242020238|ref|XP_002430562.1|/6.84594e-101/ATP-dependent RNA helicase DBP4, putative [Pediculus humanus corporis]
BGIBMGA010245-TA	8.39	18.18	1.11561	4.96692e-06	4.96603e-05	gi|112983392|ref|NP_001036991.1|/1.13394e-161/HSP90 cochaperone CDC37 homologue [Bombyx mori]
BGIBMGA008900-TA	14.16	30.53	1.10841	3.67742e-09	5.34189e-08	gi|242015378|ref|XP_002428336.1|/8.38752e-94/Spore germination protein yaaH, putative [Pediculus humanus corporis]
BGIBMGA012199-TA	15.04	32.3	1.10273	1.51006e-09	2.30835e-08	gi|158285048|ref|XP_560377.3|/3.93603e-24/AGAP011049-PA [Anopheles gambiae str. PEST]
BGIBMGA001755-TA	14.86	31.77	1.09623	2.48232e-09	3.68299e-08	gi|195449437|ref|XP_002072074.1|/6.24278e-98/GK22516 [Drosophila willistoni]
BGIBMGA007144-TA	87.25	186.19	1.09355	0	0	gi|195963353|ref|NP_001124349.1|/3.32864e-172/3-hydroxyisobutyrate dehydrogenase [Bombyx mori]
BGIBMGA009182-TA	263.68	561.04	1.08932	2.05746e-12	4.39109e-11	gi|157115043|ref|XP_001652532.1|/1.1071e-20/NADH dehydrogenase, putative [Aedes aegypti]
BGIBMGA012069-TA	23.08	49.06	1.0879	2.56684e-13	6.44498e-12	gi|195128793|ref|XP_002008846.1|/2.75212e-141/GI11584 [Drosophila mojavensis]
BGIBMGA006863-TA	23.08	49.06	1.0879	2.56684e-13	6.41594e-12	gi|114051289|ref|NP_001040380.1|/0/F-box only protein 21 [Bombyx mori]
BGIBMGA008403-TA	7.17	15.18	1.08213	4.7095e-05	0.000401429	gi|189234823|ref|XP_001809803.1|/2.05441e-68/PREDICTED: similar to AGAP010960-PA [Tribolium castaneum]
BGIBMGA005896-TA	37.07	78.36	1.07987	0	0	gi|170579239|ref|XP_001894741.1|/6.58442e-11/dihydrouridine synthase domain containing protein [Brugia malayi]
BGIBMGA010637-TA	6.64	13.94	1.06998	0.000112847	0.000898405	gi|170039315|ref|XP_001847485.1|/1.18147e-180/ATP-dependent DNA helicase recQ [Culex quinquefasciatus]
BGIBMGA001767-TA	18.71	39.18	1.06631	9.21086e-11	1.62774e-09	gi|195055149|ref|XP_001994483.1|/9.301e-60/GH17271 [Drosophila grimshawi]
BGIBMGA007558-TA	223.12	465.74	1.0617	5.8229e-12	1.15397e-10	gi|270007560|gb|EFA04008.1|/4.70501e-116/hypothetical protein TcasGA2_TC014157 [Tribolium castaneum]
BGIBMGA012690-TA	7.87	16.41	1.06014	3.11108e-05	0.000273588	gi|270016043|gb|EFA12491.1|/0/hypothetical protein TcasGA2_TC012891 [Tribolium castaneum]
BGIBMGA012851-TA	36.72	76.42	1.05738	0	0	gi|112983228|ref|NP_001037658.1|/0/eukaryotic translation initiation factor 3 subunit C [Bombyx mori]
BGIBMGA013169-TA	8.57	17.82	1.05613	1.4953e-05	0.000139687	gi|156545404|ref|XP_001606462.1|/4.41987e-34/PREDICTED: similar to ribonuclease P, 29kD-subunit, putative [Nasonia vitripennis]
BGIBMGA003480-TA	7.34	15.18	1.04832	7.40904e-05	0.000609078	gi|157135681|ref|XP_001663544.1|/1.95032e-126/arsenite-resistance protein [Aedes aegypti]
BGIBMGA002273-TA	7.52	15.53	1.04625	6.16148e-05	0.000516466	gi|91089953|ref|XP_973480.1|/1.943e-164/PREDICTED: similar to AGAP004409-PA [Tribolium castaneum]
BGIBMGA008211-TA	8.74	18	1.04229	1.70335e-05	0.000156488	gi|114051307|ref|NP_001040378.1|/1.04904e-50/bolA-like 3 [Bombyx mori]
BGIBMGA007945-TA	19.58	40.06	1.03278	1.74915e-10	2.96821e-09	gi|170036468|ref|XP_001846086.1|/7.56364e-68/PRP38 pre-mRNA processing factor 38 domain containing B [Culex quinquefasciatus]
BGIBMGA009286-TA	14.16	28.94	1.03124	6.15032e-08	7.93677e-07	gi|194863293|ref|XP_001970368.1|/3.54611e-144/GG23409 [Drosophila erecta]
BGIBMGA001973-TA	7.17	14.65	1.03086	0.000121935	0.000955671	gi|110777805|ref|XP_001122792.1|/5.69092e-17/PREDICTED: similar to CG11438-PA, partial [Apis mellifera]
BGIBMGA013717-TA	23.43	47.83	1.02956	3.37064e-12	6.95304e-11	gi|289629218|ref|NP_001166193.1|/2.27359e-168/coatomer protein complex subunit beta [Bombyx mori]
BGIBMGA003309-TA	1123.8	2291.09	1.02765	2.86608e-11	5.2488e-10	gi|112982735|ref|NP_001037123.1|/1.68319e-144/ribosomal protein P0 [Bombyx mori]
BGIBMGA010377-TA	11.54	23.3	1.01369	1.70112e-06	1.83648e-05	gi|2282473|dbj|BAA21640.1|/0/xanthine dehydrogenase [Bombyx mori]
BGIBMGA009382-TA	11.89	24	1.01329	1.18322e-06	1.29757e-05	gi|74005938|ref|XP_857402.1|/3.9157e-66/PREDICTED: similar to ligatin isoform 2 [Canis familiaris]
BGIBMGA007661-TA	685.61	1383.09	1.01243	0	0	gi|112983462|ref|NP_001037138.1|/1.98091e-105/ribosomal protein L7A [Bombyx mori]
BGIBMGA012062-TA	798.74	1609.16	1.01051	1.44744e-11	2.72266e-10	gi|157127733|ref|XP_001661154.1|/5.9108e-57/collagen alpha 1(xviii) chain [Aedes aegypti]
BGIBMGA003800-TA	48.44	97.42	1.00802	0	0	gi|194173375|gb|ACF34410.1|/2.40672e-123/venus kinase receptor [Anopheles gambiae]
BGIBMGA005325-TA	12.41	24.88	1.00348	9.27972e-07	1.05303e-05	gi|66523545|ref|XP_625193.1|/5.95552e-51/PREDICTED: similar to high mobility group 20A isoform 1 [Apis mellifera]
BGIBMGA011459-TA	17.66	0.01	-10.7863	6.31714e-31	2.8043e-29	gi|237648972|ref|NP_001153663.1|/4.88001e-146/odorant binding protein LOC100301495 [Bombyx mori]
BGIBMGA000337-TA	13.81	0.01	-10.4315	2.39366e-24	9.42016e-23	gi|290558788|ref|NP_001166718.1|/3.40082e-82/cuticular protein RR-1 motif 33 [Bombyx mori]
BGIBMGA011759-TA	7.34	0.01	-9.51964	2.77314e-13	6.90052e-12	gi|290563289|ref|NP_001166768.1|/2.18804e-90/cuticular protein hypothetical 9 [Bombyx mori]
BGIBMGA012460-TA	4.2	0.01	-8.71425	6.68982e-08	8.55341e-07	-
BGIBMGA005696-TA	3.67	0.01	-8.51964	5.27824e-07	6.10187e-06	gi|187281652|ref|NP_001119721.1|/0/beta-fructofuranosidase [Bombyx mori]
BGIBMGA013268-TA	3.5	0.01	-8.45121	1.05078e-06	1.16616e-05	gi|195575348|ref|XP_002105641.1|/1.67298e-50/GD16370 [Drosophila simulans]
BGIBMGA004176-TA	3.32	0.01	-8.37504	2.09188e-06	2.23228e-05	gi|270010165|gb|EFA06613.1|/9.92622e-77/hypothetical protein TcasGA2_TC009528 [Tribolium castaneum]
BGIBMGA009676-TA	2.62	0.01	-8.03342	3.28576e-05	0.000288036	gi|284009934|dbj|BAI66602.1|/8.87352e-64/luciferase-like protein [Pyrophorus angustus luscus]
BGIBMGA001532-TA	2.45	0.01	-7.93664	6.54126e-05	0.000545007	gi|116833203|gb|ABK29514.1|/3.96962e-10/ecdysteroid-regulated protein [Helicoverpa armigera]
BGIBMGA002749-TA	118.03	2.47	-5.5785	4.70696e-178	3.18523e-176	-
BGIBMGA004991-TA	14.86	0.53	-4.8093	5.57464e-22	2.10433e-20	gi|157107211|ref|XP_001649675.1|/3.13329e-50/hypothetical protein AaeL_AAEL014823 [Aedes aegypti]
BGIBMGA001862-TA	173.98	8.29	-4.39141	1.73901e-230	1.28663e-228	-
BGIBMGA007902-TA	5.95	0.35	-4.08746	1.19361e-08	1.66415e-07	gi|270002194|gb|EEZ98641.1|/7.54872e-10/hypothetical protein TcasGA2_TC001169 [Tribolium castaneum]
BGIBMGA013026-TA	26.05	1.59	-4.03418	7.93152e-34	3.57821e-32	gi|270008878|gb|EFA05326.1|/6.8381e-83/hypothetical protein TcasGA2_TC015490 [Tribolium castaneum]
BGIBMGA014025-TA	8.57	0.53	-4.01523	6.86076e-12	1.33113e-10	gi|114051738|ref|NP_001040426.1|/6.24414e-60/alcohol dehydrogenase [Bombyx mori]
BGIBMGA014131-TA	7.52	0.53	-3.82667	2.98012e-10	4.96597e-09	gi|112983438|ref|NP_001036978.1|/4.398e-17/conventional protein kinase C [Bombyx mori]
BGIBMGA004810-TA	4.72	0.35	-3.75336	9.7926e-07	1.09334e-05	gi|156537701|ref|XP_001607921.1|/4.00021e-49/PREDICTED: similar to 2-Keto-3-deoxy-(6-phospho-)gluconate aldolase, putative [Nasonia vitripennis]
BGIBMGA004727-TA	4.55	0.35	-3.70044	1.82403e-06	1.96154e-05	gi|56462284|gb|AAV91425.1|/5.81681e-55/protease inhibitor 3 [Lonomia obliqua]
BGIBMGA008146-TA	43.01	3.35	-3.68244	2.63416e-51	1.35342e-49	gi|7407187|gb|AAF61949.1|AF236641_1/3.87777e-55/insulin-related peptide binding protein [Spodoptera frugiperda]
BGIBMGA010036-TA	4.37	0.35	-3.64221	3.38982e-06	3.48335e-05	-
BGIBMGA013542-TA	39.87	3.35	-3.57307	1.60861e-46	7.9698e-45	-
BGIBMGA004728-TA	6.29	0.53	-3.569	2.27894e-08	3.09947e-07	gi|56462284|gb|AAV91425.1|/7.34622e-66/protease inhibitor 3 [Lonomia obliqua]
BGIBMGA001399-TA	5.95	0.53	-3.48883	7.74684e-08	9.81443e-07	gi|114051287|ref|NP_001040381.1|/0/fructose-1,6-bisphosphatase [Bombyx mori]
BGIBMGA011094-TA	14.16	1.41	-3.32805	1.94909e-16	6.14516e-15	gi|158290235|ref|XP_001688348.1|/7.5163e-54/AGAP003037-PA [Anopheles gambiae str. PEST]
BGIBMGA013007-TA	3.5	0.35	-3.32193	7.2152e-05	0.000594023	gi|270009086|gb|EFA05534.1|/3.57707e-141/hypothetical protein TcasGA2_TC015721 [Tribolium castaneum]
BGIBMGA013108-TA	994.41	101.83	-3.28768	0	0	gi|112983018|ref|NP_001037078.1|/2.0462e-98/apolipophorin III [Bombyx mori]
BGIBMGA001968-TA	4.9	0.53	-3.20872	2.8846e-06	3.00877e-05	gi|242004686|ref|XP_002423210.1|/3.20854e-12/ADAMTS-4 precursor, putative [Pediculus humanus corporis]
BGIBMGA006529-TA	7.87	1.06	-2.8923	1.24349e-08	1.72503e-07	gi|157116848|ref|XP_001652873.1|/1.00172e-44/sugar transporter [Aedes aegypti]
BGIBMGA009402-TA	3.85	0.53	-2.86079	9.65966e-05	0.000780225	gi|157109933|ref|XP_001650885.1|/0/hypothetical protein AaeL_AAEL005432 [Aedes aegypti]
BGIBMGA012115-TA	12.76	1.76	-2.85798	4.42056e-13	1.05731e-11	gi|261335921|emb|CBH09301.1|/5.64294e-97/putative ecdysone oxidase [Heliconius melpomene]
BGIBMGA004511-TA	186.05	27.88	-2.73839	9.28602e-164	6.1343e-162	gi|267844867|ref|NP_001161186.1|/1.17714e-74/sugar transporter protein [Bombyx mori]
BGIBMGA001149-TA	8.22	1.24	-2.7288	1.58362e-08	2.17513e-07	gi|87248445|gb|ABD36275.1|/0/yellow protein [Bombyx mori]
BGIBMGA001595-TA	31.47	4.77	-2.72192	7.07682e-29	2.99765e-27	gi|284813565|ref|NP_001165388.1|/0/aliphatic nitrilase [Bombyx mori]
BGIBMGA008960-TA	3469.84	531.92	-2.70559	0	0	gi|110762844|ref|XP_001121656.1|/6.8922e-35/PREDICTED: similar to CG6472-PA [Apis mellifera]
BGIBMGA004726-TA	3830.57	592.8	-2.69194	0	0	gi|226342914|ref|NP_001139719.1|/9.64357e-101/serine protease inhibitor 28 [Bombyx mori]
BGIBMGA002567-TA	2599.58	405.73	-2.67969	0	0	-
BGIBMGA001863-TA	20.28	3.18	-2.67296	9.05262e-19	3.08178e-17	gi|154412515|ref|XP_001579290.1|/4.5991e-16/dentin sialophosphoprotein precursor [Trichomonas vaginalis G3]
BGIBMGA009073-TA	9.44	1.76	-2.42321	1.44927e-08	2.0005e-07	gi|112983466|ref|NP_001037532.1|/6.68362e-10/fungal protease inhibitor F precursor [Bombyx mori]
BGIBMGA010977-TA	151.6	29.3	-2.3713	8.03338e-114	4.84535e-112	gi|189234203|ref|XP_001808385.1|/1.18342e-13/PREDICTED: similar to AGAP012043-PA [Tribolium castaneum]
BGIBMGA010659-TA	7.17	1.41	-2.34628	1.36381e-06	1.48972e-05	gi|91081765|ref|XP_973226.1|/5.78696e-168/PREDICTED: similar to kek1 [Tribolium castaneum]
BGIBMGA002798-TA	14.34	2.82	-2.34628	5.99168e-12	1.179e-10	gi|91091194|ref|XP_972244.1|/7.0797e-48/PREDICTED: similar to copper-zinc superoxide dismutase [Tribolium castaneum]
BGIBMGA006511-TA	6.99	1.41	-2.3096	2.2923e-06	2.42748e-05	gi|239835734|ref|NP_001155190.1|/4.89946e-97/tau-like protein [Bombyx mori]
BGIBMGA011369-TA	5.25	1.06	-2.30825	4.63906e-05	0.000397869	gi|156537169|ref|XP_001603970.1|/2.62047e-09/PREDICTED: similar to ENSANGP00000032030 [Nasonia vitripennis]
BGIBMGA002382-TA	15.56	3.18	-2.29074	1.48884e-12	3.21462e-11	gi|239754944|ref|XP_001717734.2|/8.3863e-17/PREDICTED: hypothetical protein [Homo sapiens]
BGIBMGA011479-TA	9.27	1.94	-2.25651	7.36578e-08	9.35302e-07	gi|156548795|ref|XP_001605557.1|/0/PREDICTED: similar to ENSANGP00000010003 [Nasonia vitripennis]
BGIBMGA001031-TA	24.3	5.12	-2.24674	2.01292e-18	6.81079e-17	gi|195448979|ref|XP_002071896.1|/1.16584e-50/GK24919 [Drosophila willistoni]
BGIBMGA009545-TA	314.57	67.06	-2.22986	2.4157e-217	1.74087e-215	gi|24638702|ref|NP_524628.2|/7.13206e-28/eyeless, isoform A [Drosophila melanogaster]
BGIBMGA003481-TA	1222.07	263.31	-2.21449	0	0	gi|112983304|ref|NP_001036961.1|/0/wing disc-specific protein [Bombyx mori]
BGIBMGA010556-TA	8.92	1.94	-2.20099	2.02644e-07	2.46055e-06	gi|91081779|ref|XP_973526.1|/8.48504e-57/PREDICTED: similar to abc transporter [Tribolium castaneum]
BGIBMGA002565-TA	2242.53	495.91	-2.17698	0	0	-
BGIBMGA012282-TA	7.87	1.76	-2.16079	1.47381e-06	1.60357e-05	gi|157105260|ref|XP_001648788.1|/1.74539e-99/hippocalcin [Aedes aegypti]
BGIBMGA014378-TA	2953.67	677.69	-2.12381	0	0	gi|195435137|ref|XP_002065558.1|/2.54883e-41/GK14608 [Drosophila willistoni]
BGIBMGA007602-TA	11.37	2.65	-2.10117	1.09403e-08	1.5369e-07	gi|91094537|ref|XP_972504.1|/2.6435e-70/PREDICTED: similar to AGAP002426-PA [Tribolium castaneum]
BGIBMGA009012-TA	230.11	54.18	-2.08649	8.23388e-147	5.2517e-145	gi|194303591|gb|ACF41193.1|/8.79848e-58/mitochondrial cytochrome c [Bombyx mori]
BGIBMGA007223-TA	10.49	2.47	-2.08643	4.7413e-08	6.24928e-07	-
BGIBMGA012606-TA	58.75	13.94	-2.07536	1.6664e-38	7.64205e-37	gi|156349174|ref|XP_001621948.1|/2.22284e-06/hypothetical protein NEMVEDRAFT_v1g143109 [Nematostella vectensis]
BGIBMGA012204-TA	6.99	1.76	-1.98972	1.70475e-05	0.000156358	gi|157138450|ref|XP_001657302.1|/6.54578e-98/hypothetical protein AaeL_AAEL003822 [Aedes aegypti]
BGIBMGA003357-TA	8.74	2.29	-1.93229	2.24758e-06	2.38924e-05	gi|157110803|ref|XP_001651251.1|/9.41603e-73/carbonic anhydrase [Aedes aegypti]
BGIBMGA003924-TA	8.04	2.12	-1.92313	6.04042e-06	5.98541e-05	gi|114051372|ref|NP_001040316.1|/8.63537e-116/NADH dehydrogenase ubiquinone Fe-S 8 [Bombyx mori]
BGIBMGA013932-TA	20.63	5.47	-1.91513	3.52772e-13	8.54817e-12	gi|226342878|ref|NP_001139701.1|/0/serine protease inhibitor 7 [Bombyx mori]
BGIBMGA008247-TA	15.21	4.06	-1.90547	5.13776e-10	8.33609e-09	gi|114050807|ref|NP_001040135.1|/9.8628e-41/lectin 5 [Bombyx mori]
BGIBMGA009864-TA	20.81	5.65	-1.88095	5.3148e-13	1.24438e-11	gi|156551872|ref|XP_001603255.1|/6.0673e-56/PREDICTED: similar to GA12600-PA isoform 1 [Nasonia vitripennis]
BGIBMGA003736-TA	72.22	20.12	-1.84377	2.23056e-40	1.03145e-38	gi|239984504|dbj|BAH79159.1|/9.72087e-95/odorant binding protein [Bombyx mori]
BGIBMGA007432-TA	56.13	16.06	-1.8053	6.95704e-31	3.06386e-29	gi|157115750|ref|XP_001652678.1|/8.91229e-66/ubiquitin-conjugating enzyme E2 q [Aedes aegypti]
BGIBMGA007458-TA	398.15	115.07	-1.7908	2.8799e-206	2.02286e-204	gi|195431212|ref|XP_002063641.1|/4.00006e-48/GK22025 [Drosophila willistoni]
BGIBMGA005949-TA	16.09	4.77	-1.7541	1.51415e-09	2.30825e-08	gi|114050747|ref|NP_001040106.1|/2.43652e-51/coiled-coil domain containing 25 protein [Bombyx mori]
BGIBMGA008955-TA	130.27	38.65	-1.75296	8.88462e-67	4.88126e-65	gi|91088621|ref|XP_967480.1|/1.19136e-111/PREDICTED: similar to voltage-dependent anion-selective channel isoform 1 [Tribolium castaneum]
BGIBMGA008524-TA	7.69	2.29	-1.74764	3.50186e-05	0.000305052	gi|91081615|ref|XP_966640.1|/7.41247e-175/PREDICTED: similar to AMP dependent coa ligase [Tribolium castaneum]
BGIBMGA014107-TA	121	36.71	-1.72076	1.31841e-60	6.90176e-59	gi|158262065|ref|NP_001103411.1|/2.84659e-25/hypothetical protein LOC792049 [Danio rerio]
BGIBMGA002602-TA	40.04	12.18	-1.71693	4.5209e-21	1.66136e-19	gi|290559935|ref|NP_001166792.1|/2.2215e-28/cuticular protein glycine-rich 10 [Bombyx mori]
BGIBMGA005608-TA	12.59	3.88	-1.69815	1.85744e-07	2.26526e-06	gi|195174265|ref|XP_002027899.1|/1.94473e-71/GL27092 [Drosophila persimilis]
BGIBMGA000305-TA	122.05	39.36	-1.63267	7.56578e-57	3.9236e-55	gi|270015667|gb|EFA12115.1|/3.86979e-53/hypothetical protein TcasGA2_TC002261 [Tribolium castaneum]
BGIBMGA008382-TA	43.19	14.12	-1.61296	8.18416e-21	2.96823e-19	gi|281398210|gb|ADA67928.1|/6.60065e-41/putative lipase [Bombyx mori]
BGIBMGA013366-TA	18.88	6.18	-1.61118	6.85718e-10	1.0934e-08	gi|156537430|ref|XP_001606938.1|/3.32194e-85/PREDICTED: similar to conserved hypothetical protein [Nasonia vitripennis]
BGIBMGA002829-TA	18.19	6	-1.60011	1.75811e-09	2.64383e-08	gi|157134518|ref|XP_001656350.1|/1.12238e-38/hypothetical protein AaeL_AAEL003142 [Aedes aegypti]
BGIBMGA001202-TA	878.13	293.31	-1.58201	0	0	gi|160333386|ref|NP_001103762.1|/0/muscle LIM protein isoform 1 [Bombyx mori]
BGIBMGA002600-TA	16.79	5.65	-1.57128	1.15152e-08	1.60952e-07	-
BGIBMGA008090-TA	9.44	3.18	-1.56976	2.01382e-05	0.000182892	-
BGIBMGA010611-TA	331.88	112.77	-1.55728	1.63849e-141	1.03318e-139	gi|34538651|gb|AAQ74260.1|/4.54993e-144/desaturase [Spodoptera littoralis]
BGIBMGA009488-TA	565.31	193.07	-1.54992	5.21732e-238	3.91228e-236	gi|156550075|ref|XP_001605452.1|/9.14247e-40/PREDICTED: similar to venom acid phosphatase [Nasonia vitripennis]
BGIBMGA000715-TA	10.32	3.53	-1.5477	1.036e-05	9.92878e-05	gi|283993133|gb|ADB57042.1|/0/acyl-CoA dehydrogenase [Heliothis virescens]
BGIBMGA009744-TA	15.74	5.47	-1.52482	6.60536e-08	8.46493e-07	gi|91084147|ref|XP_970126.1|/7.76581e-79/PREDICTED: similar to candidate tumor suppressor protein [Tribolium castaneum]
BGIBMGA006296-TA	36.02	12.53	-1.52341	2.54706e-16	7.94024e-15	gi|156551794|ref|XP_001602517.1|/1.36928e-46/PREDICTED: similar to GA17982-PA [Nasonia vitripennis]
BGIBMGA013252-TA	9.62	3.35	-1.52188	2.67112e-05	0.000238297	gi|91086833|ref|XP_974052.1|/4.43815e-60/PREDICTED: similar to CCR4-NOT transcription complex, subunit 10 [Tribolium castaneum]
BGIBMGA013254-TA	12.59	4.41	-1.51343	1.60332e-06	1.73767e-05	gi|91080325|ref|XP_974493.1|/1.66693e-57/PREDICTED: similar to aldo-keto reductase [Tribolium castaneum]
BGIBMGA009690-TA	20.28	7.24	-1.486	1.65468e-09	2.50186e-08	gi|297677158|ref|XP_002816473.1|/1.49152e-19/PREDICTED: uncharacterized protein C6orf105-like isoform 2 [Pongo abelii]
BGIBMGA011617-TA	10.14	3.71	-1.45057	3.02668e-05	0.000266588	gi|270001417|gb|EEZ97864.1|/5.79786e-26/hypothetical protein TcasGA2_TC000236 [Tribolium castaneum]
BGIBMGA011458-TA	2756.6	1011.95	-1.44575	0	0	gi|255977206|dbj|BAH97095.1|/6.27836e-146/juvenile hormone binding protein [Bombyx mori]
BGIBMGA009841-TA	16.96	6.35	-1.41731	1.08429e-07	1.36125e-06	gi|114052587|ref|NP_001040258.1|/2.00331e-154/mitochondrial matrix protein p33 [Bombyx mori]
BGIBMGA002630-TA	13.64	5.12	-1.41363	2.02036e-06	2.16011e-05	gi|237648976|ref|NP_001153665.1|/1.11409e-12/odorant binding protein LOC100301497 [Bombyx mori]
BGIBMGA005938-TA	19.23	7.41	-1.37581	3.1017e-08	4.14731e-07	gi|156548362|ref|XP_001603752.1|/2.32773e-41/PREDICTED: similar to SJCHGC05576 protein [Nasonia vitripennis]
BGIBMGA013491-TA	11.72	4.59	-1.35241	2.112e-05	0.000191183	gi|91092542|ref|XP_968010.1|/4.09958e-86/PREDICTED: similar to nucleoporin Nup43 [Tribolium castaneum]
BGIBMGA012948-TA	35.15	13.94	-1.33429	2.43988e-13	6.18214e-12	gi|302025915|gb|ADK90114.1|/4.28848e-133/apyrase [Helicoverpa zea]
BGIBMGA013129-TA	190.77	75.71	-1.33328	1.95088e-65	1.06132e-63	gi|270009513|gb|EFA05961.1|/2.09131e-149/hypothetical protein TcasGA2_TC008779 [Tribolium castaneum]
BGIBMGA013958-TA	21.16	8.47	-1.32091	1.81445e-08	2.48603e-07	gi|226342888|ref|NP_001139706.1|/0/serine protease inhibitor 14 [Bombyx mori]
BGIBMGA002905-TA	7976.23	3211.97	-1.31225	0	0	gi|112983198|ref|NP_001037023.1|/2.73563e-43/acyl-CoA binding protein-like [Bombyx mori]
BGIBMGA012495-TA	90.23	36.53	-1.30453	7.65796e-31	3.34599e-29	gi|170038817|ref|XP_001847244.1|/5.02803e-155/roadkill [Culex quinquefasciatus]
BGIBMGA000210-TA	23.96	9.71	-1.30308	3.0003e-09	4.39279e-08	-
BGIBMGA013593-TA	18.19	7.41	-1.2956	2.80026e-07	3.35608e-06	gi|114051003|ref|NP_001040143.1|/0/perilipin [Bombyx mori]
BGIBMGA007423-TA	35.67	14.65	-1.28381	7.91432e-13	1.80727e-11	gi|270011546|gb|EFA07994.1|/1.68279e-80/hypothetical protein TcasGA2_TC005583 [Tribolium castaneum]
BGIBMGA004986-TA	10.67	4.41	-1.27471	0.000108028	0.000863759	gi|242019140|ref|XP_002430023.1|/2.97514e-126/protein farnesyltransferase subunit beta, putative [Pediculus humanus corporis]
BGIBMGA012670-TA	22.56	9.53	-1.24322	2.92214e-08	3.93567e-07	gi|289739863|gb|ADD18679.1|/4.15962e-20/interferon-related protein PC4-like protein [Glossina morsitans morsitans]
BGIBMGA001915-TA	310.37	131.48	-1.23915	3.48648e-94	2.01526e-92	gi|53148461|dbj|BAD52258.1|/9.25341e-102/proteasome alpha 4 subunit [Plutella xylostella]
BGIBMGA006401-TA	35.15	15	-1.22856	6.55578e-12	1.28092e-10	gi|91077864|ref|XP_972466.1|/2.33592e-65/PREDICTED: similar to glutaredoxin, grx [Tribolium castaneum]
BGIBMGA011047-TA	23.08	9.88	-1.22406	2.98988e-08	4.00745e-07	gi|242014485|ref|XP_002427920.1|/1.58624e-61/f-spondin, putative [Pediculus humanus corporis]
BGIBMGA001164-TA	13.99	6	-1.22136	1.72368e-05	0.000157833	gi|112983390|ref|NP_001036987.1|/1.26236e-140/juvenile hormone binding protein brP-2095 [Bombyx mori]
BGIBMGA003398-TA	16.79	7.24	-1.21354	2.7181e-06	2.85118e-05	gi|112983378|ref|NP_001037630.1|/2.25189e-82/mago nashi [Bombyx mori]
BGIBMGA000944-TA	2916.25	1260.26	-1.21039	0	0	gi|112983414|ref|NP_001036985.1|/5.25148e-96/heat shock protein hsp21.4 [Bombyx mori]
BGIBMGA000389-TA	12.24	5.29	-1.21026	6.7225e-05	0.000556763	-
BGIBMGA010141-TA	19.93	8.65	-1.20417	3.6779e-07	4.36083e-06	gi|290560924|ref|NP_001166688.1|/4.72793e-94/cuticular protein RR-2 motif 72 [Bombyx mori]
BGIBMGA007767-TA	564.09	248.13	-1.18483	4.00742e-158	2.61614e-156	gi|112983422|ref|NP_001036983.1|/0/glycerophosphoryl diester phosphodiesterase [Bombyx mori]
BGIBMGA010454-TA	30.08	13.24	-1.1839	6.89116e-10	1.09567e-08	gi|98962506|gb|ABF59520.1|/1.07014e-166/hemocyte-specific integrin alpha subunit 3 [Manduca sexta]
BGIBMGA012456-TA	68.54	30.18	-1.18335	1.14102e-20	4.11139e-19	gi|163838690|ref|NP_001106228.1|/7.29221e-142/aquaporin [Bombyx mori]
BGIBMGA002582-TA	137.09	61.42	-1.15834	1.87537e-38	8.52987e-37	gi|195501490|ref|XP_002097818.1|/8.7273e-177/GE24263 [Drosophila yakuba]
BGIBMGA013693-TA	29.55	13.24	-1.15826	1.85975e-09	2.78913e-08	gi|91088001|ref|XP_973768.1|/2.17762e-48/PREDICTED: similar to orf 140; significant similarity to ORF next to beta-keto adipate succinyl CoA transferase from P. putida, putative [Tribolium castaneum]
BGIBMGA013050-TA	750.48	337.43	-1.15323	6.04616e-201	4.19377e-199	gi|270012762|gb|EFA09210.1|/3.30555e-11/serine protease P68 [Tribolium castaneum]
BGIBMGA003330-TA	103.16	46.41	-1.15238	4.09946e-29	1.7634e-27	gi|193643626|ref|XP_001944746.1|/2.30519e-40/PREDICTED: similar to inosine-uridine preferring nucleoside hydrolase [Acyrthosiphon pisum]
BGIBMGA013105-TA	16.09	7.24	-1.1521	1.05283e-05	0.000100727	-
BGIBMGA014026-TA	13.64	6.18	-1.14216	5.6807e-05	0.000478334	gi|86450731|gb|ABC96701.1|/4.15455e-28/yellow8 [Bombyx mori]
BGIBMGA013998-TA	24.83	11.29	-1.13704	5.92902e-08	7.66903e-07	gi|114051499|ref|NP_001040361.1|/1.42924e-128/heme oxygenase [Bombyx mori]
BGIBMGA007642-TA	309.32	142.24	-1.12077	2.7987e-80	1.56869e-78	gi|71990948|ref|NP_001022764.1|/1.20598e-19/BTB and MATH domain containing family member (bath-43) [Caenorhabditis elegans]
BGIBMGA000882-TA	33.75	15.53	-1.11983	4.10462e-10	6.69898e-09	gi|87248177|gb|ABD36141.1|/5.9962e-67/ribosomal protein L27 [Bombyx mori]
BGIBMGA006508-TA	67.84	31.24	-1.11874	7.51102e-19	2.57276e-17	gi|170047167|ref|XP_001851105.1|/5.06416e-62/transmembrane emp24 domain-containing protein 7 [Culex quinquefasciatus]
BGIBMGA005162-TA	22.03	10.24	-1.10525	5.91294e-07	6.80724e-06	gi|194740870|ref|XP_001952913.1|/3.46619e-64/GF17510 [Drosophila ananassae]
BGIBMGA009378-TA	35.15	16.41	-1.09895	3.35562e-10	5.52532e-09	-
BGIBMGA001745-TA	77.99	36.88	-1.08045	2.45242e-20	8.66782e-19	gi|56462344|gb|AAV91455.1|/1.40628e-116/serine protease 7 [Lonomia obliqua]
BGIBMGA000971-TA	257.74	121.95	-1.07963	2.32326e-63	1.25163e-61	gi|156550755|ref|XP_001600925.1|/9.70256e-41/PREDICTED: similar to MGC89819 protein [Nasonia vitripennis]
BGIBMGA009680-TA	19.76	9.35	-1.07954	3.59152e-06	3.66348e-05	gi|195121484|ref|XP_002005250.1|/1.2496e-13/GI19187 [Drosophila mojavensis]
BGIBMGA000388-TA	54.9	26.3	-1.06174	2.09764e-14	5.93868e-13	gi|284413718|ref|NP_001165114.1|/3.54258e-114/collagen [Bombyx mori]
BGIBMGA005612-TA	68.72	33	-1.05826	1.48232e-17	4.89607e-16	gi|217330562|ref|NP_001136083.1|/4.53801e-98/globin 1 [Bombyx mori]
BGIBMGA005862-TA	108.41	52.24	-1.05327	1.31275e-26	5.47704e-25	gi|195055931|ref|XP_001994866.1|/4.36555e-65/GH17475 [Drosophila grimshawi]
BGIBMGA000462-TA	205.81	99.18	-1.05319	5.34912e-49	2.69839e-47	gi|112983548|ref|NP_001036878.1|/9.43943e-129/27 kDa glycoprotein precursor [Bombyx mori]
BGIBMGA008477-TA	25.53	12.35	-1.04768	2.67742e-07	3.22278e-06	gi|158301533|ref|XP_321202.3|/1.26624e-64/AGAP001865-PA [Anopheles gambiae str. PEST]
BGIBMGA004889-TA	21.51	10.41	-1.04704	2.3908e-06	2.52216e-05	gi|91094123|ref|XP_968324.1|/4.10682e-115/PREDICTED: similar to cation efflux protein/ zinc transporter [Tribolium castaneum]
BGIBMGA008736-TA	360.9	176.66	-1.03062	1.07338e-81	6.07774e-80	gi|258642521|gb|ACQ82817.2|/0/hemolin [Bombyx mori]
BGIBMGA007361-TA	19.06	9.35	-1.02751	1.23995e-05	0.000118221	gi|114050917|ref|NP_001040414.1|/2.04044e-38/3-hydroxyacyl-CoA dehydrogenase [Bombyx mori]
BGIBMGA000412-TA	104.04	51.53	-1.01365	3.9231e-24	1.53305e-22	gi|157131292|ref|XP_001662178.1|/1.76987e-57/hypothetical protein AaeL_AAEL002719 [Aedes aegypti]
BGIBMGA006100-TA	65.05	32.47	-1.00244	2.09992e-15	6.36746e-14	gi|114052128|ref|NP_001040219.1|/2.0562e-35/transmembrane protein [Bombyx mori]
